# Supplementary material for: The Pol IV largest subunit CTD quantitatively affects siRNA levels guiding RNA-directed DNA methylation
Source: Nucleic Acids Res. 2019 Jul 22;47(17):9024–36. doi: 10.1093/nar/gkz615 (PMC6753486; doi:10.1093/nar/gkz615)
Supplement: gkz615_Supplemental_Files [file gkz615_supplemental_files.zip › Table_S1.xlsx]

## Sheet: Table_S1
Table S1. Whole genome bisulfite and sRNA sequencing statistics
Bisulfite sequencing
Sample	Accession	Source	Reads	Uniquely Mapped reads	% Uniquely Mapping	Deduplicated reads	X Coverage	ChrC mapped cytosines	ChrC methylated cytosines	% Conversion
Col-0 rep2	GSM2451991	Wendte et al. 2017	44460982	28174303	0.633686	18209996	21.6083	144836404	546268	0.996228
nrpd1-3 rep2	GSM2526529	This Study	42002327	26410594	0.628789	16549470	19.6379	158006023	574541	0.996364
nrpd1 ΔCTD rep2	GSM2526531	This Study	40919684	25324256	0.618877	16186151	19.2068	138760601	508985	0.996332
NRPD1 full length rep2	GSM2526533	This Study	40913544	24149080	0.590247	15996743	18.982	121793186	454356	0.996269
Col-0 rep1	GSM2451992	Wendte et al. 2017	38733453	24915519	0.643256	17430896	20.6838	107648039	507038	0.99529
nrpd1-3 rep1	GSM2526528	This Study	37664242	24044497	0.638391	15885068	18.8495	137496032	722814	0.994743
nrpd1 ΔCTD rep1	GSM2526530	This Study	33598185	20878703	0.621424	14454872	17.1524	104095154	419916	0.995966
NRPD1 full length rep1	GSM2526532	This Study	39517508	23582633	0.596764	16023198	19.0134	118151588	430125	0.99636
clsy1 clsy2	GSM2650212	Zhou et al. 2018	94101159	76907593	0.817286	57939925	24.6928	2206707	6102	0.9972
clsy3 clsy4	GSM2650213	Zhou et al. 2018	84274095	69702155	0.827089	53691650	22.8823	2206172	6011	0.9973
shh1	GSM1103249	Law et a. 2013	155183692	107929401	0.695494	55196251	23.0623	2109028	45274	0.978533
sRNA sequencing
Sample	Accession	Source	Cleaned Reads*	Mapped reads	% Mapping
Col-0 rep1	GSM2526534	This Study	6183360	5283791	0.854518
nrpd1-3 rep1	GSM2526535	This Study	5951226	4553640	0.76516
nrpd1 ΔCTD rep1	GSM2526536	This Study	7029096	5640098	0.802393
NRPD1 full length rep1	GSM2526537	This Study	6717743	5761548	0.857661
Col-0 rep2	GSM2526538	This Study	7311763	6424559	0.878661
nrpd1-3 rep2	GSM2526539	This Study	4513091	3829746	0.848586
nrpd1 ΔCTD rep2	GSM2526540	This Study	5716996	4628077	0.80953
NRPD1 full length rep2	GSM2526541	This Study	6035962	5139149	0.851422
dcl2 / dcl3 / dcl4 rep1	SRR2075816	Blevins et al. 2015	7548305	6276350	0.831491
dcl2 / dcl3 / dcl4 rep2	SRR2075821	Blevins et al. 2015	8238096	6778563	0.822831
clsy1 clsy2	GSM2892116	Zhou et al. 2018	8555451	8065715	0.942757
clsy3 clsy4	GSM2650260	Zhou et al. 2018	9362560	7962002	0.850409
shh1	GSM2650263	Zhou et al. 2018	10508084	8791667	0.836657
			*After adapter trimming, selection of size 15-60 nt, and removal of structural RNAs
