# Supplementary material for: The Pol IV largest subunit CTD quantitatively affects siRNA levels guiding RNA-directed DNA methylation
Source: Nucleic Acids Res. 2019 Jul 22;47(17):9024–36. doi: 10.1093/nar/gkz615 (PMC6753486; doi:10.1093/nar/gkz615)
Supplement: gkz615_Supplemental_Files [file gkz615_supplemental_files.zip › Table_S2.xlsx]

## Sheet: Sheet1
Table S2. Percent CHH methylation at Pol IV DMRs. Related to Figure 2 and 6.
Pol IV DMR	Col-0 #1	Col-0 #2	nrpd1-3 #1	nrpd1-3 #2	NRPD1 FL #1	NRPD1 FL #2	nrpd1 ΔCTD #1	nrpd1 ΔCTD #2	clsy1 clsy2	clsy3 clsy4	shh1
Chr_start_stop
Chr1:1-300	16.8831	26	6.85714	1.76991	25.7367	28.9017	10.1562	8.78049	8.74372	21.0829	7.08661
Chr1:601-900	12.2371	19.2453	6.93277	3.42052	7.56844	13.4328	5.36044	5.75221	7.90476	10.5196	6.14173
Chr1:55601-55900	18.5185	21.4774	0	0	15.1575	14.5892	13.1313	12.2388	25.2083	58.5209	8.93372
Chr1:238801-239500	23.0279	23.7482	10.1236	9.05809	23.8179	22.4678	16.5154	14.6732	7.91532	16.9546	12.8486
Chr1:258001-258300	45.611	46.9565	4.13223	2.1978	46.9613	41.5648	33.0827	28.0172	19.9324	65.4255	22.1865
Chr1:258401-258900	42.273	44.7424	0	2.67559	43.3452	48.6164	33.7607	34.2748	12.9797	39.3539	11.4105
Chr1:372201-372900	19.5312	18.5598	0	0.250941	7.99712	7.22969	2.87958	5.61798	0.204918	17.6957	0.988794
Chr1:431201-431700	38.4387	37.8869	10.8504	8.29268	42.4213	42.4419	38.7543	39.0055	35.7595	49.1525	38.6816
Chr1:431801-432500	29.7368	28.7977	8.44595	9.36937	24.5951	26.1884	25.6917	23.238	19.2188	17.1336	29.5533
Chr1:432801-434100	28.9581	27.0842	8.67794	8.2361	31.032	26.3333	20.0827	21.5409	11.7969	15.6593	11.6869
Chr1:512601-512900	14.3836	11.8421	3.41207	2.27273	9.13462	18.8596	7.9646	9.61214	3.52941	23.2376	4.58221
Chr1:587401-587900	41.2888	39.2638	8.54271	12.1673	46.0208	43.2051	32.4128	37.8132	9.37853	21.7647	7.31225
Chr1:634001-634500	55.753	58.5029	0.168634	0.120337	59.6809	63.6969	46.6887	49.7826	6.20642	44.8555	9.27152
Chr1:670601-670900	22.0779	28.0374	6.06061	0	15.9763	17.4312	0	0	39.267	17.3516	4.08685
Chr1:789401-789700	27.6808	36.1345	2.08333	0	0	1.66667	1.19048	0.649351	0.565504	78.0645	3.125
Chr1:792201-792700	21.2625	20.5387	0.416667	1.38249	3.63636	3.07692	0	1.63043	1.13122	7.28682	0.655738
Chr1:1194801-1195100	53.5484	60.1587	0	0	61.3251	60.4888	43.1953	56.1069	34.8168	53.6111	29.6296
Chr1:1430201-1430500	33.2657	41.4439	21.1786	15.6156	31.8792	23.0337	40.7407	28.4635	26.1438	29.6178	52.9976
Chr1:1430801-1431100	27.2895	25.4854	4.84496	3.58974	30.5681	28.8444	26.3507	22.8967	25.8242	63.986	16.4286
Chr1:1441401-1443300	35.0382	35.3323	14.4921	15.1328	36.9385	35.9887	33.2565	32.179	33.3814	40	39.9471
Chr1:1443601-1444100	20.2956	21.378	9.63426	11.2403	20.8829	23.0408	17.4869	22.8807	10.9551	17.3529	13.5135
Chr1:1444201-1444500	26.1506	26.7905	10.2819	8.77193	26.2774	23.5772	26.9294	23.3184	17.3302	30.3303	24.4186
Chr1:1445801-1446300	13.5563	19.8507	0	0	16.6929	18.2609	6.88776	13.3072	5.95238	12.037	5.68655
Chr1:1476401-1476900	40.7936	38.314	2.16216	0.170068	39.0665	37.8235	31.775	26.3403	13.6574	34.6424	5.55556
Chr1:1598201-1598500	17.8201	18.5771	0.903614	0	32.75	31.2808	6.06061	9.17647	2.99885	26.9625	5.53435
Chr1:1613201-1614300	23.3019	24.3664	5.13716	4.84653	23.7205	25.204	12.3159	18.1422	6.40551	18.9174	13.0435
Chr1:1614401-1614900	23.7477	23.908	2.5641	2.1611	24.6753	20.1015	10.3286	17.4894	2.70936	9.90991	7.09759
Chr1:1617601-1617900	10.4575	18.8889	1.14068	0	30	25.1282	11.5556	13.1757	6.21622	11.0505	13.082
Chr1:1881801-1882500	34.2304	34.5484	2.72805	3.42075	30.2292	29.0444	12.3246	10.1629	2.51309	26.3808	3.49144
Chr1:1975801-1976700	28.4314	28.6561	2.87638	3.81895	29.7872	34.9884	20.5011	22.4	7.76942	16.0438	8.50515
Chr1:2157401-2157700	21.6405	21.0057	11.8321	6.82927	19.407	15.7722	15.669	12.4675	4.44444	10.6145	11.7117
Chr1:2415601-2416100	14.1513	17.1147	3.74307	2.83215	15.5745	15.6645	8.65571	8.02651	7.08117	9.70378	6.1293
Chr1:2472801-2473100	38.4615	46.3551	2.26537	1.82482	46.6063	46.7416	41.4188	31.5508	14.1053	28.0952	25.8242
Chr1:2531401-2531900	28.6191	30.8411	12.8958	12.5938	28.7549	29.133	25.6037	21.7335	13.5354	26.9231	20.1094
Chr1:2534201-2534700	26.6256	26.8722	15.541	13.3404	29.8888	30.3477	26.3642	22.775	18.2609	38.1944	20.7237
Chr1:2587201-2588100	31.4536	29.4223	2.45399	1.6129	35.2023	36.4088	25.3731	27.6617	8.8125	19.2562	10.9445
Chr1:2657201-2658100	31.3429	27.6106	0.766551	0.343053	29.4511	27.5165	11.3555	16.3391	2.35348	16.3943	2.91005
Chr1:3023401-3023700	17.4564	27.2727	1.99005	0	19.7044	23.4043	11.1486	11.9048	13.6302	21.3967	12.0507
Chr1:3061801-3062300	14.8368	13.5135	0.517464	0.33557	10.1367	11.1913	3.29341	3.80117	0.42735	4.90633	0.792952
Chr1:3073401-3074100	28.1073	28.5202	5.26316	1.9685	35.1304	33.4988	24.8908	22.9395	9.93304	21.418	11.5453
Chr1:3412801-3413100	33.2298	32.1526	5.67164	1.0453	33.1053	36.0387	30.6173	24.0713	11.6327	25.3968	4.60624
Chr1:3414001-3414300	42.885	36.3556	1.13636	0.5	45.272	38.4615	36.2302	35.5435	10.6452	21.8623	21.6667
Chr1:3427801-3428100	20.4258	17.0635	2.23881	2.2293	20.5752	20.7327	10.5481	8.77743	5.16854	18.6344	5.06799
Chr1:3573001-3573300	34.9185	35.019	1.53846	3.16901	2.40964	4.62963	5.15021	1.77515	0.397614	58.3474	3.24859
Chr1:3770801-3771100	18.6747	16.9231	0	0	15.8784	19.7452	8.13953	5.94059	3.12229	10.2463	0.972053
Chr1:3933001-3933300	41.3793	32.6562	5.12821	16.5138	55.042	38.8704	25	45.1923	22.5564	69.1111	51.5658
Chr1:4061201-4061900	26.43	28.5121	2.9799	1.59262	26.9614	21.7581	7.16656	8.53147	4.15172	25.3408	3.46184
Chr1:4094001-4094700	20	31.8881	1.25261	0.947867	29.3413	26.161	8.75274	6.54397	13.3015	18.3594	12.8275
Chr1:4326201-4326700	26.2649	30.6425	1.79533	0.232558	15.1272	17.2727	2.58065	2.85714	2.764	28.9048	2.48834
Chr1:4329801-4330100	51.4625	54.8322	19.5	16.2382	49.6151	50.2646	38.6249	43.6515	13.6691	62.8931	28.9513
Chr1:4406001-4407500	37.775	39.8222	10.573	10.4592	40.5211	39.5467	37.8954	36.3936	44.1406	35.3299	38.1136
Chr1:4407801-4408900	21.5315	24.5333	6.90789	4.96689	23.2451	25.7366	19.5452	21.0427	18.1967	19.1781	25.4902
Chr1:4410601-4411300	44.4579	46.5699	5.4755	3.67861	43.8916	43.8274	45.3372	40.6556	23.1235	27.3224	27.3152
Chr1:4415601-4416100	10.3734	13.6578	1.1194	1.99203	14.1176	15.9091	10.4762	9.42184	13.0204	8.15412	8.07947
Chr1:4658001-4658300	14.4385	9.07473	0.35461	0.359712	12.9114	4.89796	0	0.273224	0.454545	12.2371	1.2987
Chr1:4682201-4682700	14.6727	18.543	2.83286	2.3766	13.9776	18.8714	9.47522	8.52619	2.34742	6.43657	3.07692
Chr1:4860201-4860700	27.4128	26.6884	2.35732	0.454545	11.0519	7.27969	4.26929	2.57732	0.988794	31.6271	3.11342
Chr1:4896601-4896900	24.3451	31.9196	0	0	31.0067	29.0368	30.6839	26.8199	3.1617	56.5074	4.34783
Chr1:4966401-4967100	20.4707	21.6857	3.33952	1.81984	24.7975	20.651	13.1274	14.2105	23.355	14.3866	9.0301
Chr1:4992601-4992900	16.6471	16.2512	3.23232	3.36907	11.9335	11.6613	6.33803	8.60495	2.34681	10.3004	3.81356
Chr1:5098201-5099500	23.5836	25.4301	4.76954	4.95495	26.9006	24.728	23.7417	22.0008	21.7916	21.2067	14.6839
Chr1:5100601-5100900	15.1822	20.4732	5.25478	7.57062	13.3851	18.2222	10.8974	12.459	22.549	24.3243	5.97015
Chr1:5101601-5102300	33.4024	33.2574	11.4179	9.74874	30.4504	33.3776	24.4163	19.0114	12.8523	29.0909	13.0542
Chr1:5171601-5171900	17.4672	19.8939	0.413223	0	5.89681	9.16905	1.47929	4.1841	1.59453	16.7305	0
Chr1:5437001-5437300	46.2719	39.2308	5.10204	1.49254	55.2684	50	35.6436	40.2299	25.9524	36.8973	24.4032
Chr1:5531601-5531900	37.5394	29.1525	0	4.02685	42.6087	43.5216	29.4118	34.7328	22.6415	63.1579	17.2222
Chr1:5657401-5657700	25.7384	40.4959	3.65854	0.757576	31.1897	38.2716	27.4074	26.9406	11.7021	26.7112	13.5831
Chr1:5681601-5681900	22.7709	21.4626	3.52761	4.18301	16.7131	18.134	11.002	10.7759	20.8716	37.4194	19.4389
Chr1:5691601-5692100	28.8828	31.3454	20.4293	17.6117	31.5485	31.1886	22.2443	23.515	7.22591	14.3514	11.2465
Chr1:5701201-5702300	22.1304	24.7615	2.18676	4.1958	29.2563	27.8388	21.3681	18.2632	6.88623	12.8944	12.0435
Chr1:5799201-5799500	42.0319	40	0	1.05263	44.0789	46.6403	38.2488	45.1362	19.5122	36.8192	21.0526
Chr1:5899201-5899500	45.4039	42.1853	3.65854	4.21053	47.0097	53.6545	37.8066	36.0119	31.7992	62.2905	24.1007
Chr1:5911601-5912100	34.3223	31.7926	16.5173	10.907	34.4048	32.5391	27.9743	29.8607	9.76514	34.3228	19.3742
Chr1:5916201-5916700	21.844	24.876	11.0458	11.5628	23.4444	22.9557	20.7782	16.9586	3.74833	13.8937	7.79874
Chr1:5958601-5959100	21.3932	20.0538	2.9316	3.4697	21.2707	19.7645	14.1221	14.3592	18.319	25.239	14.23
Chr1:5970601-5971100	13.6095	13.8468	3.48361	2.94229	12.4634	12.5393	8.32158	6.88696	9.8472	15.8537	6.52432
Chr1:5974801-5975300	25.6891	23.8554	8.14815	2.99539	14.9028	22.7707	15.6989	19.3038	19.324	38.8046	23.3443
Chr1:6156801-6157300	25.2049	28.8372	8.84956	4.57516	30.1235	39.3651	25.256	21.1443	21.2411	24.5014	24.7019
Chr1:6158601-6159100	30.0929	27.5777	1.12045	1.10803	28.269	29.443	22.0602	27.974	10.118	19.1867	9.2437
Chr1:6197401-6197900	17.1281	13.9803	2.76817	1.89538	19.6049	15.7447	13.6066	9.02022	19.5294	11.0917	16.791
Chr1:6273401-6273900	26.6074	24.0064	14.9004	8.70787	20.8732	22.9805	23.0653	21.6556	12.6679	17.0756	14.2857
Chr1:6454601-6454900	15.1429	19.1176	0	0.963391	19.2308	18.7166	20.7373	17.1271	37.5	53.0333	58.2923
Chr1:6470401-6471100	18.9246	17.7124	2.98507	2.88625	17.1021	16.2085	15.1589	16.7235	3.32176	12.956	4.6875
Chr1:6472801-6473500	24.1013	21.3021	1.72533	1.47887	19.0292	14.9819	12.6591	8.20847	6.14799	13.2153	5.50139
Chr1:6538201-6538900	54.6905	52.7486	5.65584	7.80488	56.2959	57.3721	53.9559	47.2959	13.2797	18.169	13.3531
Chr1:6541001-6541500	26.2295	23.6476	8.39416	9.43396	29.5533	28.7591	22.3097	17.9533	16.5049	17.3913	17.5141
Chr1:6574001-6574300	7.92453	18.7654	0.52356	0.568182	8.53659	11.5132	5.7377	3.4749	2.67857	9.07821	3.88693
Chr1:6589401-6589700	33.6683	36.8167	19.4271	18.1306	32.9932	33.7479	31.5026	21.2909	15.4589	33.8428	21.9745
Chr1:6592801-6593300	29.5181	31.5884	14.7157	12.0448	26.7559	25.3968	18.3217	17.0683	17.8003	27.7087	27.6337
Chr1:6640401-6641300	21.3265	17.9803	2.11706	1.48554	23.9623	20.1459	17.9604	13.5173	2.95699	19.3329	2.9601
Chr1:6660201-6660500	15.3374	22.1843	5.56793	5.23077	19.7761	26.556	5.26316	9.80392	12.5268	23.5115	7.07237
Chr1:6708401-6709900	27.5693	26.7229	8.01706	6.70709	30.7959	31.8482	24.9306	23.7238	14.9554	16.7682	16.0665
Chr1:6715001-6715700	31.575	31.1994	0.71599	0	30.3065	32.0927	20.3001	18.8485	6.21469	13.4576	4.24188
Chr1:6736601-6737300	30.076	32.3077	1.10132	3.1746	30.3046	32.3989	21.8884	21.9355	17.6627	32.0375	6.84597
Chr1:6744001-6744300	31.8331	31.3131	0	0.700935	38.9026	33.551	28.5549	24.424	9.87224	48.9919	9.85222
Chr1:6906201-6906700	37.6826	33.2242	12.4191	9.6124	41.0909	42.5365	28.4904	28.6359	33.2498	53.2967	44.7498
Chr1:7023401-7023900	20.7792	15.6404	1.54321	0.740741	19.4986	18.4466	10.6129	13.9276	7.37387	17.1074	12.7336
Chr1:7024001-7024300	14.9051	13.7787	2.07254	3.74532	14.5923	12.7764	11.4428	11.1111	8.73362	13.141	4.9896
Chr1:7132801-7133100	18.1651	22.5155	0.564972	0	20.7469	24.4628	20.5479	8.10811	10.1197	26.1438	6.48855
Chr1:7251601-7252100	18.9563	24.2972	0.759494	0.235294	3.9886	0.26455	0.571429	0.355872	6.8168	20.1606	1.01112
Chr1:7255001-7255500	22.5343	23.0044	2.65781	1.83299	26.1921	31.0954	18.9819	26.9363	24.9453	42.3453	17.4387
Chr1:7257001-7257500	19.4799	23.6678	2.07612	2.62009	25.7906	22.3757	16.1634	11.1473	7.08275	16.3712	11.3253
Chr1:7344201-7344700	21.6028	21.7937	4.71545	1.52505	28.5047	26.6388	17.4664	19.3548	13.5622	45.0172	6.35983
Chr1:7365001-7365300	24.4604	33.4489	8.13559	1.75439	24.6914	24.4019	13.617	7.77027	3.37662	16.4875	1.92308
Chr1:7365601-7366300	39.3689	37.5094	0.197628	1.70316	36.2171	45.6009	18.1818	25.7174	2.87081	29.1343	3.66226
Chr1:7393001-7393500	59.3676	53.065	1.48699	3.74532	52.5892	48.8722	36.6667	30.4498	7.59124	36.2657	17.9537
Chr1:7522201-7522500	8.72727	14.4509	0.581395	0	3.73832	5.58376	6.70391	6.10329	37.4286	7.28477	5.89255
Chr1:7604801-7605100	23.9529	29.4852	0.477327	0	0	0.813008	4.02145	0.701754	1.11524	30.365	0.162866
Chr1:7714801-7715300	32.0238	36.3259	0.46729	0.66335	45	21.7723	18.9329	21.7697	0.186916	17.5556	3.85542
Chr1:7717401-7718700	34.3645	36.5335	8.01282	8.78028	35.6341	36.0284	30.7436	26.538	11.7847	53.256	26.6385
Chr1:7720601-7722700	33.3768	31.492	6.93451	8.11309	30.7273	32.9834	23.3734	27.0864	8.33333	22.2222	10.5562
Chr1:7725201-7725700	30.4933	18.8406	0.917431	0.907029	26.7081	28.3401	16.2393	24.2925	13.2428	21.7436	29.0883
Chr1:7760801-7761300	43.379	42.3493	1.57895	3.20513	36.1798	48.5714	31.25	43.7288	8.46416	11.9741	8.13743
Chr1:7761401-7761700	41.1576	41.9006	8.51064	19.4175	40.8994	35.5091	27.1812	36.6876	16.5816	47.0588	27.0349
Chr1:7766201-7766700	15.4406	12.098	0.594059	0.629723	12.0645	12.9331	1.27796	0.865052	1.15274	22.604	2.07715
Chr1:7787401-7787700	18.8235	22.2603	0.558659	14.3443	43.75	32.2275	27.5	14.8867	64.8089	32.4659	17.5485
Chr1:8016401-8016700	66.4729	51.0345	4.22535	1.92308	53.6	46.0568	55.4156	52.9148	22.6378	30.8756	12.6316
Chr1:8201201-8201700	27.5224	37.937	4.25806	2.78114	31.7339	32.0236	17.5586	22.5394	5.17404	20.4033	6.82819
Chr1:8205001-8205700	31.3953	28.0992	0.914634	2.76498	32.3442	29.8477	24.03	26.8977	13.8889	20.4354	11.2745
Chr1:8254801-8255100	49.2035	42.4149	9.25926	8.33333	36.1468	34.413	31.4136	14.9254	9.44976	32.948	3.05927
Chr1:8267201-8267500	30.9859	7.31707	0	1.36054	24.3697	2.27273	12.8788	11.3095	24.2857	34.5196	26.6504
Chr1:8272201-8273100	24.5338	29.9928	1.6568	0.935673	24.9192	23.4818	19.833	23.1651	2.44883	15.9182	2.60664
Chr1:8277201-8277900	24.429	26.3427	1.49031	1.5625	29.3083	23.7569	28.2895	23.0519	18.144	25.7576	25.538
Chr1:8289801-8290100	19.8413	20.5674	3.89105	1.91083	20.1493	21.2048	12.4324	15.6522	6.84932	25.2809	17.6991
Chr1:8290201-8290900	29.8191	27.027	1.84697	2.94715	25.2437	23.2622	19.8851	20.3289	10.8597	17.3643	10.443
Chr1:8319601-8319900	24.6101	25.9572	7.06922	7.72105	25	26.3571	12.5323	12.0438	7.78378	31.1388	9.53347
Chr1:8320001-8320700	18.9417	16.5963	4.58093	4.86656	15.895	15.8025	11.0054	11.1111	4.79293	11.1349	4.46122
Chr1:8453201-8453900	22.3583	24.1855	5.66502	4.48549	27.8884	25.3425	24.7863	20.3085	6.51934	12.9353	4.63415
Chr1:8457001-8457300	47.7011	46.9505	20.0385	24.282	43.0258	40.9932	42.6065	39.909	32.0988	37.069	36.9863
Chr1:8461401-8461900	24.0885	23.4286	6.75346	5.83784	22.1193	23.1536	17.3351	14.8391	5.07365	13.4615	7.88732
Chr1:8488601-8489300	29.5158	32.0502	4.05063	3.24324	32.6033	27.3504	32.2672	29.5699	21.7016	8.08314	32.5161
Chr1:8490201-8490700	22.8805	24.8751	13.9364	11.9342	25.7394	23.4274	22.1393	23.0648	17.3406	22.5694	25.2465
Chr1:8495001-8495500	15.4492	19.5965	0.37594	0.874126	17.7355	16.6489	12.8614	9.88024	9.29235	15.7038	7.17423
Chr1:8573201-8573500	14.4231	14.9682	0	1.2987	21.7213	13.9706	4.63576	14.4068	3.44828	20.5882	7.89474
Chr1:8622801-8623100	24.024	18.2796	2.55102	4.32432	29.5203	24.5552	24.6637	16.6667	11.6142	28.3516	8.92857
Chr1:8681801-8682300	27.7143	29.523	2.30769	2.26843	31.1918	20.8625	21.7297	22.9543	7.73585	21.7005	11.5294
Chr1:8733201-8733700	32.1543	30.0922	14.0963	14.7698	25.1318	24.0421	14.5527	17.5676	7.71277	25.7225	25.2085
Chr1:8790001-8790700	30.1516	28.7935	15.5181	14.8234	25.6339	25.6322	23.6132	19.518	13.164	26.8949	28.2051
Chr1:8792801-8793500	26.3824	22.5082	13.5638	12.6012	20.7203	25.2658	15.3067	17.1513	13.34	18.9305	23.6407
Chr1:8794401-8794900	27.0652	26.3965	13.6937	12.6338	30.599	26.5455	14.4715	15.7986	15.8456	16.1475	20.4148
Chr1:8797801-8798300	32.9278	33.4387	16.0677	14.8559	34.5116	36.4854	28.6211	24.5614	21.3187	36.1868	32.9897
Chr1:8812601-8812900	50.495	45.1505	0	0	40.9091	68.8889	60.7143	40	2.98507	372.727	0
Chr1:8831801-8832300	28.8349	26.9258	12.743	9.11854	23.9072	23.2759	16.1105	17.013	10.1852	21.2121	17.6136
Chr1:8869401-8869900	18.2602	19.2453	2.82828	0.549451	26.0128	22.619	18.4707	21.6915	19.7115	21.536	17.934
Chr1:8927401-8927900	27.9846	26.2251	16.7521	12.4803	27.13	28.5503	17.9326	17.7203	8.82716	28.8845	10.1523
Chr1:9015401-9015900	18.7605	18.6715	4.625	3.90879	22.3464	23.7102	17.1004	14.647	2.18855	3.89408	4.70756
Chr1:9062001-9062500	26.8765	23.7996	0.560224	4.14013	28.2187	27.25	14.3885	18.3932	7.20859	12.8748	7.6087
Chr1:9077401-9077900	20.4848	20.0985	3.19539	3.92031	18.59	18.768	16.9791	17.1406	2.6377	8.25023	2.84775
Chr1:9082601-9083100	21.3168	17.75	0.297619	0.221729	17.1983	13.9615	6.96279	3.7234	3.49702	13.5742	4.47761
Chr1:9138001-9138500	29.9394	27.7269	0.611621	0.530973	27.6776	24.8808	28.3863	20.0926	6.80934	12.7879	14.9635
Chr1:9174001-9174500	50.964	46.3325	0.895522	0.617284	46.8404	51.0297	11.2069	6.91244	0.759013	10.3837	1.47601
Chr1:9175401-9176100	27.2372	26.9559	15.2439	14.6977	31.2528	28.2694	21.1995	25.4989	11.5427	11.9256	19.1601
Chr1:9176601-9177700	30.6309	26.137	11.629	14.6781	28.7981	29.2078	24.7733	21.8837	15.3426	22.9201	21.6483
Chr1:9204001-9204300	17.6201	23.2604	2.66667	2.77778	29.6417	33.1301	14.5763	19.9288	17.9963	46.9231	9.97921
Chr1:9205001-9205500	18.2642	19.1349	5.86283	2.8536	16.9326	20.6304	8.53873	9.6	33.3858	10.2439	4.06699
Chr1:9304601-9305900	28.5677	28.76	6.41501	5.13135	30.3369	30.9029	22.043	23.5244	18.4199	25.5643	19.1131
Chr1:9353801-9354300	14.2857	13.9733	1.72043	1.52136	14.6589	13.1457	9.39986	5.69918	3.73906	8.56031	5.61878
Chr1:9373001-9373900	33.7237	34.7762	16.7223	19.369	21.8577	22.3711	19.8258	17.9744	7.03871	27.7496	10.8199
Chr1:9412201-9412500	11.2593	12.4601	0.649351	0.330033	15.3034	9.17603	7.99087	4.91329	1.5	11.9215	5.56274
Chr1:9418001-9418300	35.6971	39.3514	1.8622	0.56391	34.5679	42.5373	29.8373	24.0822	17.2932	34.4648	13.8996
Chr1:9564801-9565300	21.7213	12.9545	1.41643	2.47423	24.9706	23.5714	8.981	12.5693	16.946	9.02965	7.71231
Chr1:9572201-9572700	22.4459	27.1096	6.79468	5.24625	22.094	23.6402	14.4458	12.8134	3.25998	9.1944	7.49601
Chr1:9587201-9587900	26.5345	22.002	0.507614	0.809717	26.3473	27.9557	18.1818	20.2916	6.7666	13.5575	13.8197
Chr1:9626601-9627300	28.2432	29.1451	0.943396	0.826446	33.0088	28.8845	16.0265	11.8203	12.5586	29.0999	9.86025
Chr1:9676601-9676900	30.911	33.6788	16.1943	11.1111	33.5388	37.0904	25.1748	27.8155	14.5695	46.9697	51.0204
Chr1:9690801-9691100	37.172	38.2979	29.4118	13.8158	43.0723	40.0541	37.4269	36.1851	33.3333	23.7624	13.7931
Chr1:9706601-9707100	26.0761	25.0282	10.8458	9.89097	29.2887	25.4323	19.0585	16.9391	16.6311	44.8925	19.1244
Chr1:9707401-9708100	31.8895	32.6348	13.888	15.3276	37.4082	34.3225	33.9915	31.8287	38.3353	34.8214	36.6003
Chr1:9762401-9762900	33.9697	32.2064	0.790514	1.1925	31.0949	25.578	16.9371	13.1166	7.76762	25.8605	2.98343
Chr1:9811601-9812100	31.0513	39.5969	0	0	0	0.900901	1.78571	0.925926	4.13793	21.4976	0.475285
Chr1:9816801-9817700	31.5819	34.137	1.88917	1.12518	39.0667	35.4662	32.265	27.3266	10.4213	26.711	10.4222
Chr1:9829201-9829500	17.0574	16.1616	1.92077	1.28617	14.2311	11.3327	5.70749	7.39372	2.2412	27.7856	4.30351
Chr1:9852601-9852900	23.1176	20.1068	2.68199	3.86473	18.3628	14.0476	4.77816	8.07799	5.69196	26.5957	10.8241
Chr1:9865801-9866300	27.7666	21.3004	0.775194	0	26.5306	22.6293	14.7668	20.0903	5.96447	10.0424	11.9777
Chr1:9883801-9884300	24.4742	26.8179	5.4878	4.53564	23.796	29.4054	12.7883	12.2475	1.57924	22.8194	3.92344
Chr1:9915601-9916300	13.7301	11.7214	1.72911	1.34615	3.30579	6.10687	7.07763	4.85116	1.98953	8.42164	3.24392
Chr1:9925001-9925700	12.4085	15.8027	0	0.364964	11.5726	14.0191	0.242131	0	5.01109	18.999	8.64979
Chr1:10013001-10013500	15.7201	10.0313	0	0	4.07407	2.65625	0.60241	0.441501	2.8169	29.3358	4.05771
Chr1:10021401-10022100	29.6044	29.0429	2.37037	4.92676	30.985	29.4032	24.0046	25.6936	14.3498	26.7735	13.1078
Chr1:10144801-10145100	30.2245	34.2428	2.44275	2.03704	18.4758	22.0826	4.33437	5.01567	0.346921	43.6252	3.50242
Chr1:10152601-10153700	26.0437	27.032	8.62786	6.19718	29.3258	29.9814	22.1877	23.1191	14.2628	31.7339	7.89149
Chr1:10156001-10156900	18.389	19.7659	1.18421	1.68067	22.6545	20.0526	13.1718	15.6114	10.8568	21.9494	14.1414
Chr1:10206801-10207100	14.2857	14.9051	0	0	14.0884	22.3256	8.72727	10.3245	3.22581	13.9573	3.7037
Chr1:10221001-10221500	15.6175	10.8555	0.771208	0.735294	9.46328	6.32737	0.3861	0.208768	0.463883	17.92	0.33557
Chr1:10347201-10347500	20.4044	19.532	6.63842	14.0625	25.0646	22.1039	17.0517	17.3387	7.95455	28.5714	28.7671
Chr1:10348801-10349300	19.7324	18.7984	6.23946	5.2356	23.9362	19.1734	15.5705	17.7355	15.2838	26.9841	27.8912
Chr1:10421201-10421900	31.4706	30.9303	6.67957	3.15638	32.3314	32.5263	24.4376	22.4469	10.1368	22.5137	11.6245
Chr1:10444001-10444300	16.6667	26.2009	2.61194	2.84698	26.3158	25.9825	14.9584	18.6398	1.40998	11.0599	3.42936
Chr1:10497401-10498100	13.5655	15.692	3.04679	1.99402	18.1818	14.9128	10.0671	11.9518	5.47378	22.2426	6.82927
Chr1:10506801-10507300	25.7202	27.1978	2.29008	3.7594	30.6233	25	26.8908	19.6911	10.5666	33.5664	11.4226
Chr1:10512601-10513100	19.5035	20.6373	0.228833	0.617284	21.5328	19.25	6.25	8.33333	1.2285	27.4049	2.77296
Chr1:10528601-10528900	37.9592	28.9474	0	1.75439	23.301	45.3061	47.6015	27.0588	34.968	41.0609	24.0664
Chr1:10534601-10535100	20.7859	24.5745	6.469	3.94191	21.0884	20.4063	13.3017	14.1753	4.74529	12.917	9.6171
Chr1:10568601-10569100	29.3431	29.0034	2	1.44928	31.2914	25.8258	17.1171	10.2493	11.0493	21.5295	8.48214
Chr1:10598001-10598300	15.5844	34.6457	0.787402	0	31.25	29.8701	14.5455	0.847458	12	33.1126	5.08475
Chr1:10696601-10697100	30.7802	30.166	18.7593	18.651	29.5791	31.0154	26.0794	27.6861	9.83103	25.2747	18.5685
Chr1:10701401-10701700	21.095	24.4444	7.38786	9.7561	16.7488	14.2361	10.3004	10.356	8.70279	24.9135	12.3393
Chr1:10802601-10803300	40.5266	44.1104	8.9172	3.54223	38.5549	44.1195	32.2259	26.6667	17.9612	46.5517	20.4124
Chr1:10814201-10814700	34.3144	36.053	6.78541	8.38095	27.3946	35.6506	26.1841	32.0113	7.77706	37.0334	13.7255
Chr1:10880801-10881100	27.8205	32.7354	0	0	0	1.19048	0.636943	0	0.18018	32.8784	1.059
Chr1:10924601-10925100	31.6667	28.4734	4.96151	5.49645	30.5161	29.5093	21.2306	18.2614	5.84662	19.1794	11.1401
Chr1:10929401-10929700	21.875	21.6327	0	4.22535	26.5487	23.0978	22.6463	23.1844	11.8568	44.4737	20.6422
Chr1:10932401-10932700	13.1034	18.4466	0	0	12.0172	20.5263	6.74847	14.9606	11.5447	7.93413	12.3249
Chr1:10982001-10982900	17.5117	16.3629	4.96046	5.38002	14.9953	17.0242	13.8608	13.468	6.43004	9.24057	13.1653
Chr1:11006601-11006900	12.9298	11.1502	0.403226	0	3.19149	2.23464	0	1.90476	0.287356	5.39648	0.4
Chr1:11046001-11046300	9.65909	11.7021	0	0	8.91089	15.8273	4.16667	6.97674	9.61039	8.20896	18.5185
Chr1:11048601-11049500	26.5438	31.3716	7.12589	8.70902	29.5441	33.2885	28.2934	28.1404	16.7867	23.5487	20.3659
Chr1:11051001-11051300	23.8889	24.1135	1.25	0	29.2035	25.1656	20	15.8879	22.2222	23.0769	24.1379
Chr1:11083001-11083300	25.9194	16.2047	0	0	17.602	6.49718	2.5641	2.5	0.985222	22.8	0.755668
Chr1:11103601-11103900	26.5152	23.3495	15.6863	13.8679	24.6331	20.9798	20.1733	19.5695	16.9512	23.1539	23.7693
Chr1:11111001-11111300	19.3929	20.3125	3.67347	5.9322	24.4485	22.8102	17.657	14.5648	4.62366	19.5822	6.72854
Chr1:11117401-11117900	19.4529	28.3784	2.09125	1.72786	20.6677	16.8487	14.4981	12.7301	4.75825	18.1485	5.51905
Chr1:11127201-11127500	29.9786	30.6075	9.06516	6.97674	30.4069	26.4624	24.2353	18.7683	24.3568	20	20.6573
Chr1:11128801-11129500	22.4259	23.3242	10.9217	10.4198	25.3142	27.7389	23.8043	22.1226	12.2974	31.4646	13.7758
Chr1:11131601-11131900	15.9251	19.7208	1.1811	0.742574	24.8566	27.3834	16.2162	14.1439	4.20792	17.3375	5.91549
Chr1:11132601-11132900	30.1529	24.1595	3.02326	0	22.2157	27.1465	17.9464	16.6181	10.5575	29.4314	9.54774
Chr1:11148001-11148300	23.4848	24.3421	13.7056	13.2597	25.6757	23.9766	28.6822	36.0656	11.7886	20.0557	17.033
Chr1:11204401-11204700	36.4473	35.6728	9.47205	7.96857	34.5745	39.3056	32.7173	31.8213	20.6795	65.5462	9.15033
Chr1:11228401-11228900	23.0303	23.6328	4.17582	5.97938	22.8571	30.2682	28.0624	29.2978	5.52995	8.20144	4.79361
Chr1:11241601-11242100	34.5385	30.2914	0.25	4.13223	40.1925	30.3614	33.6663	31.4961	17.1934	24.2733	38.4068
Chr1:11259001-11259900	15.8718	18.3749	0.564175	1.15132	18.3199	17.8142	9.9631	8.49462	2.49326	15.3788	2.96583
Chr1:11298401-11298700	17.8344	23.5023	0	0	14.4444	23.5556	6.63265	13.9918	26.3369	32.3232	22.0339
Chr1:11300801-11301900	33.651	35.2213	4.24779	1.88442	37.9484	37.833	27.6449	25.1441	8.57909	13.6107	9.28297
Chr1:11421001-11421500	21.1765	7.94297	0.75	0.760456	8.36364	4.12371	0.507614	1.71306	1.35364	36.0374	2.98229
Chr1:11428201-11428500	41.543	31.7221	0	1.86335	48.7476	31.3084	28.7791	21.5569	12.268	30.5895	19.3985
Chr1:11490401-11491100	20.9053	21.8239	0.509338	1.26812	25.2026	21.8286	18.0556	13.468	7.24763	11.9485	7.33384
Chr1:11493201-11493700	13.5562	10.0247	1.51679	0.367197	14.3415	17.697	10.7353	10.6034	3.04606	4.88432	6.24486
Chr1:11536601-11536900	15.7518	18.6701	0.595238	0	18.2278	27.9352	3.79747	6.38298	0.713267	22.9862	0.943396
Chr1:11585601-11586500	16.9905	18.4063	2.72788	2.37691	13.5217	16.0791	4.40098	6.44578	14.4049	15.1007	6.28059
Chr1:11620401-11620900	29.1343	34.183	2.33645	1.42276	30.6163	34.1168	27.3799	27.1094	9.2233	53.7296	7.75281
Chr1:11637001-11637300	28.3247	28.3702	0.689655	0	25.7588	31.0811	16.4256	28.9544	12.0408	26.5233	16.8142
Chr1:11644201-11644700	42.0646	37.9825	1.83639	3.11871	35.7345	35.5199	30.117	28.0682	6.68151	26.6736	8.33333
Chr1:11661001-11661700	25.141	24.3033	2.88154	2.87474	30.873	30.6866	23.2558	21.8232	15.2475	19.8425	13.1234
Chr1:11662001-11662300	15.6223	10.7417	2.48619	1.58371	16.1826	18.6538	16.3531	11.2772	17.8378	23.0543	6.73235
Chr1:11700801-11701300	33.8321	30.7296	1.04712	0.881057	35.1275	34.2967	31.864	29.5732	4.5082	14.4578	8.24742
Chr1:11740601-11740900	34.5372	30.8732	0	0	35.7664	34.0164	1.72414	1.89394	1.51515	35.7698	0.163132
Chr1:11752201-11752500	35.9739	33.1232	5.66038	0	34.707	43.5468	31.3772	20.9406	9.35143	41.0506	13.3218
Chr1:11788201-11788500	19.6078	16.568	1.82927	0	12.2449	9.62963	10.5634	8.40708	0.974421	9.29368	3.7296
Chr1:11789201-11789700	25.534	33.2465	12.1464	8.08824	21.3228	24.4612	16.5877	21.8659	3.71156	9.69828	3.57724
Chr1:11793801-11794100	20.8451	16.9014	6	7.72532	9.43396	15.6716	15.6069	18.4211	6.37255	23.1638	12.7907
Chr1:11807401-11808300	26.8791	31.918	2.06649	1.38249	28.9813	31.6473	21.4139	19.0695	10.9952	33.8683	5.60308
Chr1:11817601-11818100	37.2093	35.3929	2.87356	5.27704	37.3591	36.236	33.1703	20.5829	9.84704	21.978	15.1261
Chr1:11822001-11822500	35.1438	36.8789	3.69686	6.86869	43.2264	41.2388	26.1473	32.0774	3.47222	50.7772	10.3882
Chr1:11826201-11826500	15.078	15.8273	2.5	0.533333	8.88469	11.1675	7.45763	3.57143	1.08992	12.333	4.04145
Chr1:11834401-11835100	22.6	23.5021	6.29067	7.46198	23.2064	26.2274	18.4811	20.3665	6.98758	13.8099	12.9282
Chr1:11836601-11837100	29.1819	26.933	7.58294	9.87654	23.0769	32.9602	22.7061	21.1055	12.3623	21.4859	23.7569
Chr1:11837401-11837700	21.6216	17.0819	6.70103	6.66667	10.3175	12.9032	14.0969	12.8788	15.4845	18.3607	17.4648
Chr1:11861601-11861900	13.6667	16.2207	3.20641	1.74757	13.5593	12.7168	4.0619	12.6492	1.8617	11.4141	5.19481
Chr1:11887401-11888100	21.4139	22.5221	8.391	5.54187	23.5865	19.6161	18.3278	17.6265	12.5341	12.8767	20.8075
Chr1:11901401-11901700	30.038	22.5275	10.4651	10.3825	36.3914	35.2941	19.5489	27.6786	78.1955	25.4054	55.2632
Chr1:11935401-11935700	20.9639	16.3904	1.65289	0.543478	19.202	19.3676	2.66667	4.14013	1.08481	7.35135	1.03687
Chr1:11957801-11958700	22.3723	25.3245	1.8096	1.74459	23.8061	23.1245	14.2206	17.4776	6.09911	14.6953	10.0639
Chr1:11960601-11961100	25.9569	28.2746	4.2571	3.56671	21.0055	23.1634	20.2997	13.0862	11.0923	20.1136	16.8508
Chr1:12009201-12009700	22.679	19.2957	3.9801	3.36943	23.3256	23.3273	9.16569	12.261	11.8431	9.86031	6.57492
Chr1:12010001-12010300	17.5532	21.8673	0	1.19048	10.0313	14.4737	6.31579	6.69291	9.45946	16.7568	8.78049
Chr1:12041001-12041300	17.4775	19.5946	1.39276	1.31234	22.1569	17.7778	10.396	12.1281	2.87929	9.49868	4.66321
Chr1:12062201-12062700	19.3772	17.9006	1.66667	2.24299	24.3045	19.4529	9.66719	14.3478	3.17259	8.32138	9.03666
Chr1:12079401-12079900	19.2374	22.754	2.00573	1.82482	19.8062	29.8902	16.9367	26.1297	29.7496	16.6353	25.7543
Chr1:12080201-12080500	29.7546	29.2135	3.4632	8.47458	27.8351	26.1097	17.9825	19.8238	32.2635	25.614	38.8889
Chr1:12080601-12080900	36.9197	38.2824	0.30303	3.94945	41.1595	39.256	35.1261	34.031	13.9121	24.0893	17.3175
Chr1:12138601-12139500	33.5963	34.1338	15.6882	13.111	37.7236	31.1947	31.2298	30.3584	6.67107	34.0446	12.5285
Chr1:12142801-12143100	32.2732	31.1475	22.3085	18.1818	40.5303	33.7963	27.767	33.033	20	14.8515	27.1028
Chr1:12166601-12167300	19.9413	22.2829	3.08285	1.78233	25.2252	22.8758	18.0654	20.1899	12.9051	5.14569	20.9382
Chr1:12249001-12249500	22.5656	16.2309	2.60116	1.64127	19.5075	16.3717	9.02174	11.6034	7.21455	10.1911	9.2423
Chr1:12264601-12264900	22.651	11.9705	0	1.27389	25	31.5036	11.2319	10.9848	1.00287	19.2118	4.45633
Chr1:12277401-12277700	15.6604	17.6471	0.619195	2.18341	10.8202	14.9367	15.7191	14.3488	3.72285	9.91957	6.88525
Chr1:12283001-12283300	15.3374	20.8511	3.16742	0	18.1467	14.5833	8.17308	8.65672	6.33299	8.66228	5.41045
Chr1:12286801-12287700	29.5726	28.443	3.14548	1.89189	27.8634	27.8815	25.667	24.548	14.4096	14.106	20.3509
Chr1:12302801-12303300	26.9425	27.21	0.993789	0.407056	34.0066	25.1037	20.5441	19.788	3.21258	20.1657	4.31115
Chr1:12387401-12387700	14.7215	10.6566	1.20482	0.259067	10.4545	11.7552	6.91057	8.08344	8.62709	19.5387	13.1754
Chr1:12389801-12390100	15.4762	9.79381	0.568182	1.20482	11.3801	10	3.63636	8.10811	3.10263	8.63095	3.31325
Chr1:12391401-12391900	11.9288	10.7854	1.05519	0.322581	16.2071	8.19423	5.76471	4.58891	1.09603	7.82086	2.249
Chr1:12424801-12425300	13.7111	16.0407	3.34395	3.09524	19.2174	18.0485	11.9557	12.0994	16.5986	12.9534	14.9425
Chr1:12435201-12435700	24.9527	15.9204	0.968523	0	4.96454	6.71141	0.571429	0.793651	0.625	21.0345	0.922722
Chr1:12467801-12468300	19.4411	18.4378	8.06146	8.78057	21.515	19.7929	16.6871	16.9002	18.0776	8.64	26.5047
Chr1:12477001-12477300	16.6667	11.9691	1.38889	0	19.7761	21.0909	6.58436	18.8119	5.15807	16.8421	10.6583
Chr1:12483001-12483500	28.2063	30.1741	1.82371	1.4742	36.2912	29.7953	11.9099	18.6923	12.77	23.5732	11.3761
Chr1:12511001-12511700	15.1527	18.4313	4.18172	4.44735	22.5266	21.8072	20.815	15.7118	17.0194	7.27595	17.773
Chr1:12525001-12525300	13.0986	9.56938	1.81818	0.367647	10.9395	11.8785	1.76991	0	2.41935	22.2904	3.80349
Chr1:12525401-12525900	13.1532	13.7987	2.04499	1.81452	13.0931	15.2953	13.3635	12.2449	4.74339	9.79253	2.83203
Chr1:12526401-12526900	11.5578	17.4745	0.306748	0.954654	25.1515	19.6501	4.94071	8.42788	3.88186	9.06593	7.91557
Chr1:12527201-12527700	23.6726	24.2464	1.14504	1.65975	22.722	31.114	9.90566	7.61905	6.84039	14.6977	9.02022
Chr1:12530201-12530500	31.6321	34.7131	0.747664	1.96629	26.524	32.5145	19.5926	18.4481	7.56303	29.2047	6.00962
Chr1:12555801-12556700	22.2692	19.9953	5.84112	6.74103	28.552	26.7317	24.613	22.3553	18.3437	13.8566	23.7647
Chr1:12562801-12563100	18.3312	17.5775	5.16129	0	25.6214	21.2366	11.7117	12.3053	4.49438	22.2603	18.8119
Chr1:12565401-12565700	20.9809	14.5648	9.6	2.38095	14.1026	16.7155	12.5461	16.875	4.84293	2.69414	5.6701
Chr1:12577601-12578300	22.4748	21.3724	6.42709	7.46089	25.1908	26.5149	19.7638	19.5751	20.6508	11.5274	22.3169
Chr1:12592601-12593500	24.2377	25.35	5.14124	4.51807	27.794	27.2011	21.5397	24.4151	12.7554	17.3548	17.0596
Chr1:12594401-12594900	52.8571	46.3592	1.52672	0.442478	44.3478	50.7614	26.2443	25.8216	7.6266	21.8962	7.03654
Chr1:12640601-12640900	18.612	18.4615	1.21212	0.78125	17.2524	16.895	10.5469	4.21456	1.31195	13.879	3.02419
Chr1:12646001-12646300	20.2765	23.913	0	0.549451	1.48515	7.14286	0.425532	8.44156	1.97775	10.7471	5.92
Chr1:12662601-12663100	37.293	38	7.36434	3.80711	41.0238	47.7429	26.9857	28.8694	5.88723	15.6881	4.53704
Chr1:12684601-12684900	21.0394	21.1964	9.96845	9.09091	24.4332	24.2236	14.3972	15.1669	9.57447	9.81308	20.9375
Chr1:12691401-12691700	33.2913	36.8311	1.14613	0.57971	33.3333	37.5158	20.8647	14.1093	5.42636	30.0654	2.5
Chr1:12692401-12692900	34.4918	37.4473	0	0.323625	37.5281	38.4265	25.4781	25.9714	15.251	19.4366	15.0862
Chr1:12713401-12713700	25	21.7903	15.5844	10.6145	25.9786	26.8634	19.0852	20.4545	12.381	18.1818	17.1831
Chr1:12729801-12730300	27.9497	29.1326	6.34921	1.5444	32.8413	21.6398	32.791	25.3406	22.9261	26.8333	19.2982
Chr1:12733001-12734500	23.2618	25.3482	7.2967	8.86076	24.849	28.2835	23.1111	19.349	14.445	15.6757	20.7524
Chr1:12818201-12818500	22.3058	20.5993	2.27273	1.4218	28.0193	22.0065	16.3987	28.6136	10.8414	16.3752	12.4277
Chr1:12839401-12839700	36.6472	36.1742	11.9403	18.894	35.0769	41.6974	19.5489	17.0854	9.31174	23.4146	25.8182
Chr1:12846401-12846700	16.8133	11.4286	1.70068	2.69663	18.9798	18.2421	16.6667	21.6814	16	24.8092	20.4906
Chr1:12854601-12855300	22.2679	15.7198	2.5	2.60337	19.7224	20.9772	19.0726	16.1107	7.0163	22.2414	11.4
Chr1:12866801-12867100	32.4324	32.4895	0	1.5625	0.925926	3.2967	5.64516	0.847458	4.52174	58.312	3.26087
Chr1:12906001-12907700	29.1188	27.8	8.30026	7.40984	36.1733	35.7268	28.0637	27.6937	17.6692	20	32.5893
Chr1:12907801-12908100	18.06	15.6872	2.7088	2.67592	10.3341	14.7088	16.1522	13.046	10.8661	12.8107	27.4725
Chr1:12916001-12916300	18.0941	12.9371	0.924214	1.74165	18.6757	18.2777	5.15464	5.7041	0.954654	16.6407	1.23267
Chr1:12918601-12918900	12.61	18.3639	1.70455	2.7972	12.02	17.8295	14.4351	12.2984	13.3916	12.5758	7.94872
Chr1:12929801-12930500	12.8723	16.887	5.07576	3.88548	14.6004	19.0455	15.3046	13.4615	15.9788	8.87902	17.1569
Chr1:12958001-12958300	18.9351	18.2985	6.19866	4.44444	23.9011	22.5324	17.4315	14.9979	9.6374	14.0558	18.1167
Chr1:12959401-12960300	20.9256	22.9707	0.357143	0.389484	21.5721	19.8608	11.5082	11.1386	7.68814	6.57596	12.8988
Chr1:13027801-13028300	26.7319	26.7477	6.68571	5.69755	28.3817	29.1987	18.5274	17.8925	11.3573	22.1088	22.4337
Chr1:13037201-13037500	12.967	15.5556	1.03093	1.21951	14.5251	12.9518	10.8696	5.93472	4.5	3.86521	1.80361
Chr1:13043201-13043500	17.2363	20.9422	10.3978	7.8125	22.9266	21.6989	14.7993	13.4328	5.92784	7.16019	11.2011
Chr1:13055401-13055700	11.4799	14.7253	1.566	0.555556	2.68199	2.45902	1.81159	1.86567	10.1449	9.75161	5.59541
Chr1:13059401-13060300	24.5601	23.6132	1.71429	0.660066	26.0539	30.1708	23.2714	21.0185	13.2787	25.6055	10
Chr1:13062201-13062700	27.9503	12.3431	0	0	17.8756	7.65957	9.28571	2.96053	0.751073	5.66394	2.01249
Chr1:13067801-13068100	20.2312	17.4807	0.938967	1.1236	17.9054	16.3743	8.41121	7.47664	5.87639	14.9412	6.71141
Chr1:13068201-13068700	14.9137	15.9251	2.51889	3.13972	18.4906	18.1499	16.8264	9.82857	7.22496	13.0289	15.1214
Chr1:13075601-13076100	29.4118	30.6579	0.288184	0.505051	29.9764	29.4935	19.4156	19.0776	22.6415	42.1053	16.7577
Chr1:13085401-13086100	18.4909	18.3647	7.06776	7.89608	21.6398	21.8619	21.9591	21.9899	11.4621	11.6474	21.5561
Chr1:13104201-13104500	15.6479	11.6883	3.40136	0.94518	21.9231	18.7266	7.69231	11.3274	3.89734	9.20398	11.6255
Chr1:13108401-13109500	25.5361	23.1669	7.24044	4.40868	25.7899	24.5597	21.3103	23.3988	15.1955	12.4242	19.112
Chr1:13114601-13114900	16.8394	13.0814	3.30579	0.826446	15.727	22.4409	7.57576	9.20245	2.26655	15.0485	1.39335
Chr1:13126601-13127700	29.5816	28.6543	12.6533	12.3171	27.6156	27.4318	18.2347	19.692	7.14286	16.9602	13.4534
Chr1:13129801-13130300	16.9129	24.2965	0.337838	1.57895	27.1825	23.8385	15.3048	15.2955	2.57278	9.7502	3.90625
Chr1:13148401-13148900	31.9373	31.3663	16.8726	16.9103	31.4559	32.3799	30.6051	26.6412	12.9524	19.7883	25.0355
Chr1:13149801-13150500	19.3075	22.439	6.5	6.78541	24.6854	24.1862	20.619	16.4756	8.12702	8.05569	18.4992
Chr1:13151001-13151300	11.3416	17.8125	6.38298	2.17984	15.2968	18.1126	17.2745	11.6667	6.38686	10.3093	21.8954
Chr1:13151801-13152300	31.1423	29.2683	2.04778	2.92599	34.1917	31.1404	24.6416	23.0865	5.41922	16.9832	16.0267
Chr1:13153801-13154300	17.0616	19.3064	4.50918	4.94406	17.3174	16.3605	12.3688	11.9221	6.18412	17.5541	9.64344
Chr1:13155601-13156300	26.2732	27.7697	1.24481	2.62097	27.7504	31.6568	15.619	19.2105	4.87445	22.6003	6.60502
Chr1:13191801-13192500	33.75	36.3847	16.4277	16.2763	28.4648	30.7992	23.3792	23.8941	10.9439	35.3791	22.8776
Chr1:13230601-13231100	24.2227	28.1768	9.58738	9.12512	27.8114	29.6021	27.4975	27.5862	29.3902	14.9733	39.7783
Chr1:13235801-13236500	25.5795	24.1525	11.625	9.64912	31.3897	26.8085	30.0518	27.6812	21.4898	15.4238	37.8862
Chr1:13256801-13257300	26.825	29.0106	1.61725	0.562852	28.1798	28.2353	18.8101	14.8232	7.49386	10.6613	6.69216
Chr1:13260601-13260900	14.5062	22.2571	0	0	27.3438	33.6478	23.2975	24.8139	16.1094	21.7593	25.9341
Chr1:13287001-13287900	19.709	18.4507	6.5861	5.35513	18.0986	17.2001	15.2822	15.6722	5.73152	9.6054	16.2736
Chr1:13288801-13289100	21	20.2247	1.34228	5.7554	30.2772	20.2073	26.57	12.3153	5.8114	9.09091	8.98021
Chr1:13324001-13324300	20.614	23.0088	7.27273	8.33333	21.8935	16.5094	17.6056	8.95522	3.3195	5.69106	8.18363
Chr1:13345801-13346300	16.7331	23.3184	0.581395	0.512821	16.5563	17.9487	10.6825	9.43396	6.2342	12.4884	9.19811
Chr1:13355201-13355700	26.6952	27.609	5.58376	4.07498	29.874	29.929	24.4072	24.0892	10.2417	21.0963	20.3112
Chr1:13357201-13357500	41.7923	41.8482	0	0.23753	39.3622	38.3444	24.1803	17.2691	11.3208	21.4381	14.684
Chr1:13360401-13361100	10.365	12.7891	1.37931	0.242718	10.4636	23.4146	3.99449	6.31741	2.95643	3.2277	4.42638
Chr1:13486801-13487100	33.4988	38.5289	15.0235	14.9533	41.8182	40.884	33.9523	30.6977	15.3226	25	35.119
Chr1:13514801-13515500	20.8071	25.0517	12.4289	10.6492	20.8473	18.1923	18.9777	20.9406	9.34685	9.72906	14.6006
Chr1:13544601-13545300	21.0597	21.3884	1.40056	0.815661	24.7466	20.7325	16.0944	12.6379	11.071	13.5866	7.72006
Chr1:13559801-13560100	29.5402	27.0955	16.6082	17.1687	24.1417	24.9574	22.1777	16.3232	5.71429	18.0822	12.6362
Chr1:13572201-13572500	12.1212	16.7464	0	1.16279	10.8333	9.54545	24.375	13.4969	19.9702	24.4505	19.6787
Chr1:13591001-13591300	18.5592	18.505	3.05677	3.51351	24.9131	26.1978	12.7726	13.7011	5.25701	19.4842	4
Chr1:13591601-13592100	13.4979	15.7746	3.75758	2.03488	22.1092	20.329	14.5923	13.7838	6.04839	10.7537	11.2707
Chr1:13659801-13660300	20.2015	22.354	4.94234	7.51634	18.7952	18.2939	15.3195	16.4495	17.9856	8.0402	19.1057
Chr1:13682601-13682900	25	30.5687	5.78512	6.29921	34.7648	38.3268	37.1429	35.3877	4.70738	8.3004	12.0902
Chr1:13728001-13728500	26.2729	38.0107	4.13793	6.63265	35.4639	39.7129	21.8447	26.9962	10.2804	6.64305	17.9402
Chr1:13812401-13812900	30.1749	28.8114	9.61098	9.15888	27.1394	31.5372	21.8341	28.3058	12.0432	18.6941	16.6324
Chr1:13837801-13838100	43.0868	46.9729	1.67364	2.07254	28.0392	33.2707	9.65517	18.5567	2.19178	35.8491	2.01794
Chr1:13851801-13852700	28.8359	32.6193	7.83505	8.83978	32.9448	29.8969	27.2538	31.0895	11.5695	14.6979	17.1953
Chr1:13894601-13895100	15.8531	19.8141	7.46765	6.45785	22.6934	22.7089	17.532	18.3442	12.9392	10.778	22.5385
Chr1:13896001-13896500	21.4863	28.2769	8.67347	1.24688	22.069	27.3205	11.2613	7.67635	4.59921	20.5503	4.82077
Chr1:13902001-13902500	26.0274	22.7164	7.62852	5.84192	25.9218	24.6835	25.0879	19.3411	16.4474	21.1416	17.5159
Chr1:13979401-13979900	47.1248	42.3849	4.01003	4.55581	42.0842	36.7347	47.7387	39.2216	22.2914	19.4656	27.6083
Chr1:14000401-14000900	17.6839	22.5597	0	1.0929	21.1039	17.637	9.53757	11.4883	0.446144	19.4834	0.124069
Chr1:14005201-14005900	19.6172	25.7206	3.10078	3.90071	23.1806	21.8631	22.0663	21.9108	10.4497	20.0359	11.4734
Chr1:14008401-14008900	11.7135	13.2647	1.50754	0.566038	19.0751	17.3759	15.625	9.98233	5.78327	2.7907	13.6461
Chr1:14024201-14024700	26.6059	27.8766	12.803	12.0153	29.3131	25.3412	15.9091	21.4401	3.76266	36.6612	13.8983
Chr1:14152801-14153300	26.306	17.2819	3.65169	3.26531	24.4755	22.7273	13.2196	11.1538	4.414	7.14286	6.70968
Chr1:14164201-14164700	27.0148	29.7222	0.884956	1.66667	32.3281	26.0504	8.88031	11.257	4.96324	44.6753	3.11804
Chr1:14169401-14169700	18.4932	18.9189	3.6036	0	43.7037	27.6596	16.3462	62.1622	5.52221	20.8	7.42574
Chr1:14188001-14188300	24.3466	24.6356	4.95627	7.05882	28.7284	24.9123	17.0507	15.9468	25.3054	17.1521	24.0678
Chr1:14192001-14192500	39.0086	42.3135	9.35673	12.8342	41.2451	40.9506	36.019	46.712	35.6436	26.4438	46.5686
Chr1:14286201-14286700	28.6543	21.19	2.76775	2.125	26.9555	24.4482	16.958	14.6789	8.67257	11.5564	21.7507
Chr1:14297801-14299100	24.2951	25.6359	1.56507	3.51044	25.4445	21.875	15.3933	18.0451	5.7795	17.4559	9.27835
Chr1:14307001-14307300	12.5161	14.5879	3.15412	3.43797	14.3055	17.1758	14.2041	12.9588	4.21893	9.30521	8.21429
Chr1:15857201-15857500	17.0412	18.3422	6.79157	8.55615	14.374	13.0435	15.3571	10.2459	6.3854	6.25	10.2819
Chr1:15935401-15935900	28.2982	29.6724	2.94574	0.539084	27.0907	31.0146	22.6009	21.2519	3.06834	32.2314	2.44421
Chr1:15984201-15984500	28.125	32.4324	0	0	16.7665	30.7263	5.08475	2.51256	11.871	16.7785	12.7976
Chr1:16116201-16116500	33.6	28.4	0	1.14943	14.8305	27.8626	16.2162	25.9615	6.81223	2.59019	15.3318
Chr1:16142201-16142700	40.1575	35.0694	13.1579	11.8304	37.5	35.0669	25.3638	20.2733	10.1141	12.2878	11.8512
Chr1:16148001-16148300	14.2857	13.7599	4.18964	3.63531	17.9784	17.6776	13.961	16.5921	4	7.51381	11.5628
Chr1:16156601-16156900	11.7127	12.3548	2.06612	0.629921	14.8649	14.1479	8.91331	10.7801	0.948992	5.67787	2.21354
Chr1:16167601-16167900	8.48708	20.7143	6.28272	0.595238	25	16.2055	24.7788	10.0437	10.1639	5.11308	18.2692
Chr1:16245801-16246300	15.6082	20.1576	2.52313	5.11364	22.6713	20.5077	22.5414	18.4168	20.3835	5.96905	18.2841
Chr1:16259601-16259900	18.8226	15.4034	0.58309	1.00365	15.9221	22.2102	7.80731	6.16592	7.95594	23.2796	24.2424
Chr1:16286401-16287100	29.2299	28.1902	17.1926	12.9319	26.3236	28.6379	26.9139	25.5935	34.2723	26.9841	50.9091
Chr1:16294601-16294900	12.8571	8.58653	0.322581	0.613497	10.2167	6.44699	8.76437	6.57343	0.363636	1.25	3.39703
Chr1:16298401-16299100	33.1797	37.4076	15.0794	16.1568	40.0709	34.1672	33.0798	33.2624	28.8321	23.7903	51.4644
Chr1:16329201-16329500	29.7565	32.6015	8.92274	7.47198	30.9221	30.4152	26.6405	29.4269	24.3548	23.3871	23.1429
Chr1:16352201-16352900	18.1753	17.2258	2.52828	1.61064	22.3977	22.8541	17.4099	17.6558	15.9356	4.55251	22.6488
Chr1:16360801-16361300	10.2013	14.4796	0.64	0.384615	15.1412	11.3671	9.67118	12.1951	7.41627	5.39906	8.52018
Chr1:16364001-16364300	14.1994	10.3333	1.92308	0.980392	15.8025	18.0043	14.6067	11.2971	21.0702	1.98413	15.4982
Chr1:16367001-16367700	15.9375	16.4329	2.39234	3.58744	18.9516	20.9751	12.2222	15.6448	12.6551	7.41573	21.3705
Chr1:16413401-16413900	12.0936	16.8776	0.78125	1.17057	1.37615	0.226244	7.65125	8.63971	1.68573	11.8241	11.0067
Chr1:16414001-16414500	13.7701	15.8424	1.00908	1.44928	12.6513	10.6419	17.5983	16.7964	14.3865	9.78836	17.8541
Chr1:16420601-16421100	21.4536	19.2635	1.58371	0.978474	27.101	25.5383	24.5734	19.8942	13.119	2.06805	14.1339
Chr1:16455201-16455700	15.4534	18.2048	6.02219	4.94071	18.5499	23.5294	18.1364	11.9309	12.809	17.9012	15.5606
Chr1:16459801-16460300	26.4405	24.68	8.13636	7.44048	27.9264	25.8216	23.5748	21.9823	7.69231	11.4094	20.3966
Chr1:16462801-16463300	18.6877	26.2472	7.22477	4.6729	29.8727	29.2359	18.8215	14.2184	7.63027	7.22071	18.4484
Chr1:16488801-16489100	22.3505	32.2778	7.55735	7.31707	20.6546	15.4655	5.52585	8.85122	8.56354	19.4362	9.73684
Chr1:16492601-16493100	15.1982	12.0713	0.684932	0.821918	21.4464	21.2654	17.2043	15.614	8.51406	8.42553	15.9044
Chr1:16498001-16498500	15.0588	15.4989	3.95349	2.74841	15.3034	13.6555	9.22131	10.8871	13.3528	5.52147	25.4647
Chr1:16538401-16538900	25.1923	30.6254	13.4426	11.6564	28.4597	32.9268	25.5263	17.9965	6.55877	29.4737	12.6195
Chr1:16551001-16551300	16.5354	20.2469	6.65138	6.36792	19.5067	24.3615	10.6965	9.04645	4.25532	11.1842	7.68072
Chr1:16559001-16559300	14.7059	19	2.22222	6.92308	15.625	18.8285	8.80282	6.66667	3.13688	10.3234	5.73066
Chr1:16564201-16564500	9.7561	15.534	0	0.606061	10.7143	10	2.94118	2.94118	2.77502	9.61039	3.7931
Chr1:16591601-16592100	10.9705	19.6597	0	0.460829	10.2941	20.0743	8.08081	4.8951	2.56739	4.31755	4.3573
Chr1:16594201-16594500	12.4396	12.8635	0.359712	1.03226	18.6807	15.5334	9.84848	12.6816	19.2982	11.3402	17.9091
Chr1:16613201-16613700	26.78	28.4003	6.18812	6.50995	33.8762	32.3457	27.6688	22.8346	15.1307	22.913	17.5676
Chr1:16624401-16624700	18.648	23.3496	0	1.34771	16.4262	20.0433	19.5286	15.6716	2.71903	35.5721	2.0979
Chr1:16625601-16626100	27.5557	30.0961	17.9287	15.202	29.9086	30.3508	29.2135	23.7196	17.4081	31.7791	27.2441
Chr1:16641001-16641300	18.3333	25.5814	4.58716	0.735294	26.087	14.5455	14.2857	4.58015	12.3567	39.0863	10.0865
Chr1:16645601-16646100	30.7647	25.5504	0	0.522648	30.7487	31.9853	22.7758	26.062	2.10041	21.6615	4.06396
Chr1:16659601-16659900	27.3239	25.2451	11.6197	13.6364	36.5031	35.2941	23.5474	21.7557	6.73575	23.0483	9.56113
Chr1:16664001-16664500	19.864	20.5461	8.98123	7.16216	19.4329	18.4664	17.706	19.8971	4.40199	16.5434	15.8683
Chr1:16666001-16666500	17.9879	26.832	3.87205	2.17202	24.3094	23.4053	20.9222	16.2439	3.6352	7.81441	11.8687
Chr1:16673601-16674100	26.0793	21.6603	7.75095	6.27962	30.6848	30.2857	25.0369	27.3562	25.9459	14	26.4325
Chr1:16686001-16686300	18.5262	22.089	7.59615	8.65475	24.3483	20.5402	18.4365	21.9731	8.94472	15.0442	21.3904
Chr1:16699001-16699500	14.0406	18.4722	3.48837	8.91089	21.2978	13.9186	16.8901	15.4255	4.88815	5.40293	12.7407
Chr1:16702401-16702900	10.8108	15.7543	0.192678	0	17.3267	15.7546	3.3543	7.22101	3.11615	6.60436	2.42647
Chr1:16707601-16708100	24.2	23.5105	1.06762	1.17647	24.1899	23.8722	18.022	16.3675	6.62483	9.27762	5.50551
Chr1:16710201-16710500	12.4521	11.6022	1.44092	2.02429	11.7329	10.8434	6.89655	7.16418	3.96158	9.1029	9.23077
Chr1:16711201-16712100	18.5473	20.4645	0.732422	1.6659	22.4295	19.8596	11.1915	10.6275	6.16438	8.22677	12.6092
Chr1:16737801-16738100	3.36134	24.5902	1.76211	1.32939	20.339	6.57534	9.2219	6.51341	11.036	11.5637	23.049
Chr1:16738201-16738700	20.3125	18.7342	0.903614	4.30108	13.0952	31.3783	12.2517	10.2473	6.52699	10.8108	14.1949
Chr1:16742001-16742500	27.0246	31.1537	13.4092	13.6472	28.3989	28.7414	24.311	24.6023	10.2392	12.6846	22.3665
Chr1:16773601-16773900	31.5891	46.0486	5.59441	3.14685	37.605	40.7473	13.0435	16.75	12.1606	25.3435	5.55556
Chr1:16791201-16792100	18.9201	23.088	4	2.4531	23.3006	21.1335	18.9861	17.2481	11.2074	11.5413	14.3156
Chr1:16792201-16792500	39.0728	36.478	0.775194	0	13.8462	26.3158	14.6667	9.09091	0.929615	12.963	3.14961
Chr1:16793401-16793900	10.9043	17.8611	1.73745	1.7316	10.6936	10.6607	7.80234	8.16993	3.73134	10.3036	4.35268
Chr1:16815201-16815700	15.6156	12.6457	1.92963	1.49733	16.3366	16.458	8.67117	12.3196	4.59219	8.48485	13.2164
Chr1:16816001-16816500	13.7234	12.2241	2.26087	0.97561	10.8122	9.44113	11.1472	12.1901	5.08197	11.4656	8.66715
Chr1:16844401-16844700	19.1257	29.2517	3.77358	2.43902	16.6329	15.1351	15.9091	14.4033	15.2703	28.3951	8.38323
Chr1:16864801-16865100	23.7778	29.2079	1.69492	1.2987	29.7872	23.5931	23.0769	16.4179	3.2833	9.3929	6.32689
Chr1:16868201-16868900	22.771	16.6506	4.30725	3.39869	23.0114	19.0809	15.9343	17.5735	5.54245	2.19298	12.8625
Chr1:16870001-16870300	30	23.6453	0	0	45.2941	24.7619	15.1515	21.8391	1.10294	6.54045	1.67131
Chr1:16870401-16870900	16.612	24.1379	4.65116	3.08285	19.8089	25.8693	18.2058	13.7838	8.89831	18.4039	7.59494
Chr1:16886801-16887100	13.4852	15.1515	1.14504	1.66813	19.9623	18.553	15.3712	14.73	10.7027	1.3712	20.8163
Chr1:16890801-16891100	23.5541	21.0223	2.28311	0.765306	24.9294	24.2141	20.6409	17.1123	6.58199	27.9605	10.0865
Chr1:16899401-16899900	17.3367	15.9833	0.990712	1.07455	14.8689	14.8945	7.18204	7.98461	2.54296	21.3187	2.56604
Chr1:16902801-16903100	11.6822	13.5903	0.701754	0.684932	19.8473	24.3043	13.41	9.66057	4.37406	18.6386	1.84049
Chr1:16925201-16925700	12.5383	12.6281	1.97044	1.78571	11.4937	12.4273	2.06847	3.1364	5.86826	13.035	3.87755
Chr1:16939001-16939700	33.9757	34.8379	2.32258	3.29289	37.0126	34.3045	31.0283	30.3315	5.34483	13.9113	5.18732
Chr1:16942601-16943100	33.2016	32.5832	5.65476	6.06695	29.9752	33.0864	24.4073	18.5529	16.3755	19.457	22.4093
Chr1:16966401-16967100	10.2564	20.1133	0.894855	1.75439	24.9797	18.3696	13.3898	11.6643	7.20562	9.53437	4.62633
Chr1:16987201-16987700	17.0439	15.3953	5.00521	6.07029	20.5703	17.4538	15.6751	11.2128	15.3002	8.38852	17.3951
Chr1:16997801-16998500	33.2717	20.6148	0.358423	1.71821	24.5399	28.4387	17.1053	28.9538	4.58554	15.1631	8.125
Chr1:17016601-17016900	12.037	15.514	3.48837	1.67064	15.1652	16.7002	8.06794	8.15348	4.70275	2.1164	17.3291
Chr1:17034801-17035300	19.1242	12.0196	3.74332	2.6616	16.835	18.862	8.89571	12.3003	3.9521	9.5672	8.11518
Chr1:17070001-17070300	16.9444	17.3684	3.7037	5.18519	25.8974	13.6364	11.3821	7.26257	11.7528	14.2058	18.1507
Chr1:17077201-17077500	18.4644	13.2132	0.864553	0.486618	12	18.1373	8.75332	6.07735	2.36908	10.104	7.02087
Chr1:17082801-17083300	15.9965	21.4649	1.27551	0	19.7907	10.6785	10.2174	7.30479	3.93352	14.8289	2.75449
Chr1:17091401-17092300	20.8838	19.5537	5.38222	5.5912	17.773	18.424	14.5251	13.1062	14.9007	14.131	10.1787
Chr1:17116401-17116700	11.7073	12.2353	1.55556	0.715564	12.4807	9.96835	7.02703	8.44278	2.38095	24.6736	1.81518
Chr1:17144801-17145100	14.489	14.2462	2.14067	2.38095	15.0519	19.3396	6.8323	8.07692	6.0241	7.6555	3.42205
Chr1:17151801-17152100	22.6378	20.6612	4.51128	3.8835	30.0847	30.9309	14.5946	16.3347	10.5634	17.1206	2.90102
Chr1:17152801-17153100	21.5569	14.6271	0.664452	1.79949	22.9596	20.9664	7.5495	6.55926	1.24164	16.469	0.632911
Chr1:17201401-17202100	34.199	32.7834	1.13852	1.91939	39.1821	35.0644	20.1828	22.6154	4.72193	17.0226	12.1813
Chr1:17229001-17229500	12.6437	16.3834	4.03587	4.59215	16.9618	15.3482	10.8354	11.4225	10.6312	9.41001	4.46631
Chr1:17239601-17239900	19.3717	20.5607	3.27103	1.24224	17.3913	13.3333	10.4348	4.87805	3.52811	9.1922	0.353357
Chr1:17267801-17268300	38.347	31.0491	1.84332	1.72684	30.9023	33.1815	31.8584	26.7081	9.71844	22.1878	9.65018
Chr1:17278601-17279500	17.1694	17.8593	4.18118	4.86449	19.7576	17.0468	15.8717	16.4023	8.7128	7.44475	13.2075
Chr1:17282001-17282500	27.076	23.4994	1.54374	0.469484	21.0411	14.6693	18.2292	16.3136	11.4701	18.2657	10.0493
Chr1:17299801-17300300	22.9021	22.837	4.6729	4.41379	26.4348	25.2081	7.54148	6.09929	2.89256	28.2219	5.06329
Chr1:17305601-17306100	10.6545	16.2369	1.63043	0.518135	17.2462	15.4817	6.28019	11.1888	8.99743	10.7494	8.7296
Chr1:17312201-17312700	19.9525	24.2647	9.2559	5.35714	19.6028	18.3367	13.8767	13.7853	6.77392	6.73968	13.6631
Chr1:17313801-17314300	18.5531	20.7152	8.41984	9.92108	19.5927	21.3072	16.3333	14.186	8.51689	12.7053	13.0102
Chr1:17324801-17325100	24.228	24.4764	0.75	0.452489	19.9095	13.2486	8.43373	13.2118	5.09804	8.85073	1.83946
Chr1:17332401-17332700	15.8491	21.7532	3.30579	1.00503	27.6382	25.3333	18.0905	23.4694	11.4458	20.5882	7.19424
Chr1:17333001-17333300	23.8095	27.5613	13	2.06186	29.5585	25.188	30.8448	21.2928	9.10138	25.8842	9.19708
Chr1:17349801-17350300	12.4677	13.7772	2.87522	1.57746	16.5493	14.0378	7.85176	8.77506	4.37209	11.9302	7.88675
Chr1:17368801-17369100	5.06329	19.1781	0.925926	2.29885	16.9643	16.6667	10.4	14.2857	3.52505	12.0805	6.67539
Chr1:17381801-17382300	30.4956	30.7641	3.18379	0.263158	36.4024	39.1429	29.4677	31.0047	19.7746	25.2537	14.4418
Chr1:17384201-17384700	28.1522	19.092	0.934579	0.452489	23.7668	29.1223	28.5437	18.5358	1.30923	13.6867	1.24533
Chr1:17404601-17404900	9.34744	16.7539	2.72109	0.724638	9.87395	10.4019	6.92308	5.68862	5.8104	9.44993	7.75194
Chr1:17418401-17418700	23.3708	28.9791	0.231481	0.379507	25.1455	26.6292	14.6617	10.4938	2.14505	24.7382	3.19574
Chr1:17441201-17441900	27.1667	26.0101	2.26171	1.19112	24.5461	24.2599	14.8844	18.6098	3.88471	17.1909	3.59343
Chr1:17490601-17490900	31.4286	32.3077	11.7188	5.33333	26.5487	37.3684	35.023	20.7921	26.6507	25	30.2062
Chr1:17502401-17503300	21.8837	22.2527	2.45637	1.9025	24.9157	23.7098	17.6523	15.8475	9.33251	19.3989	8.53008
Chr1:17515001-17515500	21.7341	21.8913	4.27099	1.63205	33.5377	35.3846	26.0899	22.6046	8.04264	6.08175	16.1157
Chr1:17528601-17529100	23.3129	22.5476	12.6117	11.9086	21.9593	24.9813	20.2446	19.2713	6.74157	13.7313	5.88235
Chr1:17535801-17536300	23.1311	26.882	12.0116	9.77226	27.4561	24.9445	18.5695	18.0201	5.66038	8.19398	8.34181
Chr1:17551401-17551700	17.1852	9.16442	0	0.619195	13.6538	19.1436	10.5618	16.4179	2.87879	10.4294	11.1111
Chr1:17565601-17566100	10.6946	11.0634	0	0.3663	9.0379	11.1111	8.13187	7.66667	3.6036	3.67412	7.91527
Chr1:17571201-17572100	17.3382	18.9306	5.92474	5.18343	16.7637	20.7834	12.6984	11.5175	6.63853	13.6475	12.2947
Chr1:17574001-17574300	22.6257	21.4912	7.79944	8.40336	18.1319	20.2985	14.1623	11.6608	7.14286	11.284	8.69565
Chr1:17638801-17639100	12.5819	17.5258	2.18069	0.732601	16.3543	16.7608	13.6634	11.5028	1.44404	8.64745	3.78549
Chr1:17656001-17656300	16.8582	20.1493	7.27273	1.65289	13.4058	32.8358	9.15033	28.6307	24.6617	4.17288	19.7531
Chr1:17689601-17690700	34.7399	35.1824	0.790514	0.872093	38.6374	38.5033	31.1734	33.1166	27.7516	35.798	27.5862
Chr1:17695601-17695900	10.9705	14.7898	0.169205	0.260417	0.215054	2.97806	0.438596	1.06545	1.37457	0.285442	9.43396
Chr1:17710401-17710900	18.4576	15.914	0.721154	0.16835	23.8155	18.1115	14.2342	11.0759	7.03625	20.7441	13.5294
Chr1:17713401-17714500	21.5947	21.5166	1.11206	1.78838	21.3387	23.3219	18.3983	18.3629	5.84291	9.17538	14.5349
Chr1:17715201-17715500	23.0032	27.1091	0.204918	0.488998	17	20	13.8298	9.85401	2.79871	21.5892	3.64807
Chr1:17812201-17812500	31.7919	32.4713	4.12371	9.55882	35.2941	44.0559	34.717	31.6901	6.87161	45.1705	19.9475
Chr1:17831201-17831700	27.1373	31.5789	0.775194	0.725953	28.8016	21.5563	6.13139	7.26601	3.21159	26.4784	3.44149
Chr1:17842201-17842700	25.433	23.7108	12.7644	12.4598	27.4424	25.3739	19.0108	18.3559	4.6176	11.5942	8.33333
Chr1:17845001-17845300	36.4662	35.2144	22.3464	22.5806	31.9106	28.8372	27.665	24.6499	6.62768	16.9761	11.6667
Chr1:17873601-17874500	29.5695	31.1702	5.29412	5.67839	35.9966	36.0197	25.0923	25.316	6.17399	18.2692	11.0255
Chr1:17937201-17937500	19.2153	20.9877	3	2.9304	18.3	16.4762	11.2607	15.4728	11.4634	18.0473	7.00483
Chr1:18007001-18007500	28.186	29.9947	17.3957	10.793	30.5104	34.3396	23.0474	18.3594	7.35931	19.8502	9.88701
Chr1:18019401-18019900	45.9865	44.0247	1.1976	0.328407	49.6094	51.5611	46.9349	36.6501	16.9972	21.0392	11.5596
Chr1:18029201-18029500	37.415	36.0305	0.689655	2.26244	34.1394	29.5337	30.4991	24.7232	1.96987	46.9667	3.05927
Chr1:18033601-18034100	15.2083	14.2322	0.798722	0.919842	12.1212	9.38362	2.58621	7.57576	1.6	18.5286	1.5444
Chr1:18047801-18048100	25.9781	24.3667	0	0.819672	4.29185	4.74138	2.87356	4.04624	0.265487	36.25	0
Chr1:18055801-18056300	22.1927	15.5577	0.196078	0.290698	15.4139	15.9864	7.92602	8.21918	4.04964	32.6872	5.87065
Chr1:18088001-18088500	12.3885	15.8996	2.526	0.568182	17.8439	14.8352	11.8077	13.8956	25.5752	4.00276	5.06634
Chr1:18110601-18111500	34.3414	34.0335	1.96429	0.944559	32.2077	32.543	25.3932	20.2873	6.04915	26.8091	5.87178
Chr1:18130801-18131100	22.6766	11.5385	0	3.77358	26.1307	24.1279	13.4752	14.4476	3.50584	11.1801	1.766
Chr1:18165601-18166100	19.5804	12.0104	0.333333	0.3367	0	3	0.673401	0.904977	4.56781	1.16919	3.41048
Chr1:18211401-18211900	19.4969	19.1328	2.1978	3.28185	23.3839	23.5858	22.2099	21.4511	5.74627	22.4949	3.57616
Chr1:18213801-18214100	24.1071	16.5385	0	1.37931	11.3636	13.9623	1.33333	0	4.18251	25.036	3.59712
Chr1:18214201-18214500	23.5096	20.7479	1.11111	0	18.609	23.4104	1.0101	0.892857	5.15837	30.1163	4.47504
Chr1:18269601-18269900	19.6721	15.736	0.367647	1.91083	12.7273	15.1899	6.66667	5.72519	4.07876	35.1711	9.45946
Chr1:18271201-18271500	9.61538	12.7542	1.42857	1.3289	12.5704	10	6.58307	1.8315	2.08791	2.86041	5.09165
Chr1:18287401-18287700	11.588	17.0683	0.3663	0	10.6796	13.4571	8.07018	12.7219	1.69492	11.8026	5.59441
Chr1:18297201-18297700	49.7719	49.5086	0.531915	0.254453	50.7847	46.571	39.79	31.9218	16.748	29.3878	19.6706
Chr1:18302201-18302700	38.3673	32.1429	5.47264	1.48515	25.3304	40	21.2575	33.9339	19.5788	16.7774	19.9309
Chr1:18304401-18304700	17.7691	24.3742	5.35332	4.9505	21.3457	16.8317	7.54717	8.36013	2.08623	15.5172	6.0241
Chr1:18320401-18320900	31.9679	32.5909	0.404858	1.63043	31.4061	28.5575	21.806	25.0529	17.8947	20.9073	18.9863
Chr1:18380201-18381100	19.8669	23.4282	2.96846	2.27519	23.6364	18.6122	13.8858	12.8205	12.5277	25.8065	10.8296
Chr1:18386201-18386900	22.8119	24.7619	10	10	24.6507	21.4945	16.3174	17.6744	4.38596	11.8384	4.54545
Chr1:18387201-18387500	32.963	46.6443	10	7.10059	34.5455	29.7297	28.2407	27.8607	12.0482	94.8276	14.2857
Chr1:18437001-18437500	15.9218	14.4397	0.630252	0.682594	5.44747	5.83596	1.80505	1.85185	6.16622	14.4151	1.44033
Chr1:18456601-18457100	23.9612	14.7126	2.51497	1.77515	22.9145	16.1324	12.5664	11.194	2.69107	17.2471	9.98279
Chr1:18458001-18458300	34.3826	30.597	0.609756	0	4.73373	0	0	0	0.542299	26.2561	0.905797
Chr1:18548001-18548300	24.1935	19.3548	5.91133	15	16.4557	22.0779	26.4286	40	16.2912	24.0741	29.2079
Chr1:18632601-18633100	38.5678	41.4141	1.10701	0.724638	43.2606	38.5354	32.8767	34.2762	24.5935	30.8486	24.6609
Chr1:18640601-18640900	27.0588	30.9013	1.31579	1.5873	28.0374	19.0476	16.4835	0	2.14552	12.8584	9.3415
Chr1:18643601-18643900	18.3398	20.5837	2.5974	3.53698	15.6499	16.2637	3.97351	7.87172	3.60934	20.597	4.86815
Chr1:18698201-18698700	12.7273	14.0465	0.31679	0.364964	0.274348	0.556174	0	0.467727	1.16279	28.6119	0.774443
Chr1:18745201-18745500	19.571	24.3655	1.79775	0.434783	24.6407	17.6072	10.6157	7.12329	9.66387	20.4013	17.037
Chr1:18804401-18804900	24.961	29.1016	0	0	18.4987	21.3333	24.3902	23.7082	4.13603	13.1959	6.13027
Chr1:18859401-18859700	42.2819	47.3552	0	0	42.7099	44.7619	28.3784	33.3333	63.5057	34.9328	31.0219
Chr1:18874001-18874500	22.541	17.0435	6.4433	4.27553	15.9357	20.2797	13.9498	13.885	2.8043	2.86285	4.17149
Chr1:18887601-18888300	25.6885	23.3961	2.25141	0.121065	21.9083	19.0966	1.83398	2.01923	8.24434	16.562	9.24623
Chr1:18894801-18895300	37.5817	41.3264	1.12676	1.0989	43.4442	39.0998	34.6067	34.8569	16.1677	34.386	18.9084
Chr1:18931001-18931300	35.1402	43.0502	1.41509	0.531915	12.628	20.712	0	0.943396	0.558036	121.229	8.84956
Chr1:18961801-18962300	20.5621	16.3408	3.38266	2.15686	21.6339	19.105	10.4777	11.7409	6.91589	6.56455	5.3616
Chr1:18971601-18972300	21.9444	23.875	10.6481	9.09091	30.9262	32.381	22.1978	20.5052	9.73905	7.24926	18.8235
Chr1:18980801-18981100	22.2749	16.0998	3.03951	3.37423	22.7378	17.9688	8.20399	7.56579	3.68609	13.9767	2.81426
Chr1:19026601-19027100	15.7439	10.7628	1.18577	0.509832	14.7832	10.828	12.0879	7.24638	6.87318	5.84226	5.36513
Chr1:19063201-19064100	29.9766	27.3798	1.74757	3.41113	27.9845	29.0165	21.7067	20.6414	8.45295	20.5934	7.72532
Chr1:19085801-19086700	29.1084	21.5004	0.291545	1.08108	25.7899	26.951	24.8241	24.4465	10.2086	27.983	13.6213
Chr1:19172201-19173300	32.6309	27.2327	1.1257	1.10294	26.2619	27.7946	21.3729	15.8136	5.60072	19.6653	8.23171
Chr1:19198001-19198500	32.9046	34.5905	3.92857	0.724638	36.0544	29.5436	15.87	19.2771	2.15182	20.4731	3.21678
Chr1:19219801-19220300	29.3875	28.6513	0.835655	0.792079	33.8481	37.7911	25	21.2785	10.3654	13.8544	13.269
Chr1:19226201-19226700	30.7177	34.6394	1.86667	2.05128	10.1255	12.2088	3.2	0.460299	4.15902	12.0144	5.32741
Chr1:19233801-19234100	14.7727	14.0805	0	1.16959	12.4169	13.3721	6.20155	7.9646	2.27273	15.4705	1.42096
Chr1:19247801-19248300	24.5847	12.069	2.8754	0.719424	10	16.9742	7.8341	3.23383	7.63293	12.6821	10.5556
Chr1:19268601-19268900	18.931	18.0124	6.55738	3.58744	21.4286	10.8434	7.18954	15.4242	11.5873	19.4495	7.82998
Chr1:19304401-19304700	16.4516	20.9951	0	6.01504	12.2378	14.7601	12.1569	8.11518	4.08163	26.6667	6.54206
Chr1:19327801-19328900	23.6559	23.5893	1.17371	1.55039	31.1005	31.9471	16.5703	16.4865	7.90663	18.8663	8.70787
Chr1:19336201-19336900	51.2475	55.2207	18.3962	7.14286	53.1931	59.8491	47.7383	45.1865	35.122	45.0317	41.2773
Chr1:19345201-19345700	31.0227	36.8803	12.987	15.1844	33.4724	40.4858	34.9593	30.9293	9.61887	25.6654	24.2105
Chr1:19352601-19352900	28.0802	32.2695	2.92398	0	29.1605	36.4689	25.29	29.0323	7.8125	8.92857	7.57576
Chr1:19354201-19354500	22.6586	20.8333	0	0	4.90566	13.4375	1.5748	0.632911	13.8211	18.2249	3.63636
Chr1:19374401-19374900	18.6059	20.3353	1.43885	1.9656	20.9677	20	11.6819	15.032	7.36842	24.9655	13.5036
Chr1:19380401-19380900	25.9526	24.023	4.19063	3.94567	27.1759	28.1748	25.2442	23.1196	12.7885	21.1696	11.641
Chr1:19388001-19388500	17.3134	16.5789	1.55172	1.79641	17.0192	14.0488	11.9342	11.4458	2.51665	7.42574	4.25184
Chr1:19389401-19390100	27.7445	27.6799	0.430416	0.795756	28.2523	30.3696	21.4017	22.4834	2.17955	6.95157	6.41483
Chr1:19403201-19403700	17.991	19.7746	2.06897	3.08642	27.8261	27.3408	23.1767	17.6211	4.44126	7.81373	7.69231
Chr1:19424801-19425100	20.0959	19.7848	4.71576	6.58617	25.6121	24.4745	16.1774	16.6283	6.12903	26.8477	10.1966
Chr1:19426801-19427100	27.7904	22.963	0	0	13.4529	26.0341	15.2027	18.1538	13.0807	18.1818	10.4478
Chr1:19428601-19429300	24.2462	26.3341	1.39165	0.961538	25.3989	20.7742	13.1313	7.90861	9.59194	18.4655	4.61538
Chr1:19430401-19430700	36.8755	43.0348	1.61663	4.01146	26.6522	26.9327	17.0608	22.1252	4.57227	36.6935	11.8677
Chr1:19577801-19578300	13.465	15.5849	2.88	2.10261	11.5205	13.2284	7.15223	8.02655	15.0215	13.7592	4.6832
Chr1:19594401-19594700	14.2424	12.7517	0.342466	1.91388	14.5522	28.2609	11.985	12.4204	6.60277	11.2752	21.0623
Chr1:19665801-19666700	27.7628	26.129	1.61765	0.825083	30.0709	25.7171	23.2132	20.6226	8.7925	21.8298	10.4582
Chr1:19714601-19715100	18.0301	19.83	4.69484	3.22878	17.1135	17.2978	11.7814	13.1829	4.03005	9.66543	5.59611
Chr1:19741801-19742300	31.1519	32.3814	0.622084	0.606061	28.9607	30.4592	22.4157	22.4456	7.62368	20.0828	6.39535
Chr1:19744201-19744500	39.2086	47.3239	0	0.520833	29.3592	23.3696	26.9542	21.1221	15.669	33.6756	12.6685
Chr1:19749401-19749900	17.8309	12.2419	0	1.58103	22.9084	19.3548	8.88889	18.3007	5.17529	13.0131	7.98611
Chr1:19808801-19810300	19.3642	21.2756	2.29456	2.3926	20.7491	20.2413	17.6996	17.609	15.5571	15.2866	16.8212
Chr1:19861201-19861700	30.2113	33.3564	6.17665	2.39064	31.4786	26.9726	12.4703	12.1637	9.89151	31.245	2.84553
Chr1:19909201-19909500	23.8696	27.5	8.07692	0	25.3178	22.585	20.2505	17.8622	4.95437	15.8295	7.18232
Chr1:19944401-19944700	39.6429	26.1111	0	0	59.4697	44.863	12.8205	5.08475	30.0905	43.8849	61.7647
Chr1:20024001-20024500	33.6729	35.4569	0.361011	1.53374	28.0943	34.4507	2.75482	0	11.6981	25.8464	5.97362
Chr1:20172001-20172300	29.1075	32.0866	0.875912	1.29151	30.6467	27.4674	22.8363	23.0071	14.2105	48.3986	16.092
Chr1:20205201-20205700	36.9449	41.2153	0	1.34529	36.5777	40.2344	33.3333	28.4658	4.1958	21.0243	6.36095
Chr1:20206601-20207100	34.7405	35.5664	7.60959	3.25	33.2013	29.148	25.0449	19.4713	14.9451	21.7788	4.60211
Chr1:20226401-20226900	13.5027	14.1199	0.539374	0.891089	16.8294	12.723	6.78112	8.25556	2.70758	15.5588	3.61446
Chr1:20311801-20312300	39.589	39.596	17.0788	19.8352	36.925	35.7481	30.8122	27.5777	14.7193	26.7882	15.2047
Chr1:20320201-20320700	37.9475	37.0116	22.7522	18.2785	37.6484	37.3275	32.4695	31.4488	34.0619	36.4583	41.0448
Chr1:20362801-20363100	67.2384	69.7842	0	0	67.3077	77.2809	41.4384	54.8387	6.73759	117.848	4.68085
Chr1:20367201-20367700	13.2075	18.6224	0.973236	0.94697	13.7895	19.5749	10.8434	11.5456	2.78884	11.652	4.63158
Chr1:20412201-20412700	23.1207	23.6712	0.52755	0.43956	25.5878	25.0893	13.3709	17.1669	5.36522	14.427	17.5
Chr1:20432201-20432500	13.3595	14.08	0	0.865801	11.4865	12.3675	8.83191	11.6279	2.53583	9.82503	1.98265
Chr1:20432801-20433300	20.062	21.1148	0.980392	0.792079	18.8293	21.0877	5.60606	6.37813	1.09364	7.48503	4.92228
Chr1:20462401-20462700	9.50413	19.6507	0	0.436681	1.36986	0	0	0	8.27251	12.2476	5.30452
Chr1:20492401-20492700	22.9167	14.0351	0.761905	1.05708	26.2585	20.915	11.2811	13.0178	4.09253	11.6554	6.92308
Chr1:20498801-20499300	25.4932	26.4754	3.14637	2.77778	25.7113	25.7522	18.5028	19.0899	14.6479	22.7778	9.16905
Chr1:20509201-20509700	29.2576	27.3794	1.7094	2.41379	25.1269	31.7881	32.3171	27.3828	8.23635	22.3251	14.7222
Chr1:20514201-20514500	38.0117	57.265	0	3.63636	54.7486	56.0185	46.1538	36.5854	21.9444	28.5714	16.6227
Chr1:20525001-20525500	18.2868	16.8831	3.06122	2.4024	15.0266	16.6189	7.57946	8.48057	2.52343	11.7444	3.25123
Chr1:20559601-20560100	43.2304	43.898	5.26316	6.50685	43.097	45.1025	34.4371	36.0341	30.0341	73.6527	14.1892
Chr1:20569001-20569300	20.9917	22.1805	3.76712	2.88714	20.6751	20.0441	15.222	9.7493	12.6646	17.6039	7.01149
Chr1:20622201-20622700	26.7071	22.4066	2.05339	3.72093	18.4783	27.8547	7.88382	13.4122	5.01982	16.0889	10.2699
Chr1:20625001-20625300	24.4405	21.6495	0	0.790514	10.7692	8.66667	1.65289	1.20482	3.90016	24.8357	8.88889
Chr1:20683001-20683500	21.1903	22.175	0.194553	0.447427	15.5331	15.6156	14.5333	12.1762	9.26493	19.3405	10.1293
Chr1:20685401-20685700	26.8692	26.5125	5.04587	4.24242	23.7885	27.1394	28.481	20.3922	8.61723	13.2867	13.4737
Chr1:20687201-20687500	20.1309	26.7327	2.09424	0.985222	32.3729	27.2581	23.5412	31.5488	18.7929	7.14286	31.7844
Chr1:20699601-20700300	47.3425	42.8432	2.71248	1.02489	45.0904	52.4432	36.4309	26.3594	5.03937	23.8095	1.60985
Chr1:20709401-20709700	18.6712	19.8891	6	5.40915	19.5652	21.7765	14.9597	14.8713	6.48259	12.6844	19.8142
Chr1:20710801-20711300	23.0905	24.2353	11.3571	9.47688	25.2034	25.0058	22.7769	20.8567	11.003	18.8925	22.9547
Chr1:20734001-20734500	20.7363	21.3292	2.50348	4.02685	19.1932	21.1424	17.8433	13.9814	5.26316	22.6396	4.06627
Chr1:20815401-20815900	28.0443	32.9582	5.04202	0	23.7037	39.3035	35.1724	23.3422	10.8177	6.66667	14.9331
Chr1:20914001-20914700	20.7782	21.1086	1.03093	0.498753	25.5532	30.638	16.5605	14.2686	7.09812	22.3197	7.09147
Chr1:20914801-20915100	40.0183	40.0662	0	0	38.0035	40.7619	33.9768	24.9347	20.9699	33.7727	18.4855
Chr1:20980201-20981700	33.1	34.8045	16.1675	17.284	34.0779	34.8061	31.5821	30.3836	21.3772	22.3748	27.4633
Chr1:21054401-21054700	19.7411	21.953	4.94418	3.05927	16.9014	18.2596	16.6829	13.2296	5.44337	22.3214	9.89975
Chr1:21081801-21082100	13.2974	17.1756	2.51572	3.96197	17.4031	18.5185	8.56574	10.2041	17.7866	11.4162	4.93601
Chr1:21120201-21120700	20.7547	20.1275	3.16832	0.601202	19.2825	18.4602	6.90691	6.98467	1.41297	14.1121	2.47593
Chr1:21124601-21125100	27.8569	29.9396	15.3672	13.7625	23.9913	24.81	21.4684	22.9892	13.5318	30.5389	18.608
Chr1:21211001-21211300	9.62025	16.9102	0.992556	0.77821	6.42202	4.5977	13.308	18.3908	13.6095	45.4545	48.4787
Chr1:21228801-21229100	49.7551	50.1182	5.53097	4.85437	53.742	51.262	36.7052	38.9551	8.89488	43.2787	6.76856
Chr1:21260001-21260300	22.2222	22.9275	8.20896	13.6691	29.4993	22.6586	15.415	18.4211	8.41121	4.74517	8.74786
Chr1:21260601-21261300	13.2824	14.4759	0.416667	0.379507	12.6298	13.7871	14.0957	6.85579	4.18994	7.33753	8.19672
Chr1:21374401-21374900	12.2083	13.2166	0.531208	1.30719	18.3326	21.4286	8.07175	18.6249	11.5718	8.63787	10.8309
Chr1:21390001-21390700	21.1883	26.8009	3.50877	5.03731	29.0921	35.299	28.5463	19.8421	6.45313	11.3609	7.0713
Chr1:21392401-21392900	43.5312	47.5198	0.248756	0.5	47.6992	43.2735	23.2497	26.6943	60.1307	71.9828	18.8
Chr1:21399601-21400100	21.2443	21.4425	1.71674	1.44231	23.7913	19.7628	9.02778	7.2	4.18204	13.4106	6.90265
Chr1:21470001-21470500	43.2847	39.761	0.958466	0.877193	2.12014	0.304878	2.7027	2.77778	23.2827	36.59	13.5638
Chr1:21470601-21472100	31.0504	36.132	14.8806	10.9943	40.1119	42.1283	37.8845	32.5788	30.4487	28.9572	35.6802
Chr1:21507601-21508300	50.4549	44.1404	0.291971	0.564972	44.7154	45.6753	31.9149	26.178	9.0638	30.444	2.27577
Chr1:21509601-21510100	20.3604	15.5635	0.97561	1.53689	16.1672	15.6596	4.96592	7.18884	3.45111	14.9676	3.21678
Chr1:21524801-21525300	41.5978	47.7495	0.862069	0.469484	35.4839	34.7938	27.4151	27.8481	1.1	5.27778	3.52697
Chr1:21529201-21529700	43.8603	45.3111	5.50918	2.6506	46.3199	48.0576	37.2774	36.0885	7.08155	78.3883	43.4783
Chr1:21602001-21602300	19.6733	22.2435	5.38117	4.95392	21.7873	18.069	20	13.8987	7.03782	25.2616	11.1111
Chr1:21609401-21610100	19.2171	20.7949	1.67683	1.75747	23.5542	16.9979	9.23077	10.5839	5.05263	12.6978	4.55718
Chr1:21615201-21615700	34.3793	36.3929	4.14201	2.58303	37.0861	39.8148	31.8486	35.3497	14.0575	18.544	20.6119
Chr1:21628601-21628900	29.4237	33.4507	0.454545	2.89017	28.8076	29.3684	18.7732	17.4905	3.8961	11.9433	4.82574
Chr1:21637401-21638300	15.8749	16.3186	2.15198	1.99225	20.0307	20.9838	14.8616	14.8274	7.33433	8.57262	12.2547
Chr1:21640401-21640900	51.6894	56.9492	0.423729	0	50.3089	55.5315	22.4026	20.5031	2.51998	36.0629	3.21888
Chr1:21675001-21675500	20	7.21831	2.23642	1.62602	19.4524	14.2119	5.45809	8.42105	1.39779	15.9544	2.67559
Chr1:21681401-21681700	18.8128	19.5097	0.534759	0.517464	18.732	19.611	5.48246	7.00389	6.7217	16.0142	12.9721
Chr1:21683201-21683700	20.7753	18.3764	0	1.07527	21.3836	22.4115	16.0207	14.0556	3.21797	15.0738	6.45463
Chr1:21731601-21732300	19.5174	25.9891	2.8314	1.2	26.3381	21.243	13.1926	11.2211	4.76858	10.7084	6.55738
Chr1:21741401-21741900	37.4421	34.3666	9.24731	12.3684	32.1617	28.9624	37.8773	33.2571	26.9933	37.6728	31.0709
Chr1:21857801-21858300	27.9881	25.8655	4.64396	2.7668	27.8374	27.3372	22.6696	23.527	12.1951	19.3878	15.1408
Chr1:21918601-21919100	35.2998	34.8141	1.68269	3.67647	35.2941	30.6654	27.8642	31.4286	8.24524	26.2181	8.95141
Chr1:21947001-21947500	30.5643	37.7049	0.881057	0.571429	37.6499	23.6045	11.1498	12.0603	6.0686	17.7106	5.32189
Chr1:21991001-21991700	21.2723	20.868	3.2967	5.21886	19.4056	23.8869	18.3299	16.6762	11.5502	19.4981	14.6919
Chr1:21992601-21993100	12.4417	20.6782	2.75974	1.64319	16.4662	16.4706	14.0606	11.4512	4.82866	7.4392	2.78689
Chr1:22024801-22025300	11.4074	22.7027	0.34965	1.44928	15.6317	19.6517	6.17761	8.33333	1.08211	17.1099	0.85197
Chr1:22042601-22042900	16.4052	14.6699	3.6802	1.82119	12.8859	18.156	6.78175	7.79221	24.3547	14.3569	1.1254
Chr1:22060401-22061100	16.7005	19.6952	3.31858	4.89362	17.1429	22.1698	13.7269	18.94	9.30319	10.7272	13.4365
Chr1:22084801-22085500	22.7212	27.6031	6.48708	5.08475	26.5107	25.5472	18.9283	18.6371	12.7423	22.8721	9.85169
Chr1:22089001-22089500	23.0769	18.5484	4.2328	0.438596	28.2353	32.5359	25.8621	25.7669	7.43449	20.7591	9.73282
Chr1:22106401-22106900	16.4623	17.8288	1.15274	0.783699	24	14.4691	13.1148	13.8462	6.24049	11.5772	10.8333
Chr1:22162201-22162700	13.2832	16.6958	0.380952	0.805153	19.6721	15.6514	10.9458	10.7895	2.29358	10.4463	5.45951
Chr1:22163201-22163700	28.7234	31.8182	10.3865	6.52174	33.1481	38.1295	43.1193	40.1773	28.0959	30.0957	33.8319
Chr1:22164001-22164300	29.279	30.8534	8.7395	9.93103	38.9527	38.9056	30.1802	35.0285	19.0533	21.8354	24.359
Chr1:22166201-22168100	35.0088	40.2942	11.0862	9.47917	42.6997	43.2667	34.2319	34.3986	36.4144	24.6814	43.5051
Chr1:22226601-22226900	17.7671	6.33663	2.17865	0.374532	11.0818	10.1266	4.19075	4.9217	4.54545	9.44976	3.61757
Chr1:22356801-22357100	10.9696	13.7339	1.08696	0.146628	25.6216	21.392	12.5	13.0631	2.14797	16.3148	3.81125
Chr1:22443401-22443900	35.0835	37.529	0.539084	0.209644	0	4.25532	0.232558	0.481928	0.472973	47.732	0.112486
Chr1:22447201-22447500	26.4151	12.844	0	1.11111	13.4276	7.85714	0	0	6.14458	26.6458	3.8674
Chr1:22456201-22456500	11.418	10.0868	0.425532	0	4.914	10.1351	1.35135	1.41844	2.73224	7.77538	2.28833
Chr1:22459401-22459900	17.9317	18.7373	0.47619	0.334448	13.7656	15.5606	11.1446	8.22086	0.977654	5.29172	0.426743
Chr1:22562601-22563100	33.9623	31.2201	1.1236	3.40136	39.9684	35.6358	23.5669	16.5049	5.72519	21.267	10.8722
Chr1:22697801-22698300	31.069	31.5207	21.6061	19.5291	30.2094	27.6978	24.4621	25.8917	12.5761	19.2661	24.5431
Chr1:22698801-22699100	34.553	32.9011	22.4571	23.9394	35.8654	33.7413	34.7545	29.4638	28.5714	36.036	18.1818
Chr1:22743001-22743500	46.1385	45.2722	1.45985	1.28617	39.0354	39.7047	15.0901	8.50575	2.10843	22.6252	3.04878
Chr1:22779601-22780300	14.0838	16.6583	1.96721	0.873786	21.2069	23.1011	10.7527	9.93485	24.8941	1.37112	16.5059
Chr1:22855401-22855700	13.985	19.0556	0.251256	0.78125	10.7456	11.3744	7.42706	5.14286	4.29907	19.0898	6.79758
Chr1:22887801-22888100	42.9379	36.9825	0	0	35.6965	27.8641	29.1139	29.4854	41.3223	50.6266	15.2273
Chr1:22985201-22985900	27.0758	30.7295	0.477327	0.892857	0.73831	1.81113	0.460123	0.850547	6.50407	23.6311	7.67045
Chr1:23031601-23031900	22.3614	26.5876	2.72727	2.45536	25.7299	22.6241	17.1429	14.676	8.3004	15.3173	9.35484
Chr1:23033201-23033500	32.7526	35.6209	18.8073	13.7037	32.7511	30.5936	25.3061	26.8293	12.6115	19.4485	14.8707
Chr1:23068001-23068500	49.5112	49.8375	0.30581	2.19298	40.6598	43.8061	13.1696	19.7691	4.15225	28.785	0.982143
Chr1:23097001-23097300	30.292	33.2864	0.956938	1.88679	37.2477	32.1335	12.5265	17.1875	1.35338	22.7083	3.76471
Chr1:23122801-23123300	40.5161	43.9834	28.2192	24.7748	36.9979	39.5522	43.9394	25.7951	8.97436	45.2685	16.7849
Chr1:23125001-23125500	45.6702	48.6301	3.34029	7.71277	48.7827	54.3478	39.9749	36.635	19.1453	33.6777	17.1681
Chr1:23140401-23141300	19.978	19.9154	5.3277	5.55077	17.8858	19.6592	11.2241	12.4288	4.57079	15	11.5401
Chr1:23152601-23153100	42.1619	41.2115	4.77454	2.24359	40.6337	41.1645	29.377	29.3309	22.8571	31.6932	11.1111
Chr1:23164801-23165300	10.7195	13.0127	1.10092	0.888099	6.18557	9.38865	2.12766	1.94384	1.18454	5.34145	3.15513
Chr1:23174401-23175100	30.8231	25.5208	0.514139	2.06186	33.5453	30.2743	15.4748	21.7136	8.10056	28.1899	15.6682
Chr1:23212201-23212900	15.8003	15.6441	4.19918	2.38305	15.252	17.2123	12.3484	9.98302	2.44233	5.34591	9.9728
Chr1:23214201-23215100	32.2222	33.8129	0.455235	1.20069	31.4192	25.6701	25.7393	23.1788	5.68783	14.3048	10.177
Chr1:23246801-23247300	48.6395	44.3859	6.47059	5.49828	51.3477	41.5924	25.3879	34.0768	4.56718	38.0232	8.95652
Chr1:23280201-23280900	26.0124	29.9923	8.85559	6.89956	25.5569	24.9406	23.875	15.8654	4.20127	19.2722	8.36707
Chr1:23295401-23296100	34.7733	33.5163	0.518135	0.662252	37.6873	31.1934	28.2186	28.1179	17.5321	27.7389	20.203
Chr1:23296201-23297100	26.056	30.1807	3.76782	3.20248	32.8304	30.785	27.0098	29.5692	21.8254	18.3771	24.5771
Chr1:23321201-23321700	26.1261	20.9677	0.261097	0.369004	32.839	22.0225	17.5947	19.6185	17.0175	23.4921	13.4392
Chr1:23430801-23431100	20.6016	18.5154	1.60428	0	15.3846	17.6836	6.35838	8.75	28.0255	27.0557	30.4843
Chr1:23434801-23435100	14.2157	19.1933	7.50916	5.39499	19.3709	15.9836	10.9272	10.4015	6.69145	19.6347	10.5943
Chr1:23435801-23436100	9.51087	24.8848	5.90909	3.79404	19.3916	10.5263	11.4894	13.4228	8.59031	20.8447	12.7907
Chr1:23510001-23510500	13.6672	13.9724	0.456621	0.13369	0.638978	0.172414	0	0.256082	4.15959	17.3346	1.96078
Chr1:23566201-23566700	21.1458	16.6493	0.428571	0.15083	24.9221	19.6565	13.5989	23.6034	6.77467	32.1186	3.16265
Chr1:23749001-23749300	17.0963	16.5939	0.699301	0.854701	14.664	13.1635	5.45455	9.8513	0.94518	6.94611	3.22581
Chr1:23861801-23862300	16.3099	15.3426	0.527983	0.70922	15.0879	14.3376	10.6116	9.24824	2.30525	13.0755	5.37341
Chr1:23907001-23907500	31.1828	35.6083	1.99115	0.268097	27.9202	34.7826	17.4274	17.0732	10.5303	24.3268	6.07553
Chr1:23925601-23925900	17.5676	18.5495	2.91262	5.38462	23.1689	21.5292	15.4054	17.0163	11.1383	7.34633	15.1565
Chr1:23946801-23947100	27.8057	25.2971	0.595238	0.5	5.625	11.9874	0	0	7.8478	34.3849	1.05882
Chr1:24064001-24064300	19.8819	18.5366	0.401606	0.717703	23.0608	20.3704	11.6197	7.35786	1.71756	16.6667	4.6875
Chr1:24101201-24101700	18.8514	19.1583	0.323625	0.846024	14.3786	15.7464	7.17557	4.92721	3.06358	13.329	6.59656
Chr1:24241201-24241500	27.909	22.5993	0.618812	0.161551	22.7599	22.0725	16.6851	12.5465	16.1538	29.8021	16.183
Chr1:24250801-24251100	47.6082	51.0638	1.07527	0	47.8992	45.6954	0	0	0.59312	74.8869	2.37226
Chr1:24317201-24317700	32.3734	33.9048	2.95617	2.28916	32.0872	33.2443	26.6234	22.1597	5.2518	18.5662	4.63259
Chr1:24338001-24338300	14.5455	13.5385	2.7248	3.06604	13.9241	15.6802	7.60697	6.19718	6.02968	16.469	7.96325
Chr1:24350601-24351300	26.5513	34.5	2.06379	4.08526	28.1207	33.9538	22.4903	23.0008	10.4396	22.9008	10.7472
Chr1:24352201-24353300	25.9796	27.1701	4.97703	5.13977	29.7368	28.3967	27.2552	27.7947	18.1967	22.3626	15.4448
Chr1:24384801-24385300	16.0783	16.0383	4.6748	4.29864	16.8595	15.1854	6.29103	6.73305	3.0082	24.5634	6.3745
Chr1:24428801-24429300	21.5617	23.7864	2.41796	3.44262	24.7954	23.5362	17.9872	12.4183	2.60355	13.253	10.6267
Chr1:24454801-24455300	15.1052	14.8784	3.51317	3.46436	9.46154	10.8091	6.75958	9.30876	2.13454	5.38336	5.46985
Chr1:24531801-24532300	28.4464	28.7078	2.07254	1.0582	33.5038	27.8005	21.5385	16.6514	3.27869	8.49478	2.37154
Chr1:24577201-24577500	49.7934	54.5296	0	0.653595	54.0448	51.4894	36.8902	40.2703	37.8713	45.1411	19.6078
Chr1:24645601-24646300	25.3324	22.569	0.320513	0.215054	26.1017	25.7541	25.53	21.1838	5.40691	12.3792	6.74342
Chr1:24704801-24705300	23.2673	21.066	0.241546	1.35135	13.0303	21.7391	10.1604	13.5977	15.9677	14.1304	20.9524
Chr1:24705801-24706100	43.8272	42.4528	0.684932	2.39234	42.6124	43.9825	34.9462	31.068	19.509	26.5335	21.6814
Chr1:24741001-24741300	16.7614	10.6498	0	0	17.4954	13.2554	19.7605	15.0538	37.788	31.4677	40.1384
Chr1:24772801-24773100	25.3564	22.0657	4.41595	4.7619	19.7022	23.124	20.6704	17.4863	13.0435	10.7769	9.70464
Chr1:24776801-24777100	23.1672	25.9901	0	0.238663	0.518135	0	0	0	0.490196	23.1334	2.66667
Chr1:24831401-24831900	23.7354	26.1504	0.52521	0.916497	32.9394	32	26.9485	22.5873	16.2191	16.4642	17.3333
Chr1:24835201-24835900	20.4918	24.0667	1.50376	1.5873	21.037	24.4318	5.88235	13.9535	3.2972	14.9361	4.15094
Chr1:24838001-24838900	24.2994	27.5594	6.45614	6.69091	28.265	24.9762	21.6912	17.6506	5.67095	16.9544	5.37383
Chr1:24894201-24894500	22.4044	20.7852	0.840336	0.956938	12.5	10.1215	7.69231	0	2.00708	11.0961	0.607287
Chr1:24908401-24908700	27.2727	12	0.742942	1.0274	23.3871	27.7778	12.0879	16.2393	21.1268	33.5453	44.8052
Chr1:24917601-24917900	11.2	18.4549	5.23077	2.95858	12.5209	17.9924	4.73118	6.56168	1.2012	18.8119	2.52101
Chr1:24918201-24918700	20	19.7949	2.2508	1.01781	10.5491	8.87372	7.47863	6.04027	3.09789	12.4069	1.49254
Chr1:24948001-24948500	40.1716	38.0148	0.875657	1.55521	33.7423	37.1247	26.9715	28.4752	3.90567	43.5768	7.68307
Chr1:24956601-24957100	27.786	18.6916	0	0.393701	14.0625	6.61376	0.566572	0	30.0412	14.0293	1.11607
Chr1:25033401-25033700	22.5	18.9655	1.21951	1.32159	8.39329	10.4235	8.51064	4.56989	5.65693	42.146	15.0588
Chr1:25056201-25057500	21.1831	25.3507	2.13755	2.25458	22.3216	23.5422	23.6025	20.2409	8.54931	12.2664	12.2759
Chr1:25095801-25096100	16.8923	20.0815	7.4005	9.09699	15.3652	16.8266	11.858	14.0634	6.93816	22.696	18.4539
Chr1:25096601-25096900	17.0571	18.0387	4.83491	4.11687	10.5128	10.93	6.58915	10.451	5.08259	10.7335	8.6262
Chr1:25265801-25266500	23.1468	22.1111	7.45785	4.9101	12.8901	13.7337	8.59213	5.01213	2.63158	23.2317	3.67428
Chr1:25343401-25343700	21.8821	30.2981	2.43632	2.74657	23.0432	23.1627	16.3462	13.3958	8.77193	27.7108	12.1951
Chr1:25401201-25401700	30.5882	39.6581	3.42612	5.7903	35.3033	28.0069	16.0377	23.5205	12.5108	22.7097	29.1176
Chr1:25505001-25505300	11.9626	17.4449	0.444444	0.78329	16.4596	12.5209	8.54592	5.65327	1.52582	14.1653	5.79196
Chr1:25536601-25536900	14.7727	20.1893	0	0	8.55615	5.39216	0.724638	1.14943	2.7027	27.68	1.2987
Chr1:25594201-25595100	15.2459	16.1616	2.98982	1.92034	15.5486	13.8817	8.6671	10.1332	2.80217	8.44794	7.71381
Chr1:25639801-25640500	30.4632	29.4184	6.94789	5.52486	28.6608	28.6667	23.3408	23.5862	15.5303	25.6863	22.7898
Chr1:25640601-25641500	27.0957	29.7521	5.53097	8.23828	31.9149	28.9243	25.3705	25.5656	20.4567	19.7531	28.5349
Chr1:25659801-25660500	37.7593	40.1643	9.67408	10.3223	39.6765	40.3505	34.2895	31.2631	5.58104	19.8885	10.8264
Chr1:25675801-25676100	20.1869	28.0665	10.0346	10.5769	33.9662	40.25	21.9814	18.5315	5.09479	17.0886	7.21868
Chr1:25722401-25722700	38.2488	31.1594	1.1976	2.17391	47.1698	21.5686	23.6559	29.7872	23.5359	28.9987	18.118
Chr1:25751601-25752100	17.4892	18.3976	6.64697	6.46726	17.6923	15.5035	13.5153	12.8946	6.52347	16.2214	5.56769
Chr1:25928401-25928900	28.0807	36.0421	6.02679	7.81563	26.1165	33.2703	15.0888	13.47	42.9474	20.1531	6.32911
Chr1:26083801-26084100	34.1317	22.7053	2.43902	1.16279	14.2857	9.48276	8.69565	12.2807	1.95503	29.7844	2.72727
Chr1:26111001-26111500	15.9501	20.5234	0.722022	0.611621	19.661	23.1118	7.75862	9.45674	2.38932	19.5612	2.02247
Chr1:26185601-26186100	19.555	16.5816	4.15094	0	6.48855	6.03448	0.52356	0.3663	2.16561	23.8863	1.81044
Chr1:26196201-26196500	43.0727	40.813	0	0.406504	0.625	0	0	0.378788	11.7229	33.1906	37.7698
Chr1:26197201-26197500	41.1765	54.7993	0	2.98507	73.7662	64.3059	0	0	13.8393	13.4752	18.3673
Chr1:26335801-26336300	16.9194	15.8528	2.17028	1.01394	24.057	18.9354	18.7954	13.7149	5.52301	14.8723	7.57709
Chr1:26366601-26366900	27.2048	27.5683	9.71787	8.86427	24.3697	27.3256	12.9167	14.2857	5.06912	35.5556	5.09091
Chr1:26371401-26371900	33.6538	33.4869	17.369	19.802	27.1534	26.1814	23.0102	24.1243	6.6459	5.53411	7.36264
Chr1:26425801-26426100	15.8859	12.749	1.79372	0	8.25893	7.95107	0.666667	3.55556	1.36519	20.1087	1.28755
Chr1:26510601-26511100	40.6977	45.1111	2.2541	1.97133	38.9782	41.3119	34.214	36.1074	13.6765	37.2943	10
Chr1:26551801-26552300	36.1991	40.7572	0	0	49.8778	32.7913	25.4658	34.3915	20.6107	31.5337	16.4384
Chr1:26582801-26583300	28.9544	16.21	0.623053	0.350877	21.3904	20.9302	15.2985	7.11974	0.670141	12.2467	3.89831
Chr1:26650601-26651100	15.3165	11.9565	3.20513	2.99728	10.1781	13.3898	12.9496	16.0569	6.72083	20.8927	5.55985
Chr1:26722201-26722700	38.1385	41.4614	14.6014	17.3718	36.7519	39.681	35.3114	33.8315	11.5044	51.9108	21.9237
Chr1:26779201-26780100	35.1145	36.8925	1.27505	3.73281	43.5592	39.81	26.7303	26.2311	8.89037	28.8956	10.2317
Chr1:26880801-26881700	22.4991	27.9173	6.55296	5.11745	27.9508	32.7366	23.8602	22.0093	12.3223	21.7845	18.3311
Chr1:27117801-27118300	23.8539	25.4335	1.27273	1.96937	28.6778	29.2332	15.0146	21.94	1.78218	11.3883	5.94937
Chr1:27440401-27440900	23.4067	29.7078	1.86047	2.09302	31.1828	25.1603	19.2434	7.14286	5.52677	16.5323	5.7868
Chr1:27597201-27597700	30.7042	37.9279	0.621118	0.277778	13.1274	7.91139	1.0582	8	2.46407	25.3296	1.9544
Chr1:27675201-27675500	13.3846	10.5797	1.5873	0.859599	14.5215	18.2663	7.26073	6.27803	6.28272	9.41704	3.90879
Chr1:27710601-27710900	12.7219	11.0988	0.352113	0.60423	11.2245	9.57854	9.09091	5.69948	11.4839	21.5447	3.74332
Chr1:27859401-27860100	24.8889	24.2938	0	0.27933	25.7294	24.4152	27.6892	23.0061	10.0057	15.216	16.646
Chr1:27933401-27933900	9.81405	17.6327	0	0.535714	0.853485	4.9062	1.38504	3.33333	0.592217	14.2857	0.926784
Chr1:28051201-28051700	40.9836	45.8791	0	1.69014	45.435	41.8259	22.288	24.7505	4.30686	36.714	3.90921
Chr1:28105401-28105900	34.4227	45.1044	3.7234	0	35.2989	32.4742	3.82166	3.32851	1.68599	23.2855	0.760456
Chr1:28293401-28293700	74.2574	48.1481	0	0	44.4934	39.5604	6.66667	4.5977	1.47783	19.6477	2.95567
Chr1:28312001-28312300	24.2938	23.8866	1.66667	3.09278	30.6358	29.1845	25	18.1818	17.1088	21.9799	9.26594
Chr1:28331801-28332300	21.3778	20.9784	4.55564	5.04866	19.6814	19.1245	10.5194	12.3279	4.77164	15.3568	6.23269
Chr1:28397801-28398500	24.6353	26.9441	3.61842	1.81543	25.1029	21.2222	21.8346	21.2644	23.8762	8.89535	33.0097
Chr1:28470801-28471100	11.7849	12.2131	1.52091	1.81818	14.5089	11.9949	8.25516	8.78828	10.2518	28.5714	5.21512
Chr1:28526601-28527500	19.9226	22.2897	2.68017	2.14404	22.6574	24.1881	14.0558	16.7466	4.33828	12.1268	10.5817
Chr1:28844001-28844300	11.1663	20.1201	0	0	5.45455	6.62983	0	0	3.55731	22.4227	6.61157
Chr1:28936001-28936300	48.1081	44.7876	7.22222	6.36364	40.8935	44.5455	22.973	42.2619	12.1419	28.5132	20
Chr1:28993801-28994100	14.0884	19.8135	0.584795	1.27389	16.4983	10.6299	1.85185	2.83019	11.7207	9.40071	5.14286
Chr1:29002401-29002700	23.2614	23.8045	4.62963	7.18391	20.1285	18.4971	15.3101	12.5257	7.33855	41.9014	5.42763
Chr1:29263401-29263900	18.7102	17.9652	3.07626	3.55649	17.9809	20	10.1702	9.58317	8.30078	25.054	8.49206
Chr1:29312801-29313100	22.6277	19.0476	2.51397	1.31579	16.4223	19.1257	6.32911	8.42697	5.27523	15.9016	3.7037
Chr1:29319401-29319700	33.6801	30.6667	0	1.63043	28.8	35.6913	31.7982	14.4357	24.5161	17.6471	5.8296
Chr1:29380001-29380700	22.7058	22.9644	11.0368	9.05874	25.7374	24.0563	24.5974	21.5385	27.4265	28.6902	37.6356
Chr1:29474401-29474900	26.4856	19.5423	12.2931	11.75	29.9083	27.0142	16.9082	27.6808	8.19071	22.7811	16.723
Chr1:29496401-29496900	29.8297	26.1459	2.37603	1.72727	27.3605	28.3267	21.1422	19.5846	10.9646	19.0037	7.38512
Chr1:29590001-29590500	14.3136	15.8057	4.08432	0.938967	9.92063	9.08193	7.46445	5.85049	1.4862	13.8889	4.96278
Chr1:29611401-29611900	23.7333	26.028	2.90948	4.11647	22.1585	23.1296	19.7509	18.7648	30.4388	49.1266	31.439
Chr1:29612201-29612500	29.235	18.8492	16.2671	10.7639	26.9494	20.6522	24.2902	21.7899	36.7089	40.8983	37.6712
Chr1:29769001-29769300	18.4615	20.4398	4.77308	2.65866	17.4271	11.8644	4.80687	6.39386	1.86263	19.739	7.15789
Chr1:29840601-29841500	15.6448	17.7951	3.25203	1.54578	12.7044	17.4419	9.21409	6.94598	3.7962	7.68349	6.98113
Chr1:29940201-29940700	22.4886	24.156	4.4226	0.3003	10.2304	13.3212	1.84162	0.816327	1.85414	11.5663	1.19581
Chr1:29984001-29984900	28.5193	33.3104	1.60321	0.952381	22.0817	27.7778	25.7732	20.398	22.7692	26.4787	16.5229
Chr1:30251201-30251500	36	32.5282	6.54206	0.881057	34.9785	34.3008	18.251	35.8209	24.1379	53.75	26.25
Chr1:30253201-30254300	27.2633	26.1042	2.67094	1.74482	31.1727	25.4015	21.7419	21.8643	4.0282	12.7507	7.70328
Chr2:98401-98700	26.1905	11.3475	5.20833	0	12.0805	27.6596	6.54206	7.46269	3.30935	18.5529	2.53165
Chr2:99801-100300	14.261	15.8517	0	0.9375	10.9344	13.5476	10.804	9.77702	1.42503	9.64392	1.45732
Chr2:152601-152900	12.5906	14.2857	1.64474	1.16009	12.2776	12.013	6.34648	12.4841	5.23952	2.15633	1.36364
Chr2:163201-163700	15.099	16.0714	1.6791	0.444444	14.574	24.3466	16.5823	15.5046	4.49521	14.1476	5.87103
Chr2:179801-180100	42.2277	47.4107	0.826446	4.28571	38.4368	38	39.3407	18.3398	3.6643	26.634	14.8438
Chr2:183801-184500	20.2845	23.3887	4.41426	4.01158	20.7381	18.5899	15.6156	12.7154	9.44056	24.475	6.67285
Chr2:204401-204700	15.3729	15.6716	1.62933	2.26293	13.4294	18.1996	12.1019	12.1886	4.2618	14.4621	4.93537
Chr2:205001-205700	24.9186	22.1747	0.917431	0.396825	23.4951	21.4988	16.9355	9.72477	1.32013	23.3922	1.0647
Chr2:238001-238700	17.1225	17.7922	4.89556	2.32095	23.091	21.6709	14.2857	11.4128	11.6804	9.16754	13.0239
Chr2:241801-242100	13.4771	14.8607	0.487805	2.01729	11.8497	6.86695	10.6299	9.70149	3.71471	13.6767	5.83658
Chr2:243801-244100	27.7835	24.5614	15.2927	13.5286	21.1538	17.4054	17.2358	16.9192	7.62016	14.7561	19.685
Chr2:267801-268100	17.5603	18.3099	4.49438	0.930233	10.6849	10.2757	3.9801	1.74216	2.47619	17.3653	1.41044
Chr2:275001-275500	12.9344	12.0332	0.882353	0	12.993	15.3846	14.0078	12.1813	6.07774	10.3981	5.39811
Chr2:275601-276100	40.83	38.755	2.28137	4.38066	41.5301	38.8467	34.1499	27.4624	3.70645	18.8805	5.54324
Chr2:303201-303500	21.6015	21.8798	0.738007	2.22222	19.0647	22.8	9.11111	12.6126	7.85536	21.626	11.7747
Chr2:314601-315300	23.723	27.3481	2.34427	3.14304	26.95	29.5757	18.1685	20.6984	18.4637	24.6776	23.7044
Chr2:324201-324500	12.3883	15.942	0.651466	0.230415	15.529	19.1796	7.22348	5.39568	5.78035	12.7135	7.82828
Chr2:362201-362900	20.385	25.148	0.49554	0.722394	18.8529	21.5463	11.7069	10.9231	1.19205	18.0143	1.10821
Chr2:368401-368700	52.2727	46.5455	0.444444	0.970874	52.819	36.612	35.0318	27.2374	15.3483	32.9114	20.2405
Chr2:400001-400500	21.1152	35.231	1.45985	0.622407	23.4615	27.5194	20.155	16.9451	5.21921	17.9837	8.14361
Chr2:402601-403300	35.9199	35.31	10.3847	11.0738	37.2684	38.551	32.7404	32.6379	8.48638	15.4622	16.2822
Chr2:429001-429300	20.2186	17.4134	0.673401	0.361011	17.8161	21.8225	11.39	10.9677	2.44618	21.7213	3.20755
Chr2:448201-448900	15.5065	15.3103	3.35946	1.60481	18.4122	5.97826	6.28386	5.42453	5.75369	10.0503	2.95359
Chr2:455601-455900	14.4244	13.4228	0.763359	1.56863	8.70588	8.74126	7.08661	6.06061	33.3333	24.7295	3.18841
Chr2:473601-474100	19.337	18.0602	0.483092	0.341297	0	0	0	0	0.957854	9.93209	0.21164
Chr2:530201-530500	31.769	33.4091	11.2224	13.9241	32.363	21.9949	20.202	23.7347	19.2408	27.8976	25.8427
Chr2:537401-537900	31.5202	29.8824	9.97567	10.2469	20.9665	20.966	14.1762	15.1079	7.73263	15.8581	8.73016
Chr2:543201-543700	27.6371	34.1418	0	4.49438	39.1304	30.9764	18.4751	25.5132	4.80769	37.4101	5.91716
Chr2:560201-560500	36.6883	48.1375	0.611621	0.952381	41.7241	47.4971	20.7447	22.7994	12.1333	70.1531	7.16332
Chr2:566601-567300	27.7085	27.9496	6.16943	6.28667	29.7511	26.5455	27.6005	23.15	14.0023	15.1678	22.7129
Chr2:571601-571900	22.2997	25.3837	13.2867	12.2318	22.5539	17.9283	19.1532	18.0769	13.9037	21.6561	16.2338
Chr2:582201-582500	16.4074	24.7904	6.45995	4.25532	28.555	27.6265	17.7706	24.424	32.0755	18.6813	15.7407
Chr2:594001-594500	22.449	17.7102	0.892857	3.3557	25.8454	19.6667	15.3125	9.85915	5.25896	11.0899	7.73092
Chr2:603401-603700	14.4817	17.9012	0.231481	0.8	14.8748	14.1443	7.73196	11.5523	0.628141	18.0441	2.26537
Chr2:612601-613100	19.2389	17.1506	5.20416	4.99109	19.8845	20.1018	16.5509	13.8712	3.12046	10.6145	7.82967
Chr2:630801-631300	49.4074	51.8781	0	0.460829	47.349	50.2802	43.054	42.4723	4.84988	27.4212	5.18987
Chr2:641001-641500	24.9706	23.8857	3.76884	4.49173	29.1275	17.8187	18.6644	19.5087	8.23529	22.5141	8.39695
Chr2:689001-689500	13.5067	13.2757	2.03652	2.85021	14.1481	15.0637	9.47124	9.31193	1.9821	10.2834	5.02984
Chr2:708801-709700	19.6288	14.6614	1.17096	0.801282	15.5056	19.7232	12.2699	14.8293	3.48101	6.94184	4.16185
Chr2:734601-734900	17.1717	13.8298	0	1.07527	0	0	0	0	1.6731	7.11974	1.96721
Chr2:754201-754700	27.0325	23.0079	0.420168	2.04082	26.575	30.3681	23.1068	23.1231	10.4076	15.3696	2.69179
Chr2:780401-780700	28.7823	34.0757	0.60241	0.877193	32.1083	38.9744	28.1853	31.0127	7.16049	25.6662	9.66811
Chr2:877601-878100	17.4497	15.643	2.6087	0.503778	8.30986	12.5341	6.74157	3.55114	5.80387	7.08029	1.32248
Chr2:904201-904500	20.098	22.3262	14.7541	0.97561	21.2891	15.4545	4	3.9604	12.9927	14.4754	14.8673
Chr2:904601-904900	32.8567	34.1611	1.36986	0	33.7013	36.1884	9.82265	12.9088	26.6036	23.8227	18.8889
Chr2:905201-905500	43.0493	51.4286	0	0	0.78125	0	0	0	37.6325	56.8493	9.25926
Chr2:909801-910100	47.8033	47.9703	1.75439	0	45.0328	46.0177	45.9542	41.3667	67.8161	69.0909	47.9167
Chr2:919401-919700	17.4129	16.0211	0	0.961538	23.0024	20.9836	1.0582	3.44828	2.31608	35.5895	3.45528
Chr2:932201-932900	20.3125	20.9593	8.23402	7.10128	23.1931	21.3472	20.2035	19.3353	22.3992	23.4273	32.0546
Chr2:979801-980300	35.1197	33.1868	0.694444	2.30769	41.5289	38.4872	28.0066	28.227	9.22385	36.4501	21.0643
Chr2:983801-984300	32.5792	31.319	5.131	3.91304	26.5692	20.6983	13.6691	11.5551	12.7459	22.7053	4.51671
Chr2:1011001-1012500	17.1449	18.7454	5.33695	5.12129	18.939	18.7095	13.8379	14.029	5.34934	12.051	12.6884
Chr2:1012601-1013100	25.8654	24.7927	7.52137	10.3297	29.4892	33.1243	24.456	24.3996	7.74648	26.5169	18.3556
Chr2:1018801-1019300	12.7883	19.0402	0.60423	0.735294	12.2396	15.727	4.42804	1.62602	2.02614	13.9083	2.0202
Chr2:1038001-1038500	38.5321	40.796	4.95868	9.91736	40.4211	43.4524	42.7136	31.1355	20.4756	27.7686	17.2932
Chr2:1049201-1049500	31.2057	30.1282	0.357143	1.69492	37.0968	14.5098	22.7273	17.7419	32.675	36.9835	44.2504
Chr2:1065401-1066100	28.2491	25.7058	2.8103	0.798403	27.7997	28.9195	16.6667	16.1996	2.83721	20.8309	2.55319
Chr2:1075601-1075900	10.4387	12.8571	0	0.204082	6.22407	4.72727	5.30504	4.81928	36.3128	10.0209	3.59712
Chr2:1078601-1078900	18.2131	21.0526	0	4.12371	27.7778	16.4103	7.5188	10.9005	5.4755	18.3475	10.8392
Chr2:1085801-1086500	17.138	16.6827	5.42714	5.25045	15.6328	19.7452	13.9366	14.729	9.87925	7.39208	14.4654
Chr2:1086601-1086900	20.2691	21.2077	7.35786	8.84146	25.6579	26.8817	11.4701	22.0463	17.2043	15.4976	26.776
Chr2:1111001-1111300	26.738	31.8376	2.36686	1.70648	19.6787	15.6352	9.83607	15.5932	8.58696	13.1537	14.0203
Chr2:1111601-1111900	33.1695	46.7742	0.558659	0	28.5714	27.5	22.9508	15.655	30.3371	22.7967	19.1398
Chr2:1123601-1124300	36.5188	42.573	2.25564	2.55864	41.6524	41.9988	28.4067	24.8214	4.84447	21.9683	2.92231
Chr2:1170401-1170700	18.0064	14.2857	0	1.05263	10.6109	16.4179	0	0.595238	0.918367	10.3943	0.770218
Chr2:1194001-1194300	13.5965	26.3473	0.719424	0	17.7686	18.3099	26.5432	15.6863	8.61057	22.7074	7.56757
Chr2:1205601-1205900	24.4259	29.5775	1.35135	0.440529	29.8587	29.652	29.3785	27.6131	24.3276	0.212089	21.0938
Chr2:1207601-1207900	31.1355	34.5401	6.14035	4.06977	42.8184	39.8195	43.0588	34.8178	47.1429	52.5926	34.0206
Chr2:1271601-1272300	29.69	37.2593	5.92021	3.28032	27.9852	30.3951	21.9023	19.3329	14.6024	16.6955	17.3521
Chr2:1277801-1278300	20.0486	20.9335	0.397614	0.733945	12.8492	13.0277	2.9703	7.17054	0.363636	14.3494	0.427716
Chr2:1318401-1318700	9.73451	12.4661	1.04167	0.784314	11.2172	13.9806	5.52486	2.36686	0.125945	6.72783	1.41988
Chr2:1383401-1383700	20.9375	35.7143	1.21951	1.77515	32.2684	34.7826	21.5247	24.4726	14.6993	29.5455	12.7208
Chr2:1399001-1399700	23.2587	23.2672	3.92252	4.65015	23.2684	23.01	19.3004	22.6115	6.25752	8.90323	16.22
Chr2:1412401-1413500	16.6612	21.6934	2.74372	2.25564	18.3948	18.5134	16.0948	11.7622	8.08133	7.47852	16.0109
Chr2:1414001-1414300	15.7895	15.0259	2.45614	2.02429	13.4615	15.4122	5.68562	6.46259	3.59572	8.23928	4.80769
Chr2:1459001-1460300	16.5581	20.0342	2.8922	2.91439	21.9512	16.5085	13.3766	12.6753	3.07911	13.1214	9.2723
Chr2:1461201-1461500	29.3638	30.3327	1.90024	4.91803	39.7059	40.8791	32	31.7485	14.4219	32.8551	19.8488
Chr2:1466401-1466900	25.1557	29.3961	0.540541	2.42537	38.1182	33.2938	28.2143	29.6765	21.2568	19.1165	29.6089
Chr2:1513001-1513500	28.1792	30.2058	8.70871	13.3874	29.5149	32.0388	24.3986	26.2128	9.90371	22.9277	14.4578
Chr2:1522801-1523100	20.4604	14.5833	5.59611	2.88889	23.5369	20.1465	16.3531	16.436	10.0737	13.7881	5.06757
Chr2:1536601-1537100	12.7292	14.8297	1.06101	0.575816	10.3636	18.4644	8.41837	2.45399	1.62162	8.15451	5.98639
Chr2:1552601-1552900	23.5294	28.7059	4.46927	7.12589	35.8566	21.7666	22.1453	22.4265	13.7931	22.1311	23.3193
Chr2:1572401-1572900	37.8641	25.8977	0.663717	0.606061	29.5385	28.271	23.4007	25.2089	6.27391	21.3427	6.22711
Chr2:1584801-1585300	12.7621	17.7679	1.08303	0.307062	25.6098	19.1136	8.87902	10.2862	2.5	11.6304	4.44965
Chr2:1585401-1585700	17.3866	12.8916	3.0303	4.7619	10.9464	11.5468	15.043	7.80142	8.16092	14.5299	6.30252
Chr2:1587201-1587700	30.2368	33.0254	1.55039	1.28617	38.918	33.3333	17.5701	28.6765	12.2683	26.17	11.7725
Chr2:1601201-1601700	17.1729	18.9136	5.43478	4.8495	19.3844	18.3688	13.0098	18.2046	14.1714	9.6411	19.7492
Chr2:1602201-1602500	15.9292	18.9573	5.79439	7.91506	15.7074	17.7778	11.3718	16.5829	11.2792	8.98438	21.2366
Chr2:1609001-1609300	12.0275	29.2899	3.86473	6.96379	22.1978	17.8279	15.0268	17.9715	17.1233	27.6074	25.7028
Chr2:1617601-1618100	26.7782	32.3175	3.63165	4.22125	25.6128	35.8108	24.0881	26.6859	14.7967	10.8586	23.0061
Chr2:1629801-1631100	25.0398	23.3126	3.76176	3.03514	28.7901	26.2502	23.0416	22.9266	15.873	13.0058	30.3944
Chr2:1636401-1637100	22.8525	23.5907	6.50128	7.27273	30.7012	26.4563	19.3896	22.3746	21.3953	8.33333	35.4545
Chr2:1637201-1637700	34.7448	40.6832	1.2685	0.821918	28.5904	35.8708	25.3129	18.6344	5.49683	8.0402	4.91991
Chr2:1663201-1663700	14.8126	18.4527	1.8078	1.35624	15.6309	17.765	9.88526	10.5658	0.696643	7.96662	2.52404
Chr2:1669801-1670500	21.7865	25.1147	4.61216	2.45902	28	26.1002	18.3775	18.6356	6.00572	10.2632	8.51393
Chr2:1676201-1676500	15.1261	19.9659	1.37615	0.977199	20.9567	17.3121	16.0839	19.7333	5.69395	23.5479	7.14286
Chr2:1678801-1679300	18.1051	15.7118	0.413223	0.464037	26.0163	25.167	14.3928	13.4048	2.9321	6.25559	5.22388
Chr2:1701601-1702100	16.7568	24.0777	0.978793	0.258398	26.5372	22.4599	16.0232	15.4964	6.29252	17.4242	6.61578
Chr2:1709401-1710100	16.9615	19.5688	1.21317	1.78571	26.2363	31.6571	19.604	26.993	5.87379	9.8688	7.77713
Chr2:1715801-1716300	33.0674	36.3897	2.39774	2.34009	33.8896	32.5885	22.6994	16.9162	5.1797	23.5595	14.5794
Chr2:1746801-1747300	21.831	23.7774	8.70968	10.3896	14.2857	14.8265	14.9425	14.7388	7.10227	16.6102	15.7303
Chr2:1750801-1751500	17.4431	22.7888	6.61538	6.25	17.7388	18.1579	16.1687	12.5	7.18232	11.3253	12.0513
Chr2:1762601-1762900	46.8056	50.4902	21.1679	18.9055	45.8399	43.9909	41.7603	39.8417	15.0224	27.027	30.2721
Chr2:1779001-1779500	22.4405	26.6667	4.73684	4.32432	23.8676	27.5472	32.0113	21.5506	18.315	21.7166	26.0067
Chr2:1779801-1780100	32.7869	26.0638	0	0	18.8482	32.5359	9.52381	17	11.7592	8.80246	15.2927
Chr2:1781601-1781900	21.2272	23.8836	11.3687	11.3558	19.4649	18.7256	19.174	14.7777	4.98688	22.8117	19.888
Chr2:1792201-1792700	14.433	20.4492	0.910747	1.24069	22.7273	20.1669	8.4453	9.36107	6.56737	8.25	7.17391
Chr2:1803601-1803900	17.5197	20.2226	4.7619	5.01792	13.1111	19.7943	11.1336	15.3639	5.74257	12.336	17.3815
Chr2:1821201-1821700	21.503	22.2497	2.8314	1.49477	20.0138	20.9724	11.1821	10.9091	7.16235	9.78916	17.2738
Chr2:1850601-1851300	25.311	27.1064	2.80736	2.80475	23.3611	30.5669	24.6606	26.5228	7.98631	15.5063	11.9737
Chr2:1855601-1855900	12.7983	11.1111	1.36054	0.4158	16.4751	21.7391	12.4088	17.6856	8.50394	9.66767	13.8952
Chr2:1878401-1878900	19.9301	22.5243	3.1355	4.10959	28.7987	22.4527	14.1159	18.6969	12.0935	10.148	12.8968
Chr2:1887001-1887300	24.5283	24.5283	13.3721	5.19481	21.7213	29.703	19.5286	20.8556	31.1111	14.5161	38.7097
Chr2:1889401-1890100	24.8751	22.8789	3.48004	6.21387	21.4533	18.1555	21.704	22.8996	11.474	12.5992	19.0123
Chr2:1912401-1912700	25.5639	26.3473	11	10.1124	11.7647	24	1.66667	1.28205	12.6939	7.40132	24.026
Chr2:1917401-1917900	14.4611	18.8159	3.70828	3.32356	14.9813	16.3811	5.01285	7.19656	4.23881	9.01695	2.66571
Chr2:1927201-1927700	15.8766	18.0451	1.61017	2.09281	14.5965	14.5852	9.27247	10.1483	20.3875	5	5.87768
Chr2:1937601-1937900	23.3023	23.1105	0.998004	0.553506	19.9176	23.7578	19.2727	18.4697	7.22433	17.2367	5.59284
Chr2:1942801-1943300	18.6906	19.3945	2.98165	1.97044	21.781	18.8095	20.3125	18.8804	10.5926	15.1628	4.52632
Chr2:1982601-1983300	29.1962	34.1609	2.1682	1.48005	31.2216	29.5496	24.5082	21.4773	5.94703	11.9427	11.9555
Chr2:2010801-2011100	19.5076	21.73	3.78378	7.05521	19.5793	29.7352	18.75	20.1946	4.61538	6.38021	10.6339
Chr2:2014601-2015100	22.3183	16.4114	0	1.23839	13.1111	10.9489	5.51724	3.11751	0.794702	3.41322	2.61497
Chr2:2034801-2035100	13.7255	17.8102	0.803213	1.76471	11.8677	10.5634	18.3168	8.85496	4.19355	7.36086	5.20095
Chr2:2053801-2054300	34.1924	37.1989	1.68919	3.37553	34.7012	40.3326	37.0149	30.3507	9.41176	20.4981	15.2401
Chr2:2057601-2058100	16.2791	14.7914	1.15942	0.260417	13.4454	13.2992	0	9.70874	12.4774	12.6181	8.50377
Chr2:2059001-2059500	26.1702	23.6699	1.22549	0.821355	29.2028	31.1081	23.4222	21.2355	23.5429	25.7778	27.1207
Chr2:2060801-2061100	15.5026	23.1563	8.86957	9.79631	26.0473	22.5216	18.307	20.8333	18.9268	8.4372	28.3516
Chr2:2074001-2074500	21.5202	22.526	6.38978	4.58333	21.3604	20.3065	15.3179	18.6004	5.50409	11.1191	11.2403
Chr2:2082201-2082500	13.3051	17.759	2.23752	0.63593	9.16149	11.094	1.27877	0.483871	2.31823	30.1075	3.92157
Chr2:2086801-2087300	23.1855	20.2265	1.2024	0.245098	24.4898	20.0413	8.03571	8.78136	2.96961	13.9399	9.97124
Chr2:2089001-2089500	15.4793	16.2044	2.63435	3.27103	17.6214	18.4887	13.0704	9.89811	6.42674	7.32415	12.1354
Chr2:2131401-2131700	21.9745	12.4498	2.47934	1.96078	17.5824	26.5252	20.9059	4.81928	9.06375	6.50054	10.5691
Chr2:2137201-2137700	14.6542	15.2997	0	2.99003	16.2879	17.8637	8.28221	13.2316	2.74241	7.35469	8.49421
Chr2:2156001-2156700	23.2017	22.1303	5.13479	3.54839	31.8366	30.6397	28.5714	23.2663	13.9633	4.69556	24.4011
Chr2:2174401-2174700	12.7098	9.80392	0.2331	1.56556	12.959	8.86427	6.75676	7.30994	3.81503	6.27178	6.70391
Chr2:2217201-2217900	37.5083	42.0919	0	5.29695	40.121	38.7019	31.897	30.2529	22.6233	30.6231	27.6104
Chr2:2218001-2219300	23.4118	25.1546	5.96273	5.58591	24.2568	26.6854	21.5552	23.1851	17.4617	20.5973	25.2062
Chr2:2224801-2225100	16.565	19.0173	6.42105	4.1958	22.8972	21.3641	17.8174	13.1059	18.5008	5.62701	22.291
Chr2:2232001-2232500	21.9873	21.258	2.56798	0.654664	26.7747	24.3902	23.494	17.3653	10.2919	24.6812	12.8286
Chr2:2260601-2261300	32.668	35.111	2.30415	0.903226	39.8368	32.5839	24.7223	27.1056	6.16273	16.7757	8.77085
Chr2:2284201-2284700	38.5029	44.6474	2.20264	2.3569	42.7887	44.186	30.6351	29.7804	16.0121	26.0994	17.6667
Chr2:2318601-2319100	16.1523	18.7739	4.97835	5.75693	15.2216	16.6365	8.14249	6.67976	2.3795	7.20721	5.41586
Chr2:2319801-2320100	12.2664	18.361	0.70922	0.604839	17.9518	15.4994	12.6959	9.62861	15.1653	17.1875	12.7232
Chr2:2321401-2322100	24.4342	26.1569	1.60226	0.799467	28.1991	24.6078	15.5493	16.7093	9.65747	18.9831	9.40715
Chr2:2331601-2332500	12.6431	15.6852	0.634633	0.733272	17.6536	17.672	14.3089	11.0123	6.64336	8.86005	4.41281
Chr2:2362801-2363100	25.7764	21.5613	1.1236	1.86916	23.6538	29.4595	11.8388	17.3469	15.1832	18.8158	4.40917
Chr2:2428601-2428900	13.3333	21.9945	1.49701	1.17371	17.2859	18.9655	9.839	11.3367	4.18118	10.1667	6.43275
Chr2:2437001-2437300	25.641	23.1552	7.9096	5.42373	18.9655	31.0651	11.898	13.5802	2.6455	12.31	2.5641
Chr2:2460801-2461300	21.4822	19.917	7.65306	9.83607	22.7695	28.436	25.1613	24.8768	10.2448	4.86409	12.7273
Chr2:2520601-2521100	16.7057	19.4729	4.27046	2.31924	24.5339	20.6072	25.485	18.7557	18.9726	2.24787	20.3762
Chr2:2521401-2521900	16.5611	19.2737	2.6975	3.53261	19.4599	23.5897	17.4045	18.0441	21.2651	4.12979	24.2502
Chr2:2522001-2522500	21.401	22.6059	6.90282	6.58949	23.6417	24.9447	23.7821	23.665	13.5831	8.33948	18.9106
Chr2:2537801-2538100	13.3971	17.5966	4.7619	2.27273	22.8477	19.0476	9.78723	8.11966	8.84574	2.5641	20.6806
Chr2:2548801-2549300	15.162	15.4278	4.84496	4.8913	14.9425	20.2479	12.0219	10.6583	5.25292	6.86016	12.2449
Chr2:2591601-2592100	15.5	14.9864	1.15207	1.95804	16.2139	18.0851	12.087	12.8028	15.1216	19.2401	22.2222
Chr2:2600601-2601300	18.2701	26.2324	1.76471	2.15827	25.9275	25.7083	24.6516	22.8879	10.6145	11.0986	18.7079
Chr2:2603801-2606900	21.3755	24.8557	7.14626	7.00254	26.9735	26.8957	26.7142	27.1446	17.1973	4.83557	25.4164
Chr2:2610601-2610900	11.9701	14.8454	2.62009	3.4188	17.8182	25.4302	20.3911	18.6736	12.588	1.55251	15.7658
Chr2:2638601-2639100	12.9468	15.6023	1.20069	2.25443	18.1639	12.7273	12.3472	15.0808	6.84818	11.387	10.9091
Chr2:2744001-2744300	20.383	20.6375	8.9877	8.85781	26.108	25.4885	17.6224	20.0519	10.6936	13.8107	23.503
Chr2:2962601-2962900	15.2249	10.9091	0	0	11.7871	17.2161	12.2222	12.2137	3.04302	2.97927	11.8993
Chr2:2985001-2985300	39.3939	47.9469	0.606061	1.46199	37.3613	36.9863	32.4655	42.9498	34.6202	25.9905	41.2523
Chr2:3057201-3057900	21.5385	17.1264	5.70866	4.00763	19.1554	19.246	16.6201	11.9534	6.15809	12.7253	12.9976
Chr2:3110401-3110900	29.0387	29.9062	15.8192	14.1259	33.3904	28.1341	35.5689	35.4545	13.6719	15	22.049
Chr2:3513001-3513500	18.75	19.5122	1.07527	0.625	25.5319	18.9448	21.2598	23.8683	6.2546	7.31261	10.4
Chr2:3531001-3531300	18.1818	22.2222	0	1.25	20.3593	23.2044	20.6349	14.554	14.0777	14.8545	11.2412
Chr2:3778601-3778900	3.77358	22.4138	5.21327	0.913242	14.717	28.8	16.8874	6.70732	6.41711	3.48432	4.42804
Chr2:3779401-3779900	12.6404	24.4373	2.33766	3.53261	22.943	25.0932	11.8541	10.8959	4.89796	11.5779	8.72375
Chr2:3985201-3985500	25.511	26.5885	11.5646	11.0697	36.5824	32.1002	29.9122	24.3902	17.1315	17.9931	19.7987
Chr2:3985801-3986700	18.861	16.0256	5.09511	5.41702	17.1053	15.1499	13.8987	13.5255	9.3801	6.27306	18.299
Chr2:4004801-4005100	20.0906	18.6078	2.04082	2.62391	26.3473	23.773	17.5803	14.4638	17.7632	14.6526	20.3036
Chr2:4007401-4008100	29.568	30.0448	14.3136	14.3832	28.457	30.5177	26.3383	27.2081	18.1467	16.476	27.1001
Chr2:4078001-4078700	20.7783	25.4682	2.76753	2.46914	24.508	27.1507	21.9473	21.8783	9.24742	6.00293	20.556
Chr2:4079401-4079900	17.7225	19.2324	2.25	3.9173	21.5543	19.8374	16.5917	16.1052	11.9245	7.69882	13.5438
Chr2:4121401-4121700	23.0882	22.7551	7.39645	13.4146	26.7913	22.6037	26.7819	19.3902	10.0565	9.78723	26.1682
Chr2:4140401-4141100	21.8326	25.2014	4.7812	3.66599	19.5652	26.6261	15.1175	13.1452	4.29594	4.87682	12.3682
Chr2:4143401-4143700	26.2295	15.6164	1.18343	1.04895	12.7424	16.2162	0.719424	3.5461	1.8705	21.492	1.62272
Chr2:4301601-4301900	28.1739	33.2731	2.31023	2.20126	32.5323	25.6554	32.2418	19.407	29.771	27.2566	56.0563
Chr2:4305801-4306300	36.1413	28.327	0.909091	0.564972	47.7723	34.3413	34.6253	37.7637	10.1557	19.9282	10.2117
Chr2:4313401-4313700	18.8406	20.524	0.636943	2.30415	21.5569	18.8144	9.20502	11.4894	6.08247	10.7023	7.33453
Chr2:4314601-4315100	12.3156	13.9845	1.01626	0.570885	13.6059	13.9448	6.9723	6.06061	1.60529	5.76419	3.70879
Chr2:4331401-4331700	18.8164	29.1667	6.25	5.34521	32.0513	26.5273	22.9402	27.867	18.2962	10.2881	27.907
Chr2:4359801-4360100	15.2751	21.8547	3.65535	3.24675	20.9208	20.9014	22.5557	20.7486	6.89655	6.61578	14.8148
Chr2:4455801-4456100	19.1558	14.3302	7.32759	4.15225	21.6783	15.6342	26.0745	11.5385	14.9292	4.2953	18.1696
Chr2:4473601-4474100	13.3117	25.1863	0.653595	0.887574	18.5695	26.5398	21.1043	12.3786	5.82677	11.5694	4.947
Chr2:4650401-4650700	16.8182	23.8683	0	4.3956	10.4167	13.1579	14.2857	18.0328	9.94575	6.79117	15.6098
Chr2:4733601-4734100	26.9931	30.4558	14.8515	12.3502	23.5498	30.7201	21.4163	24.009	7.87172	6.33894	14.3284
Chr2:4869201-4869500	13.6638	12.6354	1.61943	2.33051	23.0312	22.2222	14.6396	18.9565	11.5693	9.64392	20.6963
Chr2:4870801-4871500	29.3621	33.2083	3.1348	2.03125	23.533	24.4717	22.3654	20.1146	0.975039	17.2174	18.4852
Chr2:4964401-4965300	17.9944	17.3962	4.40565	5.64877	25.604	20.8799	20.9683	21.3155	15.2622	2.42157	22.7609
Chr2:4965601-4966300	13.2688	15.5636	1.79398	1.16279	17.7561	20.8515	16.1329	14.5104	13.9188	4.37294	19.337
Chr2:4966601-4966900	16.998	18.6401	4.12371	5.76208	22.6448	23.0053	21.8709	16.2621	16.338	2.97619	20.2817
Chr2:5009001-5009300	23.2955	24.359	3.37079	7.69231	19.2661	17.5439	18.4783	18.018	8.35821	13.5091	8.55107
Chr2:5010001-5010500	21.3881	18.5515	4.4186	2.8463	25.7389	21.6383	16.9944	16.9583	11.0831	17.0579	12.0614
Chr2:5018401-5018900	13.2075	19.6429	1.37457	3.78788	17.4377	14.5228	9.12409	11.0256	6.9697	10.1394	7.14286
Chr2:5021801-5022700	24.1854	26.2157	8.54784	7.20375	17.8283	18.7821	17.4171	16.7513	8.44122	3.9779	15.8555
Chr2:5022801-5023900	27.7051	27.8787	9.08766	7.10848	16.3965	12.9305	12.0205	13.0818	5.82933	8.92096	13.0687
Chr2:5036801-5037100	23.1884	23.2932	10.5556	10.7623	21.7631	22.2973	21.7523	23.6364	10.6987	19.5686	28.0453
Chr2:5037801-5038300	25.7303	25.7889	6.28684	10.5802	25.3582	22.7064	20.4301	23.7805	11.9697	18.0392	9.52381
Chr2:5048201-5048700	41.4912	40.7715	25.3033	18.9516	42.0701	45.0029	38.9865	41.189	21.4164	28.6	28.1087
Chr2:5052001-5052700	41.8565	45.6181	10.5442	15.2709	55.0197	48.1176	43.6402	36.8958	8.02277	21.2207	9.44099
Chr2:5053401-5054300	23.8204	19.9663	4.20757	7.24382	23.9061	25.1381	16.9988	20	23.0769	17.4322	25.2496
Chr2:5080601-5081100	22.8448	26.1135	7.35069	8.31622	22.6891	24.6575	16.0566	21.4002	12.4611	8.16126	16.4053
Chr2:5081201-5081900	21.831	23.86	7.71912	7.61399	22.5597	23.6049	14.4645	15.3008	5.57601	11.4765	13.7531
Chr2:5111401-5111900	25.7502	21.9438	11.2426	7.67196	22.5225	19.6429	13.2468	23.2673	12.7692	13.3774	27.9749
Chr2:5465201-5466300	14.5044	18.7476	1.54679	2.20264	18.0461	19.5467	10.4871	11.6229	3.15615	10.8216	8.80914
Chr2:5468601-5468900	18.7683	20.0743	7.28324	8.17236	20.1493	14.4283	14.2596	13.7994	4.68432	10.8033	9.16905
Chr2:5510601-5511100	11.7481	15.8385	2.63158	2.42215	16.2925	16.9708	10.6139	14.0296	3.4375	2.88858	11.9109
Chr2:5515601-5516100	16.0558	20.8745	8.02469	2.47525	12.3711	23.4043	20.4868	14.741	7.94025	10.859	15.7447
Chr2:5542201-5542700	41.6486	36.8316	1.84659	1.01523	38.3644	37.3863	20.79	19.9792	3.74558	11.2387	9.29204
Chr2:5557801-5558300	33.1504	26.6355	9.70149	10.8911	36.3732	34.282	31.223	29.1798	7.31293	21.8182	14.9701
Chr2:5585801-5586300	23.9091	21.0435	2.21088	1.55902	26.1396	22.1012	15.0968	18.8192	14.5849	27.9726	13.4048
Chr2:5598401-5598900	29.7066	29.0252	9.13242	6.56595	32.4828	30.8249	23.4009	18.0256	11.5358	19.76	10.7884
Chr2:5606001-5606500	33.3469	33.3765	5.72484	2.34146	29.7949	34.1622	24.0669	26.9251	32.5779	39.4168	38.7931
Chr2:5611801-5612100	15.4286	25.5144	0	4.28571	18.1208	29.1139	19.2308	23.301	22.294	18.8822	19.5205
Chr2:5612401-5613100	19.4167	19.8324	7.49386	7.02381	17.8037	16.9043	18.5567	15.3631	12.0332	8.9306	15.9836
Chr2:5636401-5637100	29.1315	26.0818	13.8519	13.5444	23.6953	24.0196	16.4362	18.1772	11.4373	33.2058	18.1514
Chr2:5645201-5645700	23.0833	22.3881	6.66667	3.18627	23.122	22.4367	16.2197	15.1279	8.98466	10.6999	10.2343
Chr2:5659801-5660100	12.2677	13.4783	2.57069	0.623053	20.6052	12.4434	13.2353	21.1314	11.2903	8.59107	24.5833
Chr2:5670801-5671500	26.0133	23.4574	0.900901	2.10526	33.4354	29.3228	12.7157	17.2962	6.4688	12.8245	8.88662
Chr2:5709601-5709900	25.6619	18.5464	5.85106	9.38511	27.1768	16.1417	25.3298	18.8406	11.5489	16.3476	26.3158
Chr2:5734401-5734700	14.0461	14.5833	3.48837	2.17391	15.7706	7.72059	4.58015	5.33981	3.71747	8.63039	11.68
Chr2:5779401-5779900	13.2812	19.2308	1.6129	2.23547	21.2098	25.9286	12.1726	16.7221	5.18519	15.0769	15.3396
Chr2:5780201-5780900	24.1244	25.2787	3.05419	5.26316	22.3025	26.7723	19.3514	19.2655	9.40594	11.033	20.6314
Chr2:5787401-5787900	16.069	15.7332	4.3346	2.50195	21.6159	20.8545	20.234	14.1871	4.6332	7.44308	13.5287
Chr2:5802401-5802900	17.3049	22.1867	3.09091	4.2461	18.9552	22.3147	22.443	19.771	8.59016	7.30479	13.0104
Chr2:5807801-5808500	26.7074	25.3133	1.36426	4.53834	24.569	26.6337	21.4078	18.7093	5.66038	12.3737	14.4712
Chr2:5843201-5843500	12.6087	17.9916	1.3245	2.29008	13.1902	19.5719	12.0155	19.4245	2.26537	6.62983	10.1333
Chr2:5872001-5872300	13.3218	18.9135	2.59259	0.689655	15.9459	15.8996	6.48855	9.21053	2.11921	10.2644	5.05319
Chr2:5905401-5906100	26.9549	27.1917	13.0904	12.6761	27.4782	26.7609	23.2826	21.6413	9.47187	13.6223	19.1431
Chr2:5917601-5918100	29.0749	22.9058	1.12888	0.729927	24.4528	21.6197	3.14136	4.26759	1.90972	16.9896	2.2508
Chr2:5923201-5923500	15.2174	21.9697	0.325733	0	15	19.7065	11.2676	15.859	6.21827	23.6364	3.45912
Chr2:5924801-5925100	38.4181	41.9087	4.20168	4.41176	45.122	48.4472	24.0566	23.1818	7.01262	19.8291	3.01508
Chr2:5934001-5934500	16.6052	20.5656	1.17647	0	18.542	16.792	14.3529	12.7451	8.27489	12.8617	11.6448
Chr2:5936601-5936900	17.6131	8.9083	0.4158	0	13.5215	12.031	8.68545	10.4911	1.27119	6.61765	1.71306
Chr2:5940201-5940500	40.2116	40.7407	0	0	37.9147	19.5946	18	0	44.0497	0.324675	34.5972
Chr2:5941201-5941700	17.7363	18.2139	5.97015	3.55649	19.2079	21.2974	15.8213	13.1265	21.7287	7.68386	20.202
Chr2:5942201-5942500	5.52995	25.1948	6.18557	0	29.2208	34.9823	11.6071	15.8416	28.4211	11.1975	11.6608
Chr2:5949601-5950700	30.5779	30.9106	9.96503	13.5236	28.4795	27.6982	17.6692	17.8261	8.5689	9.63928	15.2208
Chr2:5960001-5960300	31.1224	27.2727	0.290698	0.619195	17.6991	17.8451	22.7273	15.7699	19.4346	30.485	34.1912
Chr2:5960401-5960900	28.1079	28.1083	16.4783	15.0472	27.5876	27.8926	24.5302	23.7082	12.5828	14.6825	19.4539
Chr2:5965801-5966300	25.2588	24.8848	9.57854	6.69456	19.9659	15.5378	22.2597	11.3695	8.17844	11.6	15.4472
Chr2:5975801-5976300	11.4931	19.0217	0	1.59363	18.4874	19.3916	12.8388	11.9048	5.33643	9.96979	14.4509
Chr2:6002401-6002700	23.3285	24.758	5.45194	6.60066	19.8611	18.3109	20.6159	21.21	6.92841	9.38776	19.0909
Chr2:6004601-6004900	15.1899	25.2174	0.862069	0	33.0065	37.276	25.4335	34.2222	8.1464	25.7669	18.5567
Chr2:6026801-6027300	19.5362	19.6018	5.00894	9.53586	24.6564	21.8412	21.2316	14.4098	6.5053	7.00461	12.3727
Chr2:6036001-6036900	22.5583	20.0305	3.86617	0.621118	23.3656	22.6043	18.0813	17.5339	3.63239	16.8744	6.96171
Chr2:6044201-6044700	37.1723	43.1127	0.331675	1.38249	47.2892	46.3329	40.5192	37.6695	40.2906	26.5861	30.5322
Chr2:6044801-6045300	21.2565	26.0267	0.809717	0.727273	23.3404	25.2485	21.7344	19.6803	18.6082	17.8125	23.1844
Chr2:6045801-6046700	20.3491	22.7943	8.42754	8.19177	22.3142	22.2164	20.6691	20.9419	9.85626	9.25676	19.2344
Chr2:6059601-6059900	6.48148	19.8529	1.51515	0	17.1779	26.2069	6.18182	12.2449	4.77855	12.6514	8.58726
Chr2:6089601-6089900	17.106	16.3987	1.85185	4.28336	18.5042	15.3506	9.07801	4.04192	2.61044	13.1166	10.3509
Chr2:6100801-6101100	18.3976	10.0939	0.738007	0.411523	15.2104	17.6471	14.9606	12.4339	2.52427	16.4199	7.25624
Chr2:6101401-6102100	18.6758	19.5286	2.43161	2.18121	19.4875	15.9002	14.0438	15.8451	3.64546	16.041	9.65825
Chr2:6130201-6130700	21.3018	23.5348	6.41711	5.96026	20.1136	23.9642	17.3719	15.0943	4.3771	11.7333	10.3387
Chr2:6172401-6172700	12.7376	11.811	2.35849	0.663717	9.63542	13.3803	9.95146	11.2108	1.62297	9.27978	5.41082
Chr2:6179801-6180700	30.9848	33.7387	4.84147	4.73003	33.9913	33.7206	26.8461	25.0705	11.0011	14.3352	14.9382
Chr2:6186401-6186700	22.2148	23.1579	10.6092	10.2762	27.0498	22.583	19.3989	17.1769	10.2653	15.7986	10.7438
Chr2:6187001-6187500	14.421	14.6071	3.55082	5.13631	15.4472	12.6068	10.4671	9.61338	3.72294	10.8556	4.99139
Chr2:6215601-6215900	21.7839	20.944	0	0	9.42857	7.97721	1.74564	1.25786	1.59363	5.03834	1.64179
Chr2:6217001-6217300	25.794	25.448	2.85714	4.3956	31.8825	25.9003	21.3415	18.3359	24.8207	15.5096	27.0142
Chr2:6217401-6217900	17.9741	19.4498	8.81517	7.52014	20.423	15.5514	14.3264	12.538	13.1437	4.19815	14.269
Chr2:6250401-6250900	34.4828	49.7992	0.714286	0	35.2785	45.6	31.7829	38.5042	12.6348	24.6126	23.7024
Chr2:6253201-6253900	25.9338	26.6808	11.1446	10.101	22.5681	23.43	23.2038	20.4067	8.67082	12.7435	17.6045
Chr2:6255601-6256100	20.8171	26.5574	5.06823	8.73786	20.5479	23.3696	19.8425	18.1818	11.6776	13.0208	19.5556
Chr2:6263401-6264100	26.8195	29.6439	9.93059	9.63351	25.4983	26.3314	23.8411	25.6	16.4049	14.003	30.5797
Chr2:6274401-6275100	17.5224	13.8651	1.88014	0.809969	16.841	15.4998	4.74777	3.73702	2.52781	11.6279	2.0362
Chr2:6316201-6316700	13.5901	13.5359	0.827815	1.06667	19.2075	14.2344	9.95595	12.703	5.99647	6.90423	3.5524
Chr2:6329601-6329900	23.2033	28.2443	11.4943	7.28863	26.5537	26.4368	21.148	24.8252	4.99109	13.6292	11.2805
Chr2:6344401-6344900	31.1383	35.2941	4.02299	1.68067	35.2338	35.0276	29.7539	27.2861	18.2573	23.6749	18.0451
Chr2:6350201-6350500	20.4545	19.7183	0	1.26582	32.7381	27.1062	24.5399	29.3651	28.1959	26.9327	26.3514
Chr2:6350601-6351300	28.8269	28.1034	4.10042	4.30403	25.8868	30.1705	33.0582	28.9552	28.5341	27.1605	41.8309
Chr2:6382801-6383500	24.3355	22.9209	4.06321	2.34375	25.6112	25.6112	16.1435	14.1167	3.45238	22.8769	10.2804
Chr2:6390201-6390700	17.1079	25.7251	0.601685	1.65517	23.2416	28.4284	16.6023	11.7139	7.55102	23.0399	6.92799
Chr2:6391401-6391700	18.9331	21.5464	3.91459	3.54191	17.9938	23.3704	10.7143	6.64273	3.46535	10.7261	8.96806
Chr2:6395401-6395700	15.5968	11.9598	4.12917	2.63294	14.1895	10.9463	7.07749	7.00609	2.32558	8.55978	4.12234
Chr2:6398401-6398700	13.6264	16.879	3.35196	6.13208	14.4279	12.5	11.1111	3.59712	17.8019	17.4004	6.50155
Chr2:6402601-6402900	36.3868	54.8969	5.46875	0	48.2051	48.1928	21.7252	33.2258	9.24499	39.0863	15.5125
Chr2:6405601-6406100	21.3053	21.8487	0.142045	0.25	25.1481	24.0257	17.7047	19.1924	17.1506	30.1665	7.80669
Chr2:6450601-6451100	16.4384	15.3595	2.8021	0.641026	20.8098	21.6955	10.9063	13.928	4.94959	11.3025	10.7604
Chr2:6468401-6468900	19.3043	22.9819	0.221239	1.64609	20.9217	17.8571	10.5826	9.30931	1.09012	17.2154	2.05405
Chr2:6494601-6495500	12.3651	17.7863	1.57658	0.551471	18.745	16.0846	10.2353	16.4634	11.2568	3.76835	12.3418
Chr2:6496601-6497300	14.9841	13.274	2.78662	3.63752	16.302	14.8692	16.6801	14.0678	17.5937	1.62901	17.7987
Chr2:6497601-6498300	22.6774	25.1234	1.95822	0.840336	26.7875	25.2809	22.7476	20	28.2083	7.19866	26.2537
Chr2:6499001-6499700	16.9881	18.3597	1.31234	1.40845	22.4167	20.1585	22.3881	14.75	15.0644	2.53221	16.5685
Chr2:6544201-6544700	44.8241	45.0912	0.280112	0	35.5677	44.0299	1.05263	0.696864	12.5089	24.2728	5.67376
Chr2:6548601-6548900	33.9241	35.1257	24.8055	18.6484	30.9942	31.5201	24.3411	31.1277	16.9248	23.2386	26.462
Chr2:6560801-6561300	25.308	24.1532	1.30719	1.9656	20.6061	25.1174	19.3277	15.3642	7.57373	10.7261	7.33272
Chr2:6598201-6598500	14.0244	22.1184	6.92042	3.40909	15.625	13.8889	16.7421	10.757	3.41297	6.58307	6.39535
Chr2:6607401-6607900	17.3624	20.4844	4.18006	4.61285	19.3512	18.9911	16.8224	17.853	16.3399	13.9706	21.3415
Chr2:6629201-6629700	15.1866	9.45347	0.544959	0.842105	13.4467	16.4623	6.88836	13.4921	4.38379	9.84848	4.66989
Chr2:6663201-6663700	24.5023	25.8149	1.38889	0	30.4654	26.2712	25.9109	23.0942	4.65793	10.7667	9.7852
Chr2:6668001-6668500	21.9768	22.1922	0.643275	1.98413	22.0036	18.6253	8.5669	9.42205	1.30238	16.428	2.28175
Chr2:6686601-6687100	11.8662	10.9656	0.353357	1.0274	8.7013	5.06757	2.54669	3.32975	2.87823	5.28053	8.41463
Chr2:6716001-6716300	13.6743	7.94393	0.739645	0.902256	8.90538	13.4684	10.8631	13.1351	17.6548	22.003	26.0492
Chr2:6717001-6717300	40.4139	37.2474	6.43564	8.92857	40.1309	39.3509	39.3805	37.338	26.2108	32.659	34.0206
Chr2:6731201-6731700	26.3383	27.0701	5.50518	6.74883	26.5519	26.9874	15.4334	19.3907	11.4028	13.2906	11.4178
Chr2:6738001-6739100	24.3513	24.4915	3.16369	2.36311	24.3062	27.3198	24.021	24.6134	22.9749	16.3472	41.3286
Chr2:6739401-6740500	27.7449	31.8584	2.42005	3.66492	33.2719	28.0391	25.0369	28.1784	14.3634	17.1031	16.1802
Chr2:6746401-6746700	11.6379	19.3396	3.78007	1.00671	16.1111	19.5122	8.13648	10.5727	3.84615	6.22951	5.06667
Chr2:6761001-6761300	8.40237	12.9771	0.324675	0.451807	19.5291	18.6775	14.0381	11.027	3.09278	11.4213	1.85185
Chr2:6772401-6772700	27.934	34.3842	12.3711	9.11392	22.6048	16.7323	13.9706	14.8903	2.82555	23.825	6.06654
Chr2:6813001-6813300	18.4211	19.2725	3.66906	2.92398	10.3734	10.7551	2.96022	4.01487	6.34483	12.7891	16.5572
Chr2:6837001-6837700	31.0842	30.2294	12.7841	14.1732	30.5609	31.2015	22.714	23.0563	14.5793	18.093	24.4118
Chr2:6864001-6864300	18.5366	20.9877	6.0241	5.22388	19.469	17.9775	7.32759	11.8056	1.75781	12.9936	6.52174
Chr2:6871001-6871300	20.8511	26.3538	0	0.704225	27.4627	22.7273	0.884956	5.12821	4.79042	28.3699	2.67062
Chr2:6881201-6881500	49.2239	45.5556	32.9897	18.8406	45.3901	51.626	40.9563	40.4867	14.4269	24.6939	27.5
Chr2:6892001-6893100	41.7688	43.5809	6.41026	5.387	41.7385	43.3427	33.9341	35.9816	19.0892	27.907	21.2933
Chr2:6900601-6901100	27.0241	26.5702	1.21029	2.22672	26.417	23.8296	19.6229	18.6418	5.24379	15.7953	7.10608
Chr2:6902601-6903700	13.673	18.2552	3.92496	3.44428	21.8827	20.7612	17.7026	16.6552	23.7316	6.33159	18.6803
Chr2:6904001-6904300	9.1954	19.4389	1.17188	0	14.8058	15.2334	0.727273	1.47601	5.51601	8.37927	6.53409
Chr2:6923001-6923300	19.3237	26.0504	1.03093	2.5974	24.2199	23.2759	21.9745	13.4409	9.09091	14.375	7.26392
Chr2:6926601-6926900	16.8794	10.6154	6.22568	0.487805	5.33597	5.46875	0.564972	2.8169	10.1411	10.2994	5.78778
Chr2:6935601-6935900	33.8362	22.6087	8.94737	10.8295	33.7719	29.2473	15.1194	21.564	4.66102	21.327	11.2245
Chr2:6942001-6942300	24.6399	25.2961	8.36941	10.2069	27.2563	23.524	22.6396	20.0244	14.3855	11.943	27.9793
Chr2:6944401-6944700	28.3661	27.2601	18.9956	16.0528	28.8366	25.3381	23.7052	25.1928	17.9739	12.6464	29.2543
Chr2:6944801-6946700	29.6643	29.9381	7.06872	7.33753	30.6759	29.2211	21.932	24.018	12.7626	18.3922	17.9933
Chr2:6948401-6948900	24.7156	23.6657	0.688073	1.05263	18.345	18.2328	9.83302	8.79828	2.36613	17.7489	4.43808
Chr2:6953001-6953700	17.4926	17.9429	3.95713	2.74689	16.6142	18.2371	7.03347	9.6476	3.52505	16.0224	6.44776
Chr2:6953801-6954100	21.087	25.6579	10.1149	10.3774	25.4425	16.318	8.03324	12.5581	8.00745	21.2355	12.6638
Chr2:6978401-6978900	15.7241	16.5707	4.21377	2.88858	20.7921	16.8153	17.0638	13.0402	10.1372	2.88288	19.7227
Chr2:7019601-7020100	26.4516	15.2334	3.1401	3.01205	28.4722	16.4414	14.3266	17.4528	2.00481	11.5686	4.65839
Chr2:7032401-7032700	26.4516	19.4274	0.462963	0	23.6585	11.7048	29.4798	21.1765	6.83491	12.7063	6.15385
Chr2:7033401-7033700	16.3934	20.3966	4.10959	0	11.2462	10.8179	2.53807	2.12766	2.82805	34.4361	0.55371
Chr2:7056601-7056900	32.3857	30.4124	8.43373	0	40.8356	36.8821	26.9417	19.1576	9.70378	27.7919	6.65635
Chr2:7066801-7067100	21.5548	26.7956	4.2735	1.0989	23.2068	25.7143	17.1875	13.0233	11.5242	15.9836	19.1489
Chr2:7067401-7067700	19.2102	19.5602	5.98504	10.8108	21.2658	19.3939	20.1807	17.1795	8.08081	14.0127	19.2073
Chr2:7070401-7071100	21.8254	23.84	7.55556	7.23684	26.4286	23.0727	22.1646	20.6143	16.944	25.5663	20.3814
Chr2:7080401-7080900	22.878	23.3702	1.72101	1.71717	18.3824	18.0219	10.1924	8.63076	3.95822	6.78161	14.1823
Chr2:7084801-7085100	14.6575	11.2628	1.07914	0.711744	5.20362	6.00462	2.51799	5.97015	1.70758	14.7368	0.970874
Chr2:7090801-7091100	21.1268	22.2222	4.14747	0.77821	21.9149	19.8925	17.1171	12.3596	2.72021	14.087	3.06122
Chr2:7094401-7094700	23.9651	25.7709	0.884956	0	25.2723	22.7823	10.8434	18.5185	8.39813	23.8698	10.3672
Chr2:7148001-7148700	19.403	18.6996	2.09021	0.906618	21.6041	22.754	13.2221	13.6943	6.45527	9.96016	5.77386
Chr2:7153601-7154300	30.3519	36.9973	2.7088	6.73913	32.2767	32.8554	24.3073	26.3533	15.7978	30.662	15.3846
Chr2:7156001-7156700	16.4221	20.4004	2.78578	3.62694	17.36	19.3813	17.0404	13.9494	3.00214	9.62898	9.11197
Chr2:7156801-7157100	31.1828	28.7879	0.440529	0.70922	21.1207	40.1869	33.1081	12.5341	7.79221	23.716	3.04183
Chr2:7161001-7161700	35.1947	34.0938	2.00376	1.4786	35.9756	37.0481	28.8624	26.1738	3.1768	13.1073	1.78306
Chr2:7176601-7176900	29.1304	16.9643	8.92857	6.47482	24.7956	24.2081	19.6667	20.8333	12.3506	23.7354	29.1667
Chr2:7190401-7190900	28.6944	35.7282	5.46875	9.65732	28.673	27.3839	33.4572	28.9655	13.4651	26.3879	14.8734
Chr2:7193401-7194100	19.6288	22.1261	1.63399	3.26679	25.6442	32.2422	18.6639	16.5927	14.3407	21.8626	23.8139
Chr2:7206201-7206700	15.9502	18.8889	2.9304	4.5	20	20	8.39552	19.3676	7.71644	13.7908	10.549
Chr2:7230401-7230700	30.7203	31.7427	18.6623	17.8082	33.9235	24.4444	22.7826	22.0484	24.5614	45.2906	30.3311
Chr2:7237601-7238100	33.6723	34.2612	19.1246	18.8928	31.1877	32.0546	25.9227	24.1714	10.7293	21.4856	20.1721
Chr2:7238401-7238900	13.1635	15.9919	1.22449	1.87793	16.4557	21.1663	11.5385	11.134	14.449	24.8329	16.4948
Chr2:7242201-7243300	16.4401	14.8124	2.7959	3.19489	14.911	14.0687	10.4839	12.938	10.9061	6.96921	10.6208
Chr2:7246401-7247500	19.7768	18.8015	2.90566	2.17702	16.7819	17.9086	11.8668	9.62741	5.05188	13.1356	11.3327
Chr2:7257201-7257500	25.0326	25.6671	1.51188	2.33236	26.5655	25.0693	19.4245	16.7862	7.15421	15.4116	12.093
Chr2:7291401-7291900	24.2424	20.8945	3.47222	5.6899	23.5435	18.6008	20.6388	17.3538	8.97317	11.0459	11.3208
Chr2:7292801-7293300	24.1435	23.7922	7.05394	6.97026	26.5734	25.8245	23.6172	21.6569	13.2379	18.7141	25.4469
Chr2:7294601-7295700	26.7889	33.2967	4.32277	4.28954	29.8527	35.2014	27.3113	18.0017	12.0201	21.6273	15.7551
Chr2:7300001-7300300	18.8889	13.278	7.01754	1.43541	16.1943	9.87654	15.9817	17.5182	7.06941	11.8182	12.7962
Chr2:7370801-7371100	35.3591	37.4138	3.80952	0.502513	30.6867	26.5182	9.72644	2.47934	6.45161	37.5956	7.71605
Chr2:7420801-7421900	35.4448	31.6976	3.26216	3.00965	34.7643	33.2954	26.1557	26.7206	20.5915	21.8811	24.8008
Chr2:7496401-7496700	41.2776	37.7176	1.14943	1.25786	46.5021	39.0152	33.0097	38.292	11.0078	51.0297	14.8052
Chr2:7535801-7536100	49.8305	43.3862	0.75188	0	55.1887	51.3369	37.4194	33.7209	61.1588	52.1645	35.3125
Chr2:7536601-7536900	34.8837	41.3333	2.14286	2.58621	50.625	39.5466	44.375	31.9588	26.0606	8.39695	39.8319
Chr2:7538401-7538900	23.8961	21.0767	0.414938	2.72727	32.7891	23.3743	14.4828	12.1019	1.68116	11.7152	2.80456
Chr2:7566801-7567100	16.3934	27.051	0.862069	3.21101	20.3125	16.388	11.7845	15.2439	18.8641	18.9904	15.3488
Chr2:7581201-7582900	26.5581	27.3341	8.98065	7.2747	28.3553	27.4372	24.7677	24.2938	14.2431	18.6144	17.3775
Chr2:7583001-7584300	34.0989	34.1102	5.19084	4.45183	37.2773	38.6143	26.3198	28.1214	15.4896	25.1675	20.0458
Chr2:7616201-7616700	27.0893	31.8744	2.77778	6.19137	25.9669	34.6464	21.4777	19.3591	5.5269	22.8389	7.80142
Chr2:7632801-7633100	20.195	15.3672	0.518135	0.46729	4.29864	12	13.4474	8.65385	10.8495	16.2115	4.58015
Chr2:7650401-7650700	14.9606	25.974	0.490196	0	18.4332	11.33	6.66667	5.12821	2.35174	10.2697	5.9593
Chr2:7681601-7682100	19.7436	19.7822	2.02952	5.10204	20.9083	17.9004	14.4161	10.3757	5.99388	11.6794	14.7441
Chr2:7690201-7690500	22.7357	15.8301	3.19149	2.55102	15.4734	20.4878	4.81928	10.5839	8.21566	26.1538	16.4912
Chr2:7720801-7721100	16.43	22.0379	0	1.57895	27.1739	16.609	3.0303	0	3.93891	17.9848	5.52326
Chr2:7730001-7730500	17.8718	17.2748	5.42986	5.04673	14.9425	14.4956	7.19512	8.92626	9.73398	16.9242	7.02041
Chr2:7766401-7766900	41.9217	38.9021	4.02299	1.19332	39.548	36.8973	31.8087	31.2679	7.74386	33.8462	7.88991
Chr2:7813801-7814300	42.4963	37.6057	1.28205	1.36674	46.2875	40.4516	34.2312	31.8093	6.19224	24.4941	16.5919
Chr2:7844401-7844900	24.8191	26.0691	3.1348	5.40146	36.0338	33.5821	17.8006	20.4832	6.62207	18.5644	13.8728
Chr2:7861001-7861300	11.976	12.1154	0.636943	0.225225	9.98336	9.38462	5.96206	5.85242	6.37394	12.9934	2.34604
Chr2:7875201-7875500	19.9531	19.9762	0.200803	1.44928	8.59375	4.44965	1.46341	2.82776	0.756144	61.8128	0.551876
Chr2:7904801-7905300	15.7669	17.1076	2.42967	1.82094	18.669	15.7635	13.0058	7.71775	2.22541	10.1966	4.8048
Chr2:7905801-7906900	40.2062	41.8158	0.171821	0.621118	41.0345	42.1228	25.8579	27.3376	15.6772	25.9832	15.9112
Chr2:7960001-7960300	22.314	19.4139	5.05319	12.381	23.1173	19.5699	18.1614	15.3846	5.88235	12.7753	9.09091
Chr2:7960601-7961300	22.5684	29.9532	4.26388	5.96886	26.1731	28.2458	26.6603	22.9707	5.00363	12.9661	9.46822
Chr2:7963601-7963900	16.5877	13.4283	2.53165	0.594059	17.9795	17.3165	8.52174	13.5935	0.861244	15.8901	2.04678
Chr2:8009401-8009700	33.0939	33.5867	2.12766	0	37.0027	35.1334	32.0128	30.1362	32.4503	66.9903	53.3937
Chr2:8016201-8016500	14.6341	15.807	4.40529	1.70648	14.8148	17.8715	10.8434	6.96379	13.6895	17.4061	15.8974
Chr2:8017401-8017900	22.6581	23.7711	0.489396	0.343249	20.7983	20.8955	7.09877	8.55263	12.9524	17.3077	17.6744
Chr2:8028801-8029100	16.9492	14.1089	1.48936	0.502513	11.215	19.7895	13.5881	11.2981	13.9693	21.2066	10.8974
Chr2:8030601-8030900	24.349	24.6405	0.311526	0.380228	23.6498	25.2563	15.5875	14.5514	1.93237	24.4014	2.44648
Chr2:8035601-8035900	24.6599	28.2443	7.96703	8.96226	20.4403	22.508	20.4741	18.9103	13.7363	66.9643	22.8571
Chr2:8074801-8075100	27.5862	26.6667	0	0	29.2011	19.3732	19.5592	13.4078	0.949367	34.9296	2.13415
Chr2:8078001-8078300	56.6452	64.4323	7.40741	0	64.5221	71.777	55.619	63.9752	30.605	34.2105	53.5211
Chr2:8198201-8198700	27.7191	22.3445	4.69484	4.72313	23.2453	20.6282	10.0135	8.41584	3.82543	15.034	7.13333
Chr2:8200001-8200300	36.3704	38.2775	2.70758	5.5788	32.657	24.9497	11.2727	11.1957	5	28.292	5.13595
Chr2:8217801-8218300	21.256	19.1926	4.97738	3.22222	19.3701	18.8629	18.1233	14.2252	4.97896	11.4973	6.54545
Chr2:8233201-8233700	11.4269	12.4583	1.08055	1.72579	10.7041	8.81988	4.37685	4.65116	1.60256	7.35294	1.40845
Chr2:8302401-8302700	29.3194	23.5622	5.43478	3.38983	25.6842	24.7967	24.7458	11.7424	9.58904	19.4872	10
Chr2:8332801-8333100	26.1104	25.5878	0.549451	0.36036	14.2173	17.6344	8.0402	1.42349	1.90476	30.7292	2.16998
Chr2:8383401-8383700	24.0854	39.1403	7.44186	5.21739	30	26.383	23.7113	3.79747	4.84293	21.1747	7.42188
Chr2:8452201-8452500	14.5833	9.13706	0.769231	1.57895	24.826	14.8997	13.1833	11.9134	17.2101	6.6343	12.8472
Chr2:8535001-8535500	23.6301	24.6617	4.39791	2.67857	27.2498	22.4228	20.5788	23.2174	9.68801	16.6068	3.79107
Chr2:8555601-8555900	32.5	12.831	0.511509	0.2079	30.6733	23.9362	4.21941	15.0391	18.1548	30.0912	20.2614
Chr2:8568801-8569100	26.7591	23.5602	12.9151	15.7895	27.5	26.5711	20	22.8093	16.6667	37.5	21.7391
Chr2:8569401-8570100	41.5321	37.9914	16.7929	13.5227	37.3674	34.8585	26.8087	28.1967	5.45353	23.7428	8.21705
Chr2:8625801-8626100	19.7714	17.8571	0.502513	2.23881	23.3083	21.6463	12.1875	8.11688	2.44499	19.9706	12.3311
Chr2:8626801-8627300	15.9011	17.103	1.09489	1.67015	13.8593	14.9068	10.2506	6.19658	3.11314	11.7207	4.61361
Chr2:8657801-8658100	10.3448	20.5993	0	0.552486	11.1111	0	0.869565	0	1.71233	11.3108	0
Chr2:8667001-8667300	26.1209	21.6086	1.00756	0.990099	19.0476	18.711	2.22222	10.0515	3.67232	26.4476	5.12091
Chr2:8765401-8765700	17.6966	20.4134	6.38889	1.0989	5.86207	9.60961	3.89105	3.43348	14.9675	21.9231	5.28109
Chr2:8815801-8816100	22.8956	25.0723	6.80062	8.22873	24.0779	19.5072	13.6268	10.5856	9.00563	11.1984	19.8565
Chr2:8854201-8854700	40.2284	41.9518	24.2623	21.3699	43.7406	34.9925	37.0435	34.7561	16.9345	23.5372	18.007
Chr2:8855201-8855500	13.2616	14.8006	0.411523	4.01003	16.3736	17.6548	12.1245	12.2373	11.6022	16.0059	6.83594
Chr2:8883801-8884100	27.4431	36.5953	11.8812	7.48663	35.2814	27.907	24.4337	22.5806	14.2264	22.7632	22.4779
Chr2:8894401-8895100	21.9663	24.0703	3.75335	4.3771	27.2727	24.9805	15.1732	23.7613	10.2404	13.2114	7.12435
Chr2:8910801-8911700	39.188	42.2493	0.294334	2.63309	41.2529	43.432	34.5393	32.3543	26.5018	34.2986	29.5499
Chr2:8917201-8917500	20.8782	22.3202	2.41935	3.77834	26.824	22.9105	19.2888	22.2321	10.9116	23.6036	7.20131
Chr2:8939401-8939700	21.9355	21.9931	2.38095	1.00503	9.51276	17.2535	0.393701	6.25	3.00971	15.3971	2.73438
Chr2:8957201-8957500	11.5502	20.8609	0	1.25392	12.6984	19.9495	3.06748	6.34921	3.0303	9.75309	8.97098
Chr2:8998001-8998300	27.3224	33.0785	11.7409	7.51592	32.6573	37.02	25.4221	16.5587	7.65306	45.0687	7.86773
Chr2:9005401-9005900	26.4873	29.8993	1.04948	0.622084	27.9361	27.7651	14.759	14.8557	2.21857	44.3284	2.92581
Chr2:9020201-9020500	17.3004	29.1946	0.423729	0	25.6	29.3907	22.6277	11.9601	8.04598	8.89236	12.0192
Chr2:9021801-9022100	19.3182	11.8557	1.8018	0	3.05344	5.57769	0.985222	3.61991	2.13244	22.8142	1.77305
Chr2:9025601-9025900	17.8302	18.0431	0.376412	0.661157	16.5761	19.0698	9.75845	8.19246	3.48692	9.1047	2.69058
Chr2:9047801-9048500	23.7889	22.6298	0.30581	0.652174	26.1993	24.9304	16.1257	19.6456	6.19785	33.3007	6.9873
Chr2:9057001-9057900	32.3273	33.2723	9.35673	10.6767	27.1703	28.7183	26.9802	27.2665	20.0211	9.14037	31.9527
Chr2:9059401-9059900	41.6667	42.5532	5.29101	2.66344	33.7286	32.7089	27.8689	26.8966	9.30788	21.6998	24.0398
Chr2:9064001-9064300	28.1136	23.0453	10.3196	9.48693	25.7741	28.8571	25.3	19.8663	16.2698	21.9409	16.4948
Chr2:9195001-9195500	27.0487	25.4268	14.1473	14.3757	19.574	22.3814	17.1466	11.8433	10.6522	14.2672	17.8295
Chr2:9197001-9197300	41.5444	42.2949	3.85093	3.03738	42.1554	36.0619	28.5997	32.7088	5.67376	31.1663	4.23228
Chr2:9228601-9228900	17.8295	21.831	0	0	23.3051	21.4022	24.6445	16.1074	2.7027	25.8278	4.81928
Chr2:9229001-9229300	19.8198	14.881	0.779221	0.387597	14.2066	19.3202	15.0985	14.6264	11.583	24.3836	8.81356
Chr2:9311201-9313100	27.1496	28.9759	7.59894	9.9584	29.321	30.0723	26.8666	27.5144	17.4872	14.9934	22.7458
Chr2:9315001-9315300	16.7488	13.4986	0.973236	0.601202	18.9969	14.4737	12.5424	9.88106	28.7841	32.3204	31.6832
Chr2:9330401-9330900	29.5894	28.7505	5.66038	4.59016	31.7171	29.9856	17.8014	19.9219	11.4135	18.5668	11.4322
Chr2:9339001-9339500	17.9739	17.2563	2.63852	2.48307	15.419	15.4421	8.87097	11.1919	3.67965	6.40543	7.86749
Chr2:9344401-9345300	30.2568	29.7361	3.35637	5.16949	24.7734	23.9588	11.9415	9.8434	5.1215	16.1513	6.22132
Chr2:9378801-9379300	14.4942	16.1624	0.834492	0.592417	17.847	7.49698	9.28962	5.19187	1.51203	10.1426	2.0557
Chr2:9382201-9382700	16.0804	13.4328	2.24719	0	13.8393	9.84127	8.77193	3.39806	4.29185	3.22817	4.80693
Chr2:9425201-9425700	16.5091	17.4627	5.57587	8.23529	19.7684	20	13.8586	16.9966	51.9184	22.0339	13.1001
Chr2:9432001-9432500	15.4639	11.0984	0	1.36286	4.1958	5.13447	0.27248	0	0.974026	23.4172	2.64317
Chr2:9449201-9449500	32.8694	31.9753	8.89527	9.90676	30.2658	31.5852	23.7086	25.0358	8.94942	18.3801	9.09091
Chr2:9484401-9484900	13.0392	18.8857	0.398406	0.282486	15.4066	14.3629	6.17978	6.86813	3.26316	7.5406	6.9808
Chr2:9485001-9485700	16.9158	16.0936	0.567376	0.797607	17.7448	15.6154	12.4588	10.8423	7.33945	7.89037	5.61975
Chr2:9486601-9486900	18.4087	24.1718	1.1236	1.72414	32.3293	37.0927	12.5731	26.129	30.2387	15.4394	19.0355
Chr2:9496601-9497100	22.7144	25.1192	5.42169	3.54247	23.6016	23.3931	15.0123	15.5142	6.21469	31.3653	12.7854
Chr2:9528601-9529300	20.3559	19.1621	8.2048	8.15603	21.5801	19.3808	16.3832	14.9609	10.4988	9.72708	22.101
Chr2:9529801-9530500	22.4741	24.1908	8.57599	7.26141	28.1725	25.5975	19.5168	19.6417	10.2915	23.1459	15.0766
Chr2:9550201-9550700	16.6038	14.4879	0	0.426439	5.62061	1.75439	3.06407	1.40449	1.62287	42.2093	0.834327
Chr2:9595001-9595900	26.6952	32.9129	2.443	2.65748	31.6788	34.947	26.928	28.2272	35.6386	34.4229	38.9262
Chr2:9644001-9644500	19.6078	20.6935	0	0.666667	21.6456	19.8653	5.92593	3.23741	13.1733	20.3851	8.15772
Chr2:9654401-9654900	17.3393	15.0228	2.17391	3.45528	18.7406	15.5945	11.3082	17.1149	17.8618	9.92806	33.9637
Chr2:9655401-9655900	19.5918	24.3043	6.60066	5.04451	23.4742	25.6944	22.2985	16.6344	13.0969	26.0073	18.5784
Chr2:9656001-9656300	46.9636	35.743	15.7895	3.68421	60	41.8605	24.3781	38.2199	25.3731	16.7421	25.8824
Chr2:9692001-9692900	20.9591	22.5523	1.4218	1.58228	22.6156	22.5806	13.2468	13.8862	11.335	14.9457	1.47493
Chr2:9713001-9713500	15.9527	15.8774	0.546448	0	8.46512	8.73494	3.63636	2.52632	3.24954	27.5943	2.01342
Chr2:9851801-9852300	15.3061	17.2519	0.408163	0	21.8814	10.8844	10.5263	10.0917	12.4511	19.0351	11.0147
Chr2:9855001-9855900	21.5097	22.3427	3.05951	2.58515	20.4782	21.8803	14.0591	13.0905	6.93039	11.6901	15.3469
Chr2:9885001-9885700	17.6418	19.7475	0.158479	0.31746	13.7667	13.4054	5.44413	9.06461	3.04652	9.14794	4.36508
Chr2:9896601-9897500	34.8723	32.4163	16.5832	14.3255	39.021	29.9053	30.8768	32.2428	26.8901	25.7417	35.755
Chr2:9922601-9923100	22.7541	23.4143	6.24493	6.29921	22.3169	22.1423	14.5455	12.5111	5.68047	15.9292	11.9082
Chr2:9947201-9947700	18.5698	17.7729	3.7037	0.223214	12.4111	11.2812	9.25481	4.52756	21.6019	14.4338	3.99637
Chr2:9982001-9982500	12.4322	13.7222	1.3899	2.1137	13.778	13.5849	8.89001	7.79716	2.61609	7.31022	6.51815
Chr2:10019801-10020300	14.7679	11.5299	0	0	25.8373	20.6074	16.73	19.5572	9.59752	6.14035	8.94855
Chr2:10085401-10085900	23.0216	21.0909	4.98008	5.89255	27.1805	15.8203	16.9972	19.4915	3.33863	9.86193	16.568
Chr2:10194601-10195100	33.1169	39.5995	3.62205	0.292826	39.0393	36.8852	26.4049	30.2857	9.69101	39.1791	9.42285
Chr2:10255401-10256100	44.1366	44.6237	1.33333	2.77778	46.1023	46.0757	37.8728	36.8366	25.7598	36.3971	32.7785
Chr2:10289801-10290100	14.2857	19.5349	0	2.48447	22.1239	27.8761	8	6.08108	4.92264	27.1739	2.5974
Chr2:10317801-10318300	33.5019	38.1902	0.833333	1.64609	31.9767	38.4946	14.878	27.6119	9.92991	35.3642	14.4615
Chr2:10318401-10318700	26.6667	37.0117	3.62903	0	25.1504	24.8288	13.8053	16.9014	18.2524	11.609	12.1368
Chr2:10351401-10351900	36.6626	37.3894	25.8621	18.8776	34.1709	33.5235	35.703	33.3333	14.094	27.2328	16.4596
Chr2:10397001-10397300	39.9306	38.9474	9.43396	12.7072	36.8132	50	33.4278	31.0345	2.95082	16.9043	4.25532
Chr2:10413201-10413700	20.2139	23.8387	4.71491	3.76671	24.9086	24.7538	13.0089	15.0118	8.52619	11.9973	9.25747
Chr2:10436201-10436500	25.2774	24.0713	3.03951	3.71901	27.1709	25.3497	25.5627	23.4155	6.20872	12.5442	12.8205
Chr2:10436601-10437100	27.086	33.7938	6.30631	6.32184	29.2655	26.4773	23.3375	22.8997	7.46562	26.1792	10.6996
Chr2:10467401-10467900	27.6042	29.8462	3.35196	2.22222	24.3461	30.9179	17.4129	20.3905	11.8199	27.027	19.3452
Chr2:10468001-10468500	27.7961	16.9421	2.62009	1.2605	28.8204	25	17.9632	25.0497	6.53951	23.0284	9.85915
Chr2:10535801-10536100	19.8312	13.1429	0.359712	1.17647	8.13397	12.5749	8.46154	12.1547	5.87629	7.5188	4.93992
Chr2:10549801-10550300	26.1504	26.1287	0.985222	0.746269	22.1591	28.6344	5.26316	6.08466	2.81346	29.511	3.7797
Chr2:10566201-10566500	23.2026	23.1527	6.36364	6.98529	19.4139	18.9189	24.6154	12.6866	15.8537	19.697	13.6364
Chr2:10590401-10590900	33.7675	31.1806	4.35967	2.5641	29.7297	32.4219	11.6279	11.3402	2.83303	16.6667	5.64103
Chr2:10608601-10608900	30.4253	28.3283	18.7404	19.7935	28.6408	30.6393	21.7044	23.7718	11.6343	25.4848	20.3271
Chr2:10686801-10687500	15.6997	15.2081	1.25899	2.11039	15.852	15.8848	8.11404	7.91408	3.66521	13.2607	7.89278
Chr2:10729201-10729500	14.3924	19.419	2.01072	1.51388	18.4762	16.1455	7.30994	10.2894	2.49042	7.24832	3.67554
Chr2:10755201-10755500	17.0642	14.6667	0.611621	1.10497	9.41423	15.6989	3.7594	7.08215	1.8622	9.11087	4
Chr2:10973001-10973500	42.4965	56.0606	0.4914	0.203666	45.9459	39.4645	20.2941	29.0598	26.499	39.9602	38.992
Chr2:11043001-11043700	25.6863	25.3117	2.77078	0.411523	34.3206	29.7222	19.8297	17.3333	34.0249	6.22278	9.40649
Chr2:11058201-11058500	35.727	32.9839	4.62232	5.73183	29.3722	29.0025	17.7305	18.6508	9.27961	29.5567	8.74126
Chr2:11066401-11066700	16.2055	25.8974	5.42636	1.2987	10.8571	21.7391	14.5833	17.803	2.85132	22.0748	7.89211
Chr2:11076001-11076300	42.7962	47.8927	0	0	45.9559	42.9467	15.9453	16.6276	24.3132	34.103	9.58084
Chr2:11100401-11100700	12.1495	10.4294	0.621118	0	8.49673	9.03226	0	0	0.775946	6.93833	1.12903
Chr2:11107401-11107900	8.84211	13.6704	1.14504	1.15274	10.582	10.6494	1.69014	2.08333	1.66556	7.24638	2.97619
Chr2:11128601-11129100	22.9898	26.5425	1.74129	0.94518	19.8307	30.9589	19.5988	19.0962	2.70042	3.41365	3.81579
Chr2:11160801-11161100	18.8679	20.4904	7.87589	3.42205	15.625	17.6087	10.6145	16.6667	15.1618	28.937	20.9302
Chr2:11162401-11162700	14.8177	12.939	2.80172	4.60048	12.9976	16.0526	12.6521	9.90783	11.1913	13.8478	10.5357
Chr2:11162801-11163300	16.263	13.5211	1.76056	1.4218	13.4091	9.82368	3.82514	4.68227	6.65732	7.58786	8.67347
Chr2:11177001-11177500	35.4324	37.2129	0.116414	2.53025	33.9073	28.8478	20.9222	19.3697	4.20884	42.8571	0
Chr2:11303001-11303500	24.5168	21.7195	0	3.83481	30.0435	24.9597	20.3008	19.5956	8.3639	7.67494	21.1581
Chr2:11360001-11360300	18.0505	15.0725	2.85714	0.877193	25.1479	21.0784	11.8012	14.0351	3.92857	19.0031	1.17647
Chr2:11373001-11373700	17.7924	19.2308	4.71698	1.25	17.4579	16.4623	19.8547	7.78547	2.07385	13.2063	3.20366
Chr2:11397601-11397900	15.9763	12.8358	0.505051	0.909091	17.3469	18.3784	10.929	10.7692	3.37711	16.309	9.63855
Chr2:11398001-11398500	23.382	20.8651	2.98013	0	18.7675	23.0198	12.7946	7.59494	4.53737	18.7008	6.61765
Chr2:11400201-11400500	24.3902	32.2404	1.14943	2.58065	16.1616	18.8679	5.30973	15.4762	3.86417	8.82801	11.0599
Chr2:11408801-11409300	18.7779	15.864	1.80723	1.08827	18.4012	16.9286	8.1203	7.35971	20.6212	22.6212	7.29282
Chr2:11429001-11429300	10.0381	12.5997	0	0.393701	17.3719	5.7554	1.36986	4.51389	4.15778	9.78136	4.81928
Chr2:11544401-11545100	17.438	21.9062	4.5098	2.43363	19.6491	22.5557	11.2176	15.6388	3.48028	14.1356	4.69846
Chr2:11555201-11555900	23.1818	18.6813	1.64609	0.779221	15.9596	20.5195	11.3346	15.7627	4.9896	8.16078	5.26316
Chr2:11556001-11556300	46.9565	42.7928	33.3333	33.6538	39.5833	47.7573	39.1858	44.8753	11.4173	9.04255	23.6842
Chr2:11597201-11597500	40	41.4454	1.72414	0	41.1335	46.384	38.7597	36.9048	13.5433	32.8084	11.8243
Chr2:11619201-11619500	17.9592	8.16993	0	0	4.0404	5.03597	0.649351	1.15607	2.68097	26.1386	2.04082
Chr2:11649001-11649300	13.4328	19.3448	2.46637	0.17762	0.790514	0.606061	0.381679	6.0241	0.15674	0.896496	10.179
Chr2:11669201-11669500	19.0909	17.7546	3.8961	0	22.8	15.1261	13.9344	7.69231	1.52091	15.5211	12.5
Chr2:11867001-11867700	20.1598	25.158	7.13989	6.93615	24.5917	24.8215	15.8526	15.1544	7.10702	21.688	6.96203
Chr2:11908801-11909300	30.3621	40.7216	1.14068	0.727273	37.3418	38.2445	33.617	34.7253	17.0775	38.0463	16.1994
Chr2:11920601-11921100	19.337	26.8722	0.568182	0.314465	13.5484	4.86726	5.69395	2.96053	2.01005	19.4357	4.13625
Chr2:11964201-11964700	12.766	11.6505	0.719424	0.900901	3.04054	0.249377	0.7109	1.29032	2.87938	7.02827	1.56815
Chr2:11964801-11965100	14.8021	16.9912	1.94175	0	2.4911	0	0	0.393701	0.384615	9.39431	1.02881
Chr2:12076001-12076500	20.7415	16.5298	1.13636	2.12355	19.8783	22.0766	15.1608	9.65018	3.88199	20.0203	3.59712
Chr2:12092801-12093300	32.5083	31.0345	2.59067	3.60934	36.9057	34.225	30.3969	32.2066	10.6115	26.4851	10.1083
Chr2:12174001-12174300	22.9111	19.8044	0.5	0.520833	15.8273	13.3333	11.6402	7.27969	1.91083	37.225	1.29534
Chr2:12175201-12175500	19.6581	18.6501	2.5974	0	19.256	10.0917	0	3.14961	6.25674	38.6197	2.41135
Chr2:12242801-12243500	17.5333	19.7855	0.875274	0.209644	11.0357	15.4074	2.05479	0.862069	2.17549	15.1171	3.32481
Chr2:12332601-12332900	26.492	27.138	5.7508	12.8395	27.7228	26.412	21.2891	21.5292	5.15464	11.405	11.1922
Chr2:12409801-12410500	22.5627	21.1851	0.631579	1.35952	16.6667	16.3717	5.90219	5.33333	9.79357	28.4472	8.9
Chr2:12475601-12475900	15.9091	14.4681	0	0	15.156	19.3787	9.5122	3.94265	2.63158	19.9569	3.90071
Chr2:12554801-12555500	24.2368	26.7141	2.08333	2.85307	25.5289	26.7016	20.2011	16.7594	7.85071	27.7828	8.25545
Chr2:12556601-12557300	27.4025	26.6223	5.22193	3.16206	31.6489	28.404	21.8159	21.8631	9.62264	19.2585	6.62252
Chr2:12578201-12578700	19.2905	21.8543	4.2042	7.69231	18.7793	9.88593	7.03812	16.0194	2.48804	5.71429	8.35509
Chr2:12622801-12623100	29.8103	19.5946	4.72973	7.14286	6.43275	2.85714	1.85185	2.77778	5.64356	31.3472	2.59209
Chr2:12725201-12725700	60.6142	55.3641	0	0	62.5772	55.9545	1.96078	8.06452	4.54212	36.3942	2.43902
Chr2:12753801-12754100	34.6154	30.4015	11.5217	10.1083	27.7213	24.0741	21.1009	24.6753	13.2591	5.07012	8.96552
Chr2:12802201-12802500	30.9412	25.5396	2.12202	2.15054	29.3651	29.7441	22.449	26.1411	9.02778	37.6712	9.38628
Chr2:12809601-12810300	21.1377	17.3599	1.69972	1.57895	21.6482	19.9518	18.3168	14.511	2.54669	6.73684	0.973236
Chr2:12810401-12810900	17.1875	16.5421	3.96158	4.84581	18.9189	17.8109	15.9496	14.4208	8.22454	8.06452	11.0533
Chr2:12811801-12812300	31.8123	26.4476	0.390625	6.07477	33.8535	34.3946	29.7669	26.5078	12.4542	16.6667	30.4225
Chr2:12812401-12812900	42.5111	40.9114	1.57303	3.19149	45.6633	45.2668	37.911	42.1978	49.8555	37.1901	48.307
Chr2:13094401-13094700	22.1865	21.2583	8.52273	10.9244	25.6281	23.6036	13.8151	17.6087	13.9905	14.3247	27.7644
Chr2:13160601-13161100	13.9724	16.4557	0.852878	0.480769	10.0311	15.3285	6.89655	3.70752	5.28483	7.79883	5.05415
Chr2:13227001-13227300	28.5631	25.4346	12.7211	14.1463	29.6424	28.404	23.3199	28.3761	7.47922	20.9393	16.7587
Chr2:13232801-13233100	38.2619	35.7459	7.22222	8.78661	36.0738	39.1791	5.40541	12.4365	5.42857	17.033	11.9718
Chr2:13300001-13300500	25.6198	29.0573	13.2196	13.2609	29.9347	28.4473	19.5612	21.1925	33.7224	49.5033	56.0185
Chr2:13374401-13374900	33.4235	31.4928	5.73152	2.13816	25.6674	27.5146	21.476	16.6667	7.44072	24.2024	10.0193
Chr2:13375001-13375500	44.0964	51.7776	1.63934	1.95122	24.9198	33.7017	23	20.3652	4.89022	12.8834	6.99208
Chr2:13404401-13404700	61.2354	65.4545	0	1.97044	71.1777	69.2868	41.3249	59.6463	43.0079	83.805	35.9116
Chr2:13560001-13560300	14.433	19.6203	2.83505	1.05634	18.0036	14.2857	6.27451	3.73134	0.578592	15.4321	4.64191
Chr2:13660601-13661300	19.0399	16.9561	6.07595	2.836	19.9305	21.7935	12.0623	13.8427	7.74077	10.9226	8.11124
Chr2:13675601-13676100	26.4943	32.9768	0	0	13.6508	15.7895	16.3522	18.617	0.748663	31.0044	2.19436
Chr2:13717201-13717900	22.0426	23.1833	1.57635	0.634921	16.0056	11.3737	5.30612	4.43686	2.26155	22.9773	3.61991
Chr2:13793401-13793900	25.8186	25.641	2.83019	2.7248	21.224	21.3394	19.1554	18.7852	9.09091	21.3523	5.23169
Chr2:13794401-13794700	33.1973	33.1361	0.516796	0.996016	36.4985	30.4422	25.0674	19.236	5.08806	47.9899	11.9355
Chr2:13807801-13808300	24.5161	16.5698	1.24224	3.16092	14.2212	20.5298	4.87239	13.7931	21.0894	28.23	10.6901
Chr2:13866001-13866300	9.79592	17.0507	0.854701	0	10.5	5	8.33333	8.08824	3.59343	21.1957	3.18379
Chr2:13886001-13886700	31.0373	36.1089	2.52101	4.51011	38.5335	39.4175	29.4964	28.3065	9.04159	13.8445	9.49464
Chr2:14190601-14190900	23.2168	18.9751	0.403226	1.15607	14.9789	18.6517	5.60224	8.87097	2.92237	28.3198	3.88727
Chr2:14290401-14290900	29.0682	23.1796	1.72414	1.57068	23.8953	33.9367	14.4044	11.8136	2.25479	18.0498	3.02691
Chr2:14363601-14363900	30.7731	37.2207	0.842105	0.554017	35.4871	32.4786	23.0074	25.3679	10.5839	81.4458	11.0057
Chr2:14392601-14393100	25.3406	19.7248	1.15207	0	23.7624	13.486	4.85714	11.1111	2.30821	24.4681	2.28856
Chr2:14402201-14402700	32.4737	32.5662	3.85906	7.0626	30.3402	32.747	25.944	33.2061	21.3102	24.4173	27.6087
Chr2:14416801-14417500	40.9029	25.3731	1.51134	1.65289	27.4033	33.615	21.8807	22.6872	24.8915	18.9049	20.0279
Chr2:14457201-14457500	25.3213	24.9191	9.77011	0.251256	40.1786	37.4663	32.1759	31.1024	35.6295	37.4527	25.9504
Chr2:14457801-14458300	39.6414	43.9521	11.2281	20.2492	47.0588	41.0184	39.4737	41.374	36.8831	20.0704	32.7522
Chr2:14458401-14458700	26.3158	20.9596	0.628931	1.5625	28.75	18.6667	39.1304	18.4579	40.1538	62.0521	61.4583
Chr2:14553601-14554300	34.8521	31.8985	0.714286	0.302115	41.1724	36.9806	22.9698	29.868	20.7447	17.1067	16.8691
Chr2:14555601-14555900	16.6667	13.6364	0.75188	0	8.125	9.34579	0	0	3.71058	42.8161	1.06952
Chr2:14572601-14572900	16.1538	15.8879	1.25	0	30	25.8278	18.5567	11.5789	7.80856	29.4253	8.77598
Chr2:14596401-14597100	22.4481	23.4307	9.61421	7.96899	21.469	20.5978	16.9365	16.3891	6.53218	13.7659	8.45461
Chr2:14597201-14597700	21.4815	21.2034	10.1545	10.3872	22.7717	21.6892	13.9303	13.5614	4.57464	15.2305	9.86094
Chr2:14846401-14846900	12.3447	15.2258	0.857633	0.996678	14.5246	13.3588	1.15274	2.33546	2.16022	9.74619	2.1978
Chr2:14859001-14859700	21.4908	26.4292	5.92809	6.77419	23.1563	21.7454	17.0413	19.0773	13.23	26.7267	15.6347
Chr2:14860401-14860900	22.3267	22.4855	2.40385	2.90557	23.2871	21.9907	19.724	14.6641	21.3379	19.202	20.2413
Chr2:14951601-14952500	26.1276	29.6311	4.43714	5.1505	25.718	28.577	19.7845	21.7636	9.5143	19.5922	10.0414
Chr2:15097601-15098100	28.6944	27.5294	0.614251	1.05634	18.7571	25.035	28.4746	20.6235	4.9571	17.9452	4.98688
Chr2:15110001-15110500	32.077	31.7416	0.252207	0.176056	5.49451	12.7889	0.238663	0.702576	7.53623	24.4349	3.19149
Chr2:15134401-15134900	29.9374	31.5925	2.25734	0.838574	33.3666	35.2321	27.105	28.0645	6.99187	20.9503	5.19126
Chr2:15140201-15141500	23.5874	24.4228	4.27163	4.68135	27.0297	25.3041	21.3957	20.7163	8.96309	11.597	11.8404
Chr2:15190401-15190900	33.3609	31.5299	3.71567	3.03571	36.7593	32.2548	20.4983	17.4065	8.12183	20.7806	3.12204
Chr2:15273801-15274300	23.041	24.6005	2.13358	3.04569	30.137	27.7108	14.8649	13.4328	7.6756	16.1765	7.20632
Chr2:15402001-15402500	35.9127	24.6479	0	0.754717	48.0278	42.4812	30.6931	23.3333	6.06936	38.6308	10.6518
Chr2:15566601-15567100	30.9417	29.7147	0.595238	0.276243	34.153	37.9142	26.0026	30.1446	13.2335	22.5476	6.82261
Chr2:15595001-15595300	36.9004	39.6552	15.9091	17.3267	37.561	39.3382	29.1925	28.8538	4.97738	13.6691	4.56349
Chr2:15596801-15597500	25	22.8092	8.93401	10.7498	20.3704	20.1383	18.1027	16.3522	4.76464	13.6432	8.47983
Chr2:15791001-15791500	13.6722	16.3277	3.2849	2.14067	10.2864	9.71963	7.91223	6.54149	3.03899	31.2898	5.13463
Chr2:15851001-15851300	16.6484	12.3052	2.1645	1.22951	14.5322	14.2227	12.9366	9.15094	30.2795	35.9768	7.81441
Chr2:15884401-15884700	18.6364	13.1907	3.22581	1.32159	18.5345	17.1625	19.9041	7.07071	4.97018	13.1707	5.6701
Chr2:16007801-16008100	43.5508	47.2441	13.2184	8.73362	40.9712	50.6641	33.9019	36.0377	14.9635	40.2913	22.807
Chr2:16008401-16008900	28.0125	29.1935	13.9706	14.4715	26.3992	24.3772	18.8235	22.1477	11.4379	19.3038	20.0957
Chr2:16020801-16021300	18.5724	22.4462	4.7619	1.97568	23.1968	27.0774	17.8694	17.9118	11.8355	16.9355	10.0559
Chr2:16030001-16030500	27.2423	28.8467	2.06264	2.32	35.7105	38.5837	27.421	21.7471	6.76923	22.2838	13.2727
Chr2:16116801-16117100	14.1129	11.0672	1.45773	0.282486	4.52962	2.87081	4.61538	2.16606	0.730689	14	4.60948
Chr2:16150601-16151300	29.5833	31.7532	5.35714	2.99401	33.758	28.95	27.0501	28.9421	16.9888	33.3333	18.6567
Chr2:16347201-16347700	22.561	21.7189	0.742115	2.80066	31.1377	28.1847	16.343	15.2625	7.15884	6.23853	5.85443
Chr2:16379401-16379900	24.1846	28.9894	0.442478	0.262467	36.3366	38.5888	33.3736	28.9272	28.0547	28.1501	25.6018
Chr2:16422801-16423300	17.4237	17.734	1.41732	1.07991	9.20245	8.94207	4.5977	2.15385	12.5106	14.7698	5.59701
Chr2:16467201-16467500	47.1074	44.9881	1.02041	0	48.3871	53.1532	40.8503	35.8527	27.8261	36.7052	25.3165
Chr2:16556001-16556300	57.716	46.0208	27.4648	14.7287	53.913	50.4587	30.8989	51.0638	41.873	78.5953	30.1205
Chr2:16596001-16596700	27.6079	32.5456	9.26641	10.9524	26.864	29.6875	30.5328	24.0664	19.092	23.9062	32.6661
Chr2:16603401-16603900	32.7856	27.6677	3.85321	8.32073	31.2757	33.2925	36.2162	24.1816	17.6042	31.7293	15.0794
Chr2:16625601-16625900	27.7886	29.7116	0	0.478469	26.257	28.0899	17.2103	18.2413	6.10169	37.3957	1.9656
Chr2:16626401-16626900	30.0894	29.6671	5.26316	3.62473	29.6033	35.611	29.7329	25.1834	9.15493	21.1765	16.1473
Chr2:16798601-16799100	26.5332	26.0825	1.32979	0	17.4785	19.5876	9.00383	14.7567	14.2228	58.4289	9.7561
Chr2:16876801-16877300	30.6159	22.7219	2.8	0.241546	35.2011	25.6039	26.9896	22.9333	28.7736	35.9375	42.1488
Chr2:16920801-16921100	23.4672	30.2491	1.44231	0.358423	28.4153	20.9549	2.30415	3.79747	17.5836	18.0263	22.9965
Chr2:16921401-16921700	43.1981	35.473	0.598802	0	40.8377	33.0769	38.1679	30.3249	37.3427	35.8182	18.7082
Chr2:16952401-16952900	28.0677	18.6846	1.59574	0.609756	0.308642	0	0	1.74672	1.77485	16.4622	1.64609
Chr2:17068201-17068500	11.1929	13.5484	0	0.58309	8.35443	9.25926	4.947	4.44444	1.69753	13.834	2.64085
Chr2:17256601-17256900	25.5605	31.5447	10.3215	13.6986	39.0884	34.8754	28.7879	34.4237	52.5275	44.0171	38.5813
Chr2:17277401-17278100	13.7419	19.2268	0.997009	0.113507	19.1419	19.1253	15.5608	9.23695	3.48259	9.90991	2.77778
Chr2:17307401-17308100	37.2625	34.379	0.574713	0.280112	2.99728	2.91971	0	1.10865	2.03373	13.0262	1.72279
Chr2:17337401-17337700	30.6256	25.7329	13.6364	14.2596	18.7086	21.0117	21.787	20.6897	9.26158	18.8049	16.0142
Chr2:17363401-17363900	27.515	26.0166	1.53846	1.19522	25.028	25.9155	13.4367	14.8507	1.82134	23.2456	2.49042
Chr2:17417801-17418500	26.8534	28.6518	8.12481	8.14419	32.6554	32.8125	23.7446	25.5349	15.262	24.2529	20.3371
Chr2:17419001-17419500	20.0554	20.0211	6.97051	7.73438	22.0719	28.7169	17.0522	18.6126	7.42327	12.4428	15.0745
Chr2:17488401-17488900	31.3997	26.858	0.911162	0.675676	33.9051	32.3359	24.8014	22.7106	21.057	19.985	18.2292
Chr2:17545601-17546100	52.5475	52.5269	1.07143	9.21659	52.1739	51.2784	50.2778	38.5126	30.6613	43.287	35.9396
Chr2:17675801-17676100	11.8943	14.2857	0.558659	0	1.37931	5.61224	2.53807	1.42857	1.4556	11.7329	1.12994
Chr2:17992401-17992900	29.86	37.7289	1.65017	0.813008	36.4791	39.5161	19.1223	21.7391	7.30816	14.3817	7.19178
Chr2:18091801-18092100	43.4394	48.1771	4.54545	0.671141	42.8054	35.7008	24.838	22.964	5.62588	25.8537	5.52486
Chr2:18093001-18093300	63.2579	67.6047	1.51515	5.06912	55.4513	65.9429	38.9423	41.704	10.6977	66.2116	13.5593
Chr2:18106601-18107100	43.9952	48.1294	13.4708	8.42254	43.8643	47.5076	41.4513	35.574	10.7503	53.5354	11.1834
Chr2:18165801-18166300	28.7225	29.8404	1.38632	1.20586	25.3356	28.6368	11.5756	12.2363	2.1796	10.6774	2.49433
Chr2:18387801-18388300	29.3624	36.5503	1.7316	2.70758	27.2289	25.5	8.83721	10.9524	1.5583	21.9276	0.997698
Chr2:18390801-18391300	33.1144	26.4655	0.392927	0.813008	24.1111	23.5981	9.30788	6.34441	0.913487	24.5546	0.336984
Chr2:18393201-18393700	23.6769	19.4389	0.984529	0.798403	23.0831	24.8665	9.73202	8.46008	1.50029	14.3642	3.30379
Chr2:18395801-18396300	19.7115	18.1719	0.681818	0.771208	17.0084	14.9918	3.34395	4.5283	0.973828	16.9014	3.1857
Chr2:18498001-18498700	25.8993	26.619	13.918	12.3936	26.087	23.4836	17.1823	15.5892	10.3427	32.2016	11.6145
Chr2:18528001-18528500	13.7014	11.5299	2.10526	0.715564	4.97132	2.31481	3.53261	4.30712	3.99202	11.7279	3.03738
Chr2:18594801-18595100	28.1807	26.2881	2.02312	3.30709	41.2207	35.9046	21.2528	26.1905	24.9061	25.9722	34.6709
Chr2:18702401-18703300	21.0543	22.5472	3.83221	3.67758	20.2685	16.5813	10.4512	9.27093	3.31461	25.9804	4.81203
Chr2:18797401-18797700	15.0538	11.1842	0	0	2.65487	10.2804	3.44828	3.2967	1.80608	21.9828	3.44828
Chr2:18803401-18804100	20.4292	27.3764	0.320513	0.578035	26.7949	25.8412	10.4545	9.84043	1.50538	26.6722	1.82685
Chr2:18890201-18890700	28.4411	32.2264	5.08475	2.72727	21.8462	20.2442	15.4605	14.7427	3.2	25.1101	4.42913
Chr2:18957401-18958100	34.6659	34.0554	0.383142	0.555556	34.2089	31.1565	17.8934	14.433	5.23169	25.4154	7.77385
Chr2:19163201-19163500	17.7177	20.4142	0	0.790514	16.5501	21.8391	16.5775	10.7914	0.596659	23.1579	6.91244
Chr2:19220001-19220700	20.3147	21.6697	5.0596	5.39508	18.6997	17.2045	9.96602	11.0931	6.30573	14.0269	6.16943
Chr2:19374201-19374500	23.0169	24.7423	6.12245	0.722022	19.1375	19.3548	3.48837	2.5641	1.01744	15.619	0
Chr2:19623001-19623700	31.0465	31.4871	1.28866	2.20386	38.351	34.4208	27.8583	27.2184	7.19697	27.2873	4.66392
Chr3:201-500	19.2982	22.8381	0	0.564972	0	0.322581	0.806452	0	2.6087	59.8701	7.53912
Chr3:1201-1500	15.0754	10.978	0	0.675676	3.06748	13.4247	8.10811	4.54545	4.7205	13.7462	5.82524
Chr3:43001-43300	50.8361	51.2739	0	0	49.5968	55.2	26.2195	43.8462	1.09671	22.5352	0
Chr3:132601-132900	20.2353	22.2905	0.3861	0.621118	11.9101	15.7973	0	0	0.240096	13.8122	0
Chr3:156001-156300	19.1176	28.084	10.7527	4.814	22.4528	21.0728	7.0632	10.8772	5.56079	11.7233	3.35946
Chr3:422601-423100	42.6272	40.4938	1.92926	2.47934	42.2546	44.4954	37.0774	29.378	11.9048	30.9568	10.7623
Chr3:451801-452300	35.1459	29.3401	3.65449	0	29.2254	20.6262	4.7619	3.57143	2.02578	18.4023	2.13178
Chr3:495601-496100	36.4603	36.3553	3.63636	0.488998	24.3151	22.963	0.753769	1.8018	0.220913	30.8081	1.22592
Chr3:525001-525300	30.85	35.4617	11.9018	11.5152	38.1299	33.1404	20.8364	21.4178	11.6667	38.1538	8.88889
Chr3:760201-760500	36.1702	29.6959	0	2.5	43.8406	39.7233	30.0683	27.5049	9.30556	37.6991	8.44854
Chr3:1166201-1166900	15.5689	18.9762	0.731261	0.634249	16.3542	21.0578	2.0649	2.76339	2.38789	9.91797	7.8473
Chr3:1170001-1171100	24.9601	26.7474	1.40845	0.988875	25.7409	28.6534	25.2929	24.7031	22.8767	23.2225	24.2095
Chr3:1607201-1607700	23.6385	21.6371	2.36635	2.96053	15.6448	13.3956	8.96337	8.50515	2.36869	7.62712	4.93506
Chr3:1692401-1692900	19.0271	22.8442	1.41243	5.00782	18.7739	21.1183	15.3509	17.2334	5.76541	14.9476	3.27706
Chr3:1951401-1951700	51.2453	46.8346	0.684932	0.220751	2.21402	2.95699	0	0.993377	7.8346	51.4062	2.40506
Chr3:2138201-2138700	31.811	36.7159	2.849	1.41243	33.0619	34.1256	21.4583	28.6533	20.933	14.4518	32.9412
Chr3:2199201-2199500	20.4348	22.7907	0	0	20.4819	28.7812	26.3666	15.2139	3.22967	24.8555	0.541516
Chr3:2251201-2251700	14.1654	15.7651	1.89019	2.35627	9.62406	13.4447	4.48343	1.70604	3.43167	38.8508	3.63372
Chr3:2258801-2259500	39.0193	43.0155	0.965251	0.706714	42.9958	38.9708	36.3775	37.4513	51.6796	46.0296	59.3066
Chr3:2617201-2617500	23.4114	27.1111	0.985222	1.02041	19.186	19.5122	8.03571	8.17308	2.8125	16.8182	5.16529
Chr3:2628801-2629300	26.8078	29.3083	2.12443	1.5493	31.9064	29.1777	17.2736	17.5591	11.8402	21.3773	14.6154
Chr3:2799001-2799300	31.8408	33.4826	0	0.357143	32.6037	32.3488	19.0196	16.0305	6.13079	46.6312	3.71353
Chr3:2808201-2808700	16.0806	21.4872	5.38514	6.09911	21.1521	23.2394	13.3163	15.3034	4.12371	9.11565	6.57492
Chr3:2849401-2849900	23.3434	25.3078	1.19048	1.92044	17.8835	20.4448	13.0238	8.4323	3.49176	28.7841	2.33196
Chr3:2970401-2971100	23.4263	25.0698	6.9869	3.27869	23.3187	19.9599	15.3403	17.0898	3.54648	14.8281	5.68182
Chr3:3204601-3205500	29.5955	30.0069	0.629921	2.18978	27.1366	28.2836	13.9683	11.3052	4.75015	23.5337	1.44728
Chr3:3410001-3410300	13.6292	15.6584	2.01342	0.805153	5.49199	3.08285	5.86735	7.49543	1.9802	6.77711	5.08982
Chr3:3423401-3424300	27.1382	28.4024	10.5734	10.5263	30.4333	28.6935	26.6068	25.2185	8.17136	26.9105	17.3713
Chr3:3497401-3498100	24.9492	27.0905	4.5122	2.96443	21.3557	25.9518	10.1435	12.0378	11.1829	31.845	6.8118
Chr3:3538801-3539300	36.4718	45.8185	0.934579	2.28137	43.0057	33.8106	23.2258	28.7179	4.8761	9.69125	6.08021
Chr3:3806801-3807100	21.4058	19.5853	9.77011	6.17849	16.5605	13.0435	6.47059	13.8983	4.75059	7.48466	7.37834
Chr3:3965201-3965700	50.8104	51.4757	0	0.480769	53.5126	50.7748	43.9779	41.9391	5.60224	23.4637	10.7623
Chr3:4262801-4263500	47.5347	43.2388	0.376884	0.25	44.802	46.3623	28.6106	19.195	3.75587	26.5783	1.39738
Chr3:4468201-4468500	34.9282	36.7347	4.38596	1.08696	37.5758	40.5797	23.1183	23.6025	16.4619	30.1333	8.92857
Chr3:4579001-4579700	35.0985	31.3464	2.0155	0.403226	33.2524	31.3783	29.2831	24.0621	12.3669	36.3949	14.1165
Chr3:4584801-4585300	24.3346	29.697	0	0.675676	34.2246	35.8333	24.1379	19.403	13.2668	39.1732	5.64516
Chr3:4635001-4635700	22.7953	22.807	2.55183	1.50177	21.3913	26.6477	14.8175	11.5942	4.51128	15.5644	3.25694
Chr3:4752801-4753300	33.5065	47.3239	3.4749	3.84615	37.3494	35.1931	29.771	22.2857	20.7341	23.1707	14.2857
Chr3:4796201-4796500	31.4607	37.8747	6.28272	1.86916	25	26.129	23.6948	28.777	9.30788	29.3716	10.3282
Chr3:4927401-4928500	28.5747	25.4233	14.4552	16.0179	27.1115	27.0627	23.1917	25.3622	15.2386	15.6366	19.3108
Chr3:4929601-4930700	38.5423	40.0736	27.9328	23.3378	38.8383	39.9647	39.3393	38.7173	24.2754	21.8297	43.8668
Chr3:4931801-4932500	27.4636	28.9929	15.3212	16.6166	29.9374	30.9039	28.0994	25.5421	12.0989	12.6566	28.5484
Chr3:4977801-4978100	32.1078	25.4743	9.1954	0.892857	33.0645	37.8462	22.7758	27.0916	15.7563	54.1516	20.2597
Chr3:5137801-5138100	22.2727	15.2727	1.33929	1.26582	18.3333	16.309	7.29167	7.29614	2.73632	14.878	3.61111
Chr3:5164801-5165300	28.6055	37.2203	1.47059	0.209644	42.2118	39.5755	27.5042	33.0218	12.9335	21.1076	9.44
Chr3:5590601-5591100	21.6012	35.0217	1.55642	1.21457	22.7626	25.5556	21.8412	15.3846	8.75	20.303	14.6168
Chr3:5622801-5623300	29.8421	25.1388	2.79823	1.51976	27.641	30.5263	26.819	17.3737	6.28019	28.0277	17.5439
Chr3:5651001-5651700	21.8995	19.8177	3.43035	0.266312	23.5797	20.3966	21.6744	22.2088	21.6541	19.7169	28.2365
Chr3:5729801-5730100	15.3846	22.2967	5.19481	5.49451	12.3919	18.838	3.75587	8.52601	9.27456	17.8889	11.1276
Chr3:5835001-5835700	36.0539	43.3975	1.11821	0.369004	39.9077	35.4664	30.6667	27.2152	29.1452	17.1171	23.2102
Chr3:5839401-5840500	29.1513	32.1118	0.634249	0.4158	29.1102	31.9139	16.8627	9.20755	10.3448	18.2811	7.40192
Chr3:5929201-5929500	29.1852	31.9549	0.333333	0.512821	27.3772	25.651	29.9101	33.37	14.8501	18.5647	16.6667
Chr3:5929601-5930100	49.378	43.2895	8.83721	5.19481	47.7966	53.3333	39.072	43.9791	36.9231	26.4059	50.5495
Chr3:5930401-5930900	31.3285	30.4389	7.2	5.19481	29.5285	25.0447	26.1755	20.2399	11.828	13.5857	14.1883
Chr3:5954801-5955500	20.1321	20.0754	5.24194	5.03695	20	20.1575	12.9954	15.6422	4.99259	14.6868	8.48401
Chr3:6073201-6073900	34.0884	36.7852	1.03093	1.0479	37.0104	36.9333	25.9278	24.3133	16.7568	28.2704	12.0175
Chr3:6344801-6345100	36.1829	41.9954	0	0	16.6247	12.8049	0	0	3.52221	17.801	2.46305
Chr3:6624401-6624700	18.254	18.8791	0	0	17.4274	9.12281	6.15385	2.41546	1.5544	12.5483	0.903614
Chr3:6668401-6668700	49.1589	47.4194	5.7971	1.42857	46.2963	32.716	23.3577	20.9424	12.6461	34.2817	8.97297
Chr3:6729401-6729700	22.0703	18.9474	3.24074	3.27869	21.7984	23.3429	22.9287	25.6959	6.64294	40.2834	5.24345
Chr3:6793601-6793900	14.1502	14.1682	0.549451	0.505902	16.1458	11.4826	3.7037	6.65499	2.31579	20.0326	2.35756
Chr3:6809801-6810100	29.9748	21.6901	0.510204	0	1.53846	0	0	0	2.92553	15.3605	3.76176
Chr3:7040801-7041300	18.6475	15.3254	2.49267	1.23288	22.8977	19.4777	9.61313	6.87318	3.36879	21.163	7.59138
Chr3:7231801-7232300	12.5936	10.2233	0.575658	0.621547	6.1127	6.61964	2.98507	2.82337	1.0333	14.7656	1.80587
Chr3:7235201-7235500	22.6744	27.4642	14.7764	14.9867	24.8266	21.9079	20.8713	18.2993	13.0877	24.4186	24.6094
Chr3:7274601-7274900	21.2121	23	0	1.07527	23.3766	20.916	18.894	12.766	7.5846	18.9718	9.03614
Chr3:7279001-7279300	20.7084	26.7528	11.7182	12.5628	28.3494	27.6547	20.7803	20.9564	23.4286	28.866	16.0105
Chr3:7288201-7288500	9.14634	21.4612	9.61538	0	2.35294	0	1.33333	0	0.120627	15.7807	1.52505
Chr3:7291001-7291300	17.562	20.2062	1.2931	0	20.2105	13.1148	8.37838	10.9333	8.72483	12.4277	3.8055
Chr3:7318401-7319100	25.4318	26.0339	1.02339	0.441501	30.6759	26.2619	21.8212	18.6076	10.3209	28.2502	15.4378
Chr3:7342401-7342900	27.7364	30.2506	16.3754	14.4909	33.617	34.8326	28.5416	24.0799	15.9664	31.8456	20.2957
Chr3:7560001-7560500	28.8889	34.1108	4.77118	5.04132	31.2971	31.4991	29.6564	26.9575	8.4621	20.6335	9.8338
Chr3:7634401-7635100	44	45.8848	0.21692	1.02975	39.0684	49.4409	20.0881	19.7122	1.10553	18.4747	1.85185
Chr3:7643801-7644300	50.536	44.2602	0.872093	2.16216	43.1373	43.2494	45.6098	29.5547	13.2953	25.5242	12.5786
Chr3:7679601-7679900	14.695	16.5067	1.40306	1.79574	10.7053	10.6122	7.60986	10.6227	3.75546	26.0821	5.13644
Chr3:7772801-7773100	28.5857	24.0608	2.47748	0.910747	28.3242	26.8269	28.7683	17.8069	3.9953	27.3423	5.89147
Chr3:7800001-7800500	15.01	16.0159	3.0137	3.05085	12.8475	18.4089	7.80543	6.94444	9.76479	8.2769	12.4539
Chr3:7845001-7845500	21.6783	23.2902	1.06132	0.840336	20.2752	21.9965	6.68605	8.13397	4.038	18.9432	1.69101
Chr3:7880801-7881100	15.4412	14.0449	0	0	28.5714	16.9811	0	1.76991	1.80879	19.2369	1.341
Chr3:7898401-7898900	12.4277	13.3758	3.60656	0.655738	12.1008	13.3212	7.37913	7.88288	0.896861	13.8564	1.60142
Chr3:7924201-7924700	27.8169	24.2236	2.51716	1.54905	18.8246	22.6263	17.012	15.9606	4.49804	17.1171	6.53061
Chr3:7937401-7937700	38.2979	40.4936	1.35135	1.02564	42.3529	41.629	36.7749	38.1535	23.4733	43.3048	28.8889
Chr3:8026001-8026300	7.8534	16.0494	1.6129	0	1.36054	0	0	0	0.638298	4.90196	2.47619
Chr3:8081801-8082300	33.5889	31.8948	1.53453	0.402145	33.7034	33.8889	25.1592	24.0997	9.3163	21.1055	4.59982
Chr3:8101201-8101700	49.1294	52.5859	2.31729	4.78723	53.0782	50.272	48.2049	48.5312	27.3016	40.625	35.2941
Chr3:8122201-8122500	17.7384	15.6313	0.374532	0.520833	18.9573	14.7887	8.44828	9.02256	5.22388	10.0228	7.40088
Chr3:8131201-8131500	20.996	25.4571	7.92683	10.3659	25.6281	19.6557	19.0945	23.092	11.215	9.25926	15.8177
Chr3:8138601-8138900	27.8049	19.0896	1.76991	0	0.507614	0	0	0.775194	1.96484	28.3951	1.02881
Chr3:8150201-8150500	16.2736	10.1045	2.57732	1.70455	14.3852	20.2864	10.8475	10.0271	2.94944	10	6.27451
Chr3:8209401-8210500	28.7201	28.4583	7.50157	6.11028	25.5059	25.2699	17.3857	17.2406	18.8168	21.5586	15.7509
Chr3:8211601-8211900	23.1752	22.5455	2.4055	4.5614	23.6973	29.5322	12.7907	15.9509	21.3992	27.8761	17.1674
Chr3:8232201-8232500	14.8699	23.5294	3.40909	4.59184	21.8579	33.3333	10.9244	13.1387	11.6173	18.4146	22.5524
Chr3:8332001-8332500	18.0225	21.8878	1.94647	1.30548	21.1726	21.6443	9.13386	6.5053	22.9592	20.5405	5.61377
Chr3:8357001-8357300	12.2581	11.7647	0	0	12.5	13.9785	8.13953	3.80952	0.808898	13.9334	0.394218
Chr3:8493201-8493500	34.9835	43.8503	8.97436	0	52	43.9024	34.3023	43.1953	57.4871	26.2519	34.8774
Chr3:8537401-8537700	26.1735	27.071	13.0058	12.3314	28.5571	28.083	26.3158	20.4509	14.0969	5.36585	29.972
Chr3:8547201-8547500	14.8318	14.5283	2	0	14.5763	4.52675	1.2987	4.7619	16.545	29.4034	20.0542
Chr3:8597801-8598100	29.4821	36.0877	0	2.71318	32.7051	32.4561	21.8659	26.2204	3.02678	35.9862	7.6087
Chr3:8623601-8624100	16.2753	19.2017	0.616523	1.83398	16.6555	18.1944	14.3961	14.0568	6.57807	29.1579	4.43656
Chr3:8644401-8644700	19.2308	33.4572	0.671141	0	22.8013	3.06122	0	22.5	4.34783	17.4377	3.96226
Chr3:8659601-8660300	21.5297	19.5373	0.341297	0.829876	16.5414	10.4405	3.47648	3.39623	4.92658	10.2665	1.7599
Chr3:8684201-8684500	13.0802	8.17391	0	0	0.621118	0	0	0.621118	0.930233	26.4574	0.126103
Chr3:8752001-8752500	37.386	35.896	6.02537	7.00637	39.5657	39.485	30.102	29.7065	20.6148	28.1742	21.7759
Chr3:8752601-8753100	17.7945	21.4004	5	2.06186	19.6698	24.3077	18.3282	16.8121	19.9488	14.9306	24.0936
Chr3:8757601-8757900	26.1954	25	1.66667	7.22222	27.7542	22.2222	14.2222	16.3743	4.22833	61.6766	4.4164
Chr3:8842801-8843500	25.8174	26.907	5.58824	3.27485	29.5802	30.0467	22.7368	23.0359	15.4255	14.4465	18.6207
Chr3:8873201-8873500	14.1573	12.931	3.9604	1.81818	13.9932	15.4618	19.6078	14.433	7.06587	11.6519	12.1905
Chr3:8874401-8874700	17.0478	14.6512	0.793651	1.78571	14.9682	16.5192	0	6.46766	3.30579	12.9464	3.82409
Chr3:8874801-8875500	36.3636	34.2989	2.59209	0.757576	35.5668	31.5789	37.308	34.6063	14.6873	20.7512	18.1818
Chr3:8894801-8895300	9.46602	13.4127	0.823529	0.916497	9.83146	8.92157	4.18079	5.12484	6.8521	9.09774	4.47214
Chr3:8944601-8945300	36.3928	34.1085	1.28	0.873362	32.4659	30.5947	16.8854	23.494	1.06122	10.9198	1.9424
Chr3:8949401-8949700	15.4304	7.75607	0.245399	0.442478	12.5533	11.5697	4.78153	4.58284	2.21484	12.5356	3.65135
Chr3:8976601-8977700	31.0558	28.0265	8.29823	6.78623	31.0168	31.4746	21.6891	21.0771	8.03408	20.1577	14.0543
Chr3:8985601-8986100	36.8611	39.6615	6.54545	0.384615	33.8379	41.1887	34.3202	32.9545	3.36907	15.1131	5.03834
Chr3:9134401-9134700	23.5294	17.0854	0	0.970874	12.8205	18.4932	15.625	5.40541	6.33803	9.87654	5.05747
Chr3:9187401-9187700	7.01754	19.6532	2.88462	5.12821	16.6667	9.67742	10.8108	6.61765	6.51387	4.31739	6.43275
Chr3:9236601-9236900	44.3182	40.8451	15.9091	30.9735	37.4046	33.8889	35.0649	25.1656	9.01639	23.1651	15.8683
Chr3:9240801-9241100	21.454	21.2627	3.88802	3.43008	23.8303	22.474	12.4304	15.7388	4.66019	19.5767	11.1413
Chr3:9256001-9256300	16.1972	21.6867	0.413223	0.47619	7.93651	12.7586	0.8	8.21918	4.72193	21.5956	0.341297
Chr3:9256801-9257100	23.1414	24.5253	1.44928	0.990099	19.4539	25.452	12.5498	16.821	10.8518	14.1375	13.8889
Chr3:9322601-9322900	14.936	11.4322	0.434783	1.62602	16.6667	12.963	12.2661	3.57853	5.74929	12.3905	21.408
Chr3:9327601-9327900	13.1894	17.5	4.28135	3.13901	2.24359	1.94553	10.0592	1.39373	1.05634	15.9166	2.39651
Chr3:9335001-9335500	31.5004	35.0727	3.7037	4.91018	28.8203	34.3609	25.7521	26.1505	4.65269	16.1663	5.87678
Chr3:9381201-9381500	25.4093	30.7537	13.5542	11.6618	24.727	28.0355	22.9245	20.2097	9.78723	24.0602	20.436
Chr3:9385201-9385500	25.1273	20.6897	3.87097	2.11268	24.8963	23.0769	14.497	18.2028	5.16129	13.9489	8.60215
Chr3:9405801-9406300	29.5659	30.7975	1.12676	0	33.2956	24.6687	15.0794	18.6228	1.61616	13.6139	2.68199
Chr3:9459201-9459700	17.0032	20.0709	0.251889	1.27315	15.5544	16.7638	7.72502	7.44939	2.87019	8.84521	4.11462
Chr3:9558401-9558900	33.7056	31.8033	0.621118	2.68817	33.3333	35.1058	26.1104	23.9412	11.5666	35.9343	10.5096
Chr3:9595601-9595900	33.7481	35.5802	0.943396	1.34228	33.0222	30.1691	0.362319	0.578035	1.65017	16.7442	0
Chr3:9608001-9608300	46.9799	56.2189	37.0787	18.1818	47.9705	58.4	37.2727	38.3838	24.5146	53.3333	44.3299
Chr3:9610001-9610700	37.0798	34.9849	2.58427	3.29025	36.1679	38.0358	32.6986	33.8573	11.3475	15.021	16.9355
Chr3:9646401-9646900	20.6576	20.3659	1.46789	0.275482	19.603	17.3322	8.53789	14.7213	0.486914	7.72986	1.8617
Chr3:9681801-9682700	28.4894	30.4899	0.704225	0	29.3565	31.9218	20.4995	25.9486	21.9775	26.8251	13.8528
Chr3:9692201-9692500	42.7253	40.1698	21.1965	19.4366	37.8129	34.058	28.5307	25.8971	9.29134	26.5957	25.2688
Chr3:9702801-9703100	28.7234	35.7456	0	0	26.7218	13.1579	0	9.09091	1.95503	65.4709	2.76339
Chr3:9713801-9714100	22.7771	20.4688	9.52381	0	12.0805	17	2.55682	3.125	3.20442	39.7436	0.324675
Chr3:9739201-9739700	20.3159	24.1633	0.269179	0.16129	14.6619	13.52	6.06335	11.0517	7.39884	18.6217	6.42616
Chr3:9766801-9767300	32.906	33.7079	0.772201	0.884956	35.0877	36.6224	27.2045	24.7934	6.17143	17.374	8.77598
Chr3:9769201-9769500	44.941	39.7196	0	6.43777	35.4967	33.1683	31.1475	27.0049	2.27818	58.7054	0.749625
Chr3:9781201-9781900	32.5817	34.8606	2.08768	1.10619	32.75	31.2709	25.3892	25.6944	5.40685	14.0861	5.15542
Chr3:9788001-9788500	38.3756	33.0851	11.1824	9.97567	41.8456	38.029	28.4098	25.9364	13.2148	20.3237	8.63971
Chr3:9808201-9808700	24.5414	30.9859	3.53982	4.71281	32.0937	30.1162	22.3206	16.1238	7.06107	30	8.26873
Chr3:9848201-9848500	30.3719	33.3008	5.46875	0.442478	4.59184	18.1373	9.00243	13.7767	1.95402	37.5954	3.01418
Chr3:9860401-9860900	19.3786	23.9791	0.441826	0.391389	21.3434	21.998	10.8876	8.37054	1.52284	14.5852	4.79638
Chr3:9861601-9862100	21.6131	22.7252	6.56753	6.80272	18.1934	17.4237	12.2819	13.1347	5.32915	12.6506	7.76583
Chr3:9890601-9891100	28.5333	28.0943	0.874636	0.657895	25.9459	32.6389	18.9103	15.8228	8.49785	20.712	6.9735
Chr3:9899401-9899900	13.7702	15.6846	3.56183	3.23944	17.8571	14.2857	9.87738	10.5779	6.59794	10.8271	6.34921
Chr3:9903201-9903700	23.8956	24.2262	1.51515	0.532623	23.8219	26.5177	9.39908	7.32984	0.977199	17.4353	3.22581
Chr3:9976801-9977700	33.4659	28.4832	2.96846	2.7933	33.4926	33.1296	25.8867	28.1807	18.9639	36.7667	21.4429
Chr3:10021201-10021500	17.3451	14.6237	0.547445	0.691244	15.1938	20.3931	8.68347	5.10753	2.64064	13.7371	1.6129
Chr3:10031001-10031500	20.9744	21.4947	4.53039	2.86783	24.9818	23.351	20.8185	13.879	12.9545	35.1967	22.57
Chr3:10031801-10032300	19.0524	19.506	2.83951	2.64591	19.0755	17.5	12.5763	15.727	20.4202	22.5225	17.5514
Chr3:10044601-10045100	20.6929	20.1889	0.956023	1.73913	18.9516	13.587	0	3.71747	2.23928	15.5833	3.81282
Chr3:10075001-10075300	8.78301	14.5133	0.515464	0.517464	8.50622	8.58283	2.73973	2.23167	0.853971	20.3501	1.28023
Chr3:10106001-10106300	18.5936	18.8279	6.71835	7.94574	19.9115	13.2231	14.0351	16.9896	5.72917	34.5679	15.6863
Chr3:10114201-10114700	31.8824	26.0978	5.21542	4.77569	25.3165	30.5419	14.3113	12.87	3.61011	12.6761	3.03951
Chr3:10115801-10116300	22.9086	14.948	4.34272	4.21314	17.4569	23.5566	10.5357	11.303	3.82514	12.2402	4.32692
Chr3:10139201-10139700	17.9959	17.5325	0.588235	1.35747	16.9951	11.8126	10.1449	11.6402	4.09899	23.8612	7.29614
Chr3:10166801-10167300	14.433	12.5061	2.87081	3.38983	16.2514	15.5508	10.7368	11.0814	9.95475	15.4362	3.39806
Chr3:10177201-10177500	44.883	41.6776	0.980392	0	42.3313	39.7436	25.6757	22.695	17.2199	40.1408	10.5516
Chr3:10190601-10191300	25.8519	28.4091	1.47965	0.159236	31.5026	34.9868	22.541	19.7498	11.6549	13.8488	13.3162
Chr3:10222801-10223100	15.5131	26.7148	8.08081	13.3333	29.096	20.4124	19.5175	21.8447	7.87037	16.6667	11.883
Chr3:10254801-10255300	27.5383	27.806	2.00211	2.42588	20.1427	24.3194	9.83747	8.20643	3.7642	26.3768	2.94118
Chr3:10262001-10262300	8.82957	13.8568	0	0	7.06806	9.26431	5.88235	3.11526	2.079	11.6719	3.53201
Chr3:10262401-10263900	26.7332	29.2599	3.58974	1.79372	29.3116	30.491	27.5628	25.7796	20.4672	15.8737	26.3081
Chr3:10300401-10301100	15.4592	15.939	2.18038	1.88482	13.3446	13.5865	6.41264	6.97013	4.53619	7.90021	9.0301
Chr3:10320601-10321100	29.8052	34.8974	1.37741	0.872093	33.8111	32.8139	24.0997	28.4848	5.25784	15.5452	8.3499
Chr3:10339601-10340100	31.7199	29.8588	16.3519	12.3533	21.0726	21.8057	22.4075	21.5385	6.58882	32.2667	8.7574
Chr3:10345401-10345700	24.7813	22.3443	12.2328	10.4772	21.161	23.0997	15.6989	18.9788	10.9557	18.9706	12.3348
Chr3:10345801-10346100	15.1163	14.2857	0.380228	1.5625	14.3969	16.7247	5.20833	2.60116	0.606061	6.0024	3.5533
Chr3:10399401-10399700	16.3445	14.6305	0.97561	1.2931	15.7746	17	8.75912	6.56566	5.8156	14.867	2.85714
Chr3:10405201-10406500	17.8029	17.776	3.08735	2.33999	19.9822	24.2564	14.7111	16.6532	6.58002	10.6287	12.944
Chr3:10415001-10415300	15.5039	11.3744	0	2.18978	12.5	8	8.10811	1.1236	7.93951	7.32861	10.6965
Chr3:10432401-10432900	56.7376	42.6357	1.86916	4.56853	60.1562	74.3363	57.5472	48.5714	9.62733	15.7714	11.8919
Chr3:10434001-10434500	27.2429	27.8042	3.69048	6.58199	25.9462	33.4435	21.2615	19.7861	1.62095	25.2282	1.37858
Chr3:10440601-10441700	29.5232	35.1772	1.67598	0.902062	33.5682	38.2781	24.186	16.7493	16.0661	23.4987	11.3998
Chr3:10459601-10460100	23.7376	21.6275	4.50346	6.24473	32.5537	25.2309	27.9198	24.9527	14.8329	15.3343	38.0892
Chr3:10460801-10461700	33.2011	30.5743	3.69004	2.50627	30.6174	29.9815	25	27.4691	10.3681	17.3723	9.51785
Chr3:10463801-10465300	21.165	20.8692	2.17391	2.51748	21.3154	23.8168	18.6465	18.4529	6.71286	16.2769	15.2993
Chr3:10493001-10493500	14.2027	18.0518	3.79819	4.87239	17.8088	13.327	7.3079	8.50299	3.86861	14.6583	5.82121
Chr3:10510401-10511500	21.6095	24.6598	1.32159	1.90616	25.141	27.2817	18.2846	24.4102	7.44763	11.8677	12.6113
Chr3:10517401-10518100	43.7759	46.1012	1.83824	5.26316	42.161	40.213	35.2498	31.745	10.7097	55.3167	16.3915
Chr3:10522001-10522500	27.146	26.7762	0.255319	1.35257	23.989	20.4082	16.4948	13.6153	14.2101	26.4007	12.7828
Chr3:10531601-10532100	22.201	22.8497	3.71035	3.1477	23.1777	24.0381	16.1401	17.2764	10.221	14	14.0316
Chr3:10564601-10564900	17.5287	35.6771	0.584795	8.59375	34.7607	34.9206	19.1617	16.9643	4.92611	22.449	15
Chr3:10645801-10646100	13.0243	15.9272	3.50365	2.89608	22.9216	19.4712	12.2837	13.4894	8.17778	9.64153	14.5038
Chr3:10652201-10652500	12.8571	8.93617	0.591716	0	12.4113	7.33591	3.90625	7.46888	0.545852	15.4601	1.97269
Chr3:10653201-10653700	22.9875	23.797	0.207469	1.19048	21.9972	21.5974	13.9175	21.6832	1.56028	9.83607	3.93886
Chr3:10653801-10654300	21.4545	23.8059	1.65517	0.52521	22.3224	26.2774	11.0614	13.8146	1.04781	15.3313	1.7331
Chr3:10666401-10666900	41.5154	38.2576	0.996678	1.54639	42.1274	44.7648	28.9988	25.6362	27.1202	29.3893	17.8368
Chr3:10678401-10678900	13.7563	10.7515	1.56838	2.11268	11.5112	14.1447	13.3114	9.22619	3.37423	6.70171	4.9049
Chr3:10681401-10682100	32.1168	39.1144	0.578035	0.997506	35.5617	33.5118	25.5924	24.3929	11.9916	30.1906	11.3402
Chr3:10718201-10718500	33.2795	36.8062	1.50754	0	31.5327	30.0153	22.1106	31.1333	22.9755	24.451	7.37101
Chr3:10751001-10751700	23.8848	28.5084	2.33393	2.09677	23.9571	18.7919	10.461	13.3515	2.24159	9.25926	3.78289
Chr3:10751801-10752500	13.6612	16.913	1.09375	0.596421	17.0534	21.365	12.5541	9.29936	10.143	17.3333	5.61224
Chr3:10752801-10753500	21.848	24.5916	1.3267	0.507614	20.3752	16.8712	8.85287	8.83249	1.97157	15.296	0.933489
Chr3:10791001-10791300	25.5418	22.2661	0.212766	1.02249	26.9588	27.2727	16.087	21.5356	6.49351	17.5747	3.01205
Chr3:10821801-10822100	19.7505	19.2389	0.520833	0.286533	25.4417	22.0056	19.6185	14.8338	2.16867	8.33333	1.14286
Chr3:10834401-10834900	31.9419	35.4232	0.925926	20.1538	28.7474	25.1244	14.0741	36.3975	7.26115	8.84521	10.7794
Chr3:10835201-10835700	19.5246	13.2	0.638978	1.38249	18.7994	17.0213	15.3846	7.92952	7.63209	6.49485	11.4286
Chr3:10840201-10840700	18.7686	17.2895	3.07692	2.17822	18.7773	22.3449	18.8329	18.4163	4.26908	12.1891	4.7541
Chr3:10847601-10847900	28.125	31.8408	0.606061	1.35135	20	20.5128	24.6154	13.5802	5.16899	10.4265	9.70655
Chr3:10862801-10863300	22.2561	22.1612	3.01003	0.925926	23.3818	25.7979	15.5989	9.75	8.19477	10.3261	9.77597
Chr3:10869601-10869900	16.0714	8.37209	0.608828	0.945626	14.5719	13.3907	4.24757	7.82473	0.951087	12.6959	1.26354
Chr3:10901401-10901700	20.1258	11.6438	0	4.49438	18.3908	18.9189	1.07527	19.1257	10.2397	24.4792	9.32476
Chr3:10902001-10902500	29.3692	29.4325	2.71084	3.6379	27.5406	30.1793	17.0637	16.2982	5.54545	30.4957	0.980392
Chr3:10907801-10908300	13.442	17.5892	1.08696	0	15.8111	22.8365	10.0548	16.0681	6.25551	13.0264	6.62906
Chr3:10927601-10928300	30.9651	34.4881	11.3894	10.0039	33.9555	32.5112	31.2963	28.9841	17.1491	36.2215	31.3982
Chr3:10933001-10933500	20.2741	25.0763	9.35484	12.7273	27.3653	26.5068	22.6465	19.5257	10.1132	10.7843	14.7975
Chr3:10937601-10938100	42.0657	41.3382	2.19479	2.02532	45.755	46.2329	41.4135	36.6651	33.0595	22.6754	46.3458
Chr3:10946401-10947100	28.1762	18.1233	2.70701	3.49265	25.5791	21.3855	15.9184	17.2121	18.174	24.1799	12.3316
Chr3:10952801-10953100	20.9981	21.3004	6.17128	4.5819	16.6667	21.4884	14.3782	11.027	11.25	19.4245	9.66667
Chr3:10953401-10953700	21.0375	18.7831	10.1695	7.2	20.6522	21.9269	10.1045	13.3152	2.457	8.57909	7.14286
Chr3:10958601-10958900	17.9424	16.1194	1.58562	0.83682	17.4401	21.1774	16.2526	15.4867	4.20561	25.7042	3.07355
Chr3:10970001-10970500	33.9575	33.8771	17.4543	15.8159	27.7311	29.061	21.4064	22.9096	9.06085	15.4828	19.7263
Chr3:10979201-10979700	17.6101	13.1894	7.04545	3.31492	16.1215	21.2617	9.30233	13.5501	7.02703	5.13796	17.0513
Chr3:10980001-10980700	31.0784	32.9937	9.05172	11.4401	33.4254	32.4125	27.5023	34.0747	22.4116	23.6432	27.2661
Chr3:11036201-11036900	19.7404	17.8769	5.33736	6.06717	20.9686	19.0711	12.3279	13.8317	4.85673	16.8848	8.23212
Chr3:11054801-11055300	28.4904	28.3811	2.94627	4.9569	24.0566	27.8281	24.4105	18.6207	19.8556	18.0952	38.8889
Chr3:11061801-11063100	23.4199	22.6979	6.55332	5.42973	25.1628	23.4765	18.7555	18.138	16	19.4354	19.8726
Chr3:11064601-11064900	18.9591	21.8945	4.04823	3.6036	24.3116	23.6325	11.8355	11.4125	5.14096	14.5646	5.01792
Chr3:11079001-11079300	18.5979	18.2875	0.725953	0.204499	32.0809	32.1497	23.736	23.25	16.8279	11.8267	16.4365
Chr3:11082601-11082900	15.8004	10.1449	0	1.10294	19.3955	15.9363	2.08333	3.28947	5.97166	13.6752	1.8617
Chr3:11086401-11086900	14.3187	17.4194	0.884956	2.1978	15.891	20.3349	10.5651	14.2276	12.426	9.95475	8.68925
Chr3:11090401-11091100	17.7138	17.6997	2.7088	2.80255	16.8614	18.1159	16.5633	15.5698	3.65025	6.90661	5.19187
Chr3:11095801-11096100	23.5354	19.9525	0	0	10.1695	12.7404	2.22222	0.961538	2.2869	23.7517	0.534759
Chr3:11097001-11097500	17.4194	15.7848	0.198413	0.759494	2.15264	3.7037	2.10526	1.49813	1.79969	12.9756	5.56174
Chr3:11099201-11099900	19.7687	21.6284	5.05051	6.79012	25.7713	30.6143	25.3704	32.4219	18.8011	16.8072	12.7064
Chr3:11104201-11104500	17.9688	15.7596	6.09319	7.49465	20.9655	13.4467	15.5521	15.5993	10.296	39.6491	11.4504
Chr3:11104801-11105300	25.3446	21.2062	3.0303	2.39411	24.9661	16.2975	13.8095	9.54128	15.4434	12.5109	7.12223
Chr3:11115201-11115700	23.8328	23.9163	9.95095	9.45378	26.3889	25.7611	18.6647	21.7836	6.86084	20.9449	13.0943
Chr3:11140401-11140700	19.3333	16.2935	1.46341	2.83505	21.134	17.8971	6.70554	6.27803	0.904523	12.2566	4.07407
Chr3:11140801-11141100	31.2804	30.071	0.417537	2.079	29.2731	25.7576	15.1972	14.1553	7.98176	26.8254	7.05329
Chr3:11142401-11142700	23.4839	26.9053	13.1291	16.93	29.3821	23.9789	33.3333	24.2671	16.7794	17.5523	25.585
Chr3:11147601-11148100	23.5018	20.2339	7.76699	9.96094	24.2699	31.2227	14.8862	19.3009	9.96283	15.2827	15.4908
Chr3:11157801-11159100	18.6222	20.477	3.57286	2.93245	21.5402	21.1693	13.1488	10.9322	5.44135	12.6308	9.98762
Chr3:11162601-11163100	38.8985	39.0061	7.36264	10.3132	38.379	39.5052	33.7734	33.2411	9.77941	24.7276	7.1066
Chr3:11176801-11177100	19.3237	22.3647	12.0588	6.88976	23.1481	22.3124	19.4274	25.6	20.7595	23.7762	31.5068
Chr3:11181001-11181700	33.3063	30.3967	10.1164	7.18563	35.1188	31.6387	31.5116	28.8323	21.7143	18.5358	23.0994
Chr3:11182201-11182900	13.9752	18.8758	5.07497	4.54065	25.8113	30.015	15.3567	20.0997	28.844	4.2809	24.8342
Chr3:11205201-11205900	28.5183	25.7435	2.47191	1.70648	26.8469	27.3161	23.9679	21.1063	7.57856	21.8818	14.2077
Chr3:11206001-11206500	13.5889	16.1371	3.92157	2.55941	15.7468	14.3184	12.5881	15.5383	12.3552	13.4146	13.7226
Chr3:11215201-11215700	20.9256	25.1572	3.88027	4.44126	23.5378	22.6105	22.6937	13.4204	2.59587	20.4	4.05046
Chr3:11220801-11221300	14.5946	12.8834	0	6.39535	21.236	29.3123	12.1439	10.559	7.05645	3.9429	8.81705
Chr3:11226601-11227100	28.1038	28.5307	6.35965	1.2931	31.8282	27.7419	26.6414	29.4503	25.7193	10.9737	28.3784
Chr3:11241001-11241300	12.5498	14.7303	2.05128	0	19.6629	17.8683	12.9921	4.34783	3.17881	5.40216	6.34615
Chr3:11252201-11252500	12.1495	12.2172	1.13636	1.373	18.0693	12.47	8.15047	6.14973	2.71186	5.75397	2.92398
Chr3:11279201-11279700	24.6546	18.7865	0	0.540541	17.2026	20.202	4.74138	4.29448	1.15207	16.1102	1.61943
Chr3:11296201-11296700	46.357	49.0945	0.37594	0.456621	55.6057	49.0857	44.3794	45.2069	29.8945	36.4486	12.2507
Chr3:11313401-11313900	17.3421	15	3.82586	2.15947	13.0339	14.0194	16.624	14.6853	1.87946	8.32061	2.25904
Chr3:11319801-11320100	18.0328	19.7802	0	1.13636	32.8042	35.6757	35.6784	20.8092	24.3494	19.8077	41.3386
Chr3:11321401-11321900	16.1677	21.6721	6.55625	5.44919	23.7262	24.3259	21.3183	18.093	18.5798	11.1812	15.087
Chr3:11360201-11360700	13.0376	17.0261	1.59151	0.900901	15.2964	17.9039	9.76096	12.5786	5.43989	11.6539	8.56068
Chr3:11362601-11362900	13.2312	16.3184	1.26382	3.1746	13.8412	17.662	19.8454	16.0356	10.3165	13.8514	17.8718
Chr3:11366001-11366500	13.7375	9.67742	1.61905	2.30583	19.9816	17.1064	11.2774	12.9754	3.47376	6.98439	6.89655
Chr3:11377001-11377700	22.7466	23.3155	5.14756	4.14747	25.1371	27.1777	18.5647	19.4623	12.7555	17.2281	21.0606
Chr3:11377801-11378100	19.2961	15.2012	5.36013	5.7047	17.1053	17.7033	15.3139	13.806	6.87679	5.61056	22.0183
Chr3:11387601-11388300	24.6349	26.6923	11.7843	10.1847	28.0761	24.6543	14.387	15.2302	14.1298	18.4675	19.289
Chr3:11393801-11394500	25.0734	25.1397	12.3894	11.9736	24.121	21.3939	18.5155	22.2181	9.97442	18.1108	12.1951
Chr3:11404201-11404500	24.8904	21.9239	11.5789	9.29791	22.5651	23.7443	19.6023	21.6867	14.4472	6.54952	23.4043
Chr3:11425601-11425900	26.943	16.8459	3.16742	4.81928	37.7953	23.6246	25.2125	27.8037	21.9178	16.1028	26.4529
Chr3:11446001-11446300	7.38255	15.2985	1.33333	0.775194	18.8312	15.5235	12.1951	10.7595	10.3004	8.83534	9.94475
Chr3:11481601-11481900	34.0782	40.6355	3.35821	5.11628	47.7686	44.3532	39.547	39.0706	39.4628	29.0503	50.2874
Chr3:11509001-11509500	20.3576	24.238	2.35149	1.67158	31.4765	38.8309	30.1929	25.371	19.5482	19.7239	20.3059
Chr3:11525401-11525700	16.5899	18.4211	4.71698	4.28571	19.3548	15.5797	16.8142	8.19672	2.63889	7.84641	4.07643
Chr3:11534601-11534900	20.2395	18.191	0.57971	1.59817	23.7171	24.2754	8.36237	10.5516	0.929152	8.55019	1.2987
Chr3:11541201-11541900	19.9572	22.3837	2.53968	4.36006	20.0133	20.3361	15.463	12.4601	11.615	14.9493	14.0611
Chr3:11555801-11556300	15.9609	22.997	2.64151	2.1028	18.3267	15.0177	8.18966	11.2245	9.34664	14.1791	12.0448
Chr3:11625801-11626300	21.7788	27.1787	3.68272	0	20.5747	23.6547	17.5978	12.4409	10.7558	5.11399	12.9252
Chr3:11638601-11639100	27.2727	26.3361	7.2695	9.04523	24.0204	29.5492	27.9197	20.9016	9.54774	8.16176	14.8101
Chr3:11645201-11645500	13.8979	19.3948	3.95257	2.06186	11.4365	14.0584	5.0536	7.84024	3.36842	5.29595	6.35697
Chr3:11657801-11658700	29.3072	33.5355	1.83673	2.69179	34.7119	28.5714	24.8219	26.7064	15.49	22.0513	19.1176
Chr3:11671201-11671500	10.5485	13.0737	2.01613	0	8.49673	11.9048	9.86547	6.52632	2.05011	13.3245	4.60526
Chr3:11695001-11695500	24.085	29.5294	1.13208	5.41872	29.7203	30.2251	17.7966	16.1224	12.8405	21.4029	15.7454
Chr3:11715001-11715500	25.2191	29.2833	3.11174	3.01129	30.3734	23.5477	23.6215	23.3956	9.16667	11.2926	24.0588
Chr3:11723201-11723700	23.8043	28.0366	1.24417	2.07824	30.4937	28.3252	26.5985	27.7922	6.45695	11.2752	23.0971
Chr3:11726201-11726500	10.5333	13.1818	0.403769	0.768246	10.223	7.63766	12.4031	9.80392	7.35294	8.49858	12.1875
Chr3:11740201-11740500	20.8556	14.2857	1.70455	0	27.9605	17.1429	26.7045	9.67742	1.74216	6.74044	5.69948
Chr3:11751201-11751700	33.0011	28.6344	0	0.25974	14.2349	16.0976	0.3003	2.04604	9.55056	23.4973	4.36975
Chr3:11793401-11793900	23.1806	27.6738	12.9353	14.9206	32.1188	28.6807	22.549	24.6602	6.08167	15.7407	10.219
Chr3:11798001-11798700	21.823	23.6629	7.43146	7.52521	20.251	23.0869	16.706	15.3846	7.10771	20.17	9.56284
Chr3:11803001-11803300	14.2623	9.65517	0.724638	1.05263	7.2327	8.59375	0	0	2.83224	24.1679	1.20069
Chr3:11808001-11808300	14.5129	16.7715	3.25203	1.9685	15.0943	20.0617	9.92366	13.4426	4.37666	14.4928	12.0658
Chr3:11859601-11860300	20.5506	22.6969	8.58182	10.5707	24.3649	22.0905	19.8943	20.1715	13.2306	11.1446	20.0161
Chr3:11862601-11863100	19.2683	11.8492	0.534759	0.941176	11.0526	11.4943	9.57944	11.2963	5.71211	7.59494	9.93228
Chr3:11904601-11905100	24.1453	26.1359	3.2974	5.73248	25.3508	25.7456	20.6191	19.1346	4.08497	9.97942	8.96226
Chr3:11907201-11907500	15.2727	10.7143	1.90476	0.598802	6.88259	6.78571	0	1.08696	2.03644	7.27497	0.327869
Chr3:11931201-11931500	24.7611	26.087	11.432	9.32476	29.5203	28.8479	25.8342	24.8212	9.04311	8.83777	18.7335
Chr3:11955401-11955900	15.2672	20.8539	2.07254	0.309598	11.8881	14.3529	7.52688	8.9172	4.14805	11.7052	5.02742
Chr3:11968001-11968700	28.088	30.7011	1.47059	3.16832	34.6269	27.9788	26.206	23.6186	4.53401	15.3234	10.5193
Chr3:11972401-11972900	24.0401	25.4372	1.44928	3.04709	28.1352	24.0181	16.9355	15.3477	12.8326	20.0361	14.0725
Chr3:11982001-11982300	19.2084	19.6182	4.83461	3.80762	17.9612	14.6405	11.0727	16.3866	6.01023	12.1076	13.0094
Chr3:11983601-11984300	25	28.2171	8.85901	9.49519	26.2361	30.2399	26.9895	24.1389	7.62125	13.8105	13.2956
Chr3:11986401-11986900	13.4667	22.807	0	0.452489	18.4591	18.5279	8.48806	5.24781	7.62082	10.1896	6.6
Chr3:12015001-12015300	45.988	49.8246	0.934579	14.7239	49.932	48.5897	42.7562	42.7461	31.8627	36.0577	33.8346
Chr3:12062201-12062700	17.7914	17.3171	0.60241	3.04348	14.2857	16.9291	16.3551	13.5417	3.21101	5.06757	8.53659
Chr3:12091801-12092100	23.2258	31.9502	4.10714	4.79876	29.3121	23.4475	26.3982	21.9873	16.955	25.1366	41.2587
Chr3:12122001-12122700	13.75	12.8293	0.430108	0.699301	12.1086	14.8718	14.5794	10.5839	6.30234	3.66562	8.80134
Chr3:12126601-12126900	42.4719	31.8275	12.037	0	46.8354	41.0188	27.1318	21.8354	14.6961	44.5652	16.2127
Chr3:12133601-12134100	12.5	11.5789	2.3569	1.32159	17.3878	19.4364	16.3162	10.3545	8.56611	3.89884	15.6956
Chr3:12142201-12142500	15.0776	22.1461	0	1.86916	6.12245	5.6	5	0	3.59572	10.0363	5.71429
Chr3:12242201-12242500	25.7565	24.1248	1.77515	3.0303	32.716	29.9372	26.3877	29.555	24.0947	3.70787	30.897
Chr3:12242801-12243300	32.1509	31.934	17.5758	14.9581	31.4607	32.1616	34.4805	34.5328	26.4875	13.8596	21.0526
Chr3:12265201-12265500	13.4357	24.6137	8.91089	6	28.1538	32	21.0526	28.9552	12.7333	1.62095	18.4165
Chr3:12353201-12353500	46.4103	44.5479	1.28755	1.85185	50.0942	54.023	26.7327	36.7841	14.0162	5.40541	15.8103
Chr3:12359401-12359700	32.8704	38.5463	0	0.591716	37.8968	37.8935	35.7143	33.6254	23.4109	40.0763	23.6111
Chr3:12444001-12444500	13.0898	17.4576	4.37284	4.04858	22.3022	16.8919	14	17.3817	8.16195	12.0677	13.843
Chr3:12455801-12456100	17.3484	12.0357	3.94265	2.65487	19.4656	20.9732	16.8591	13.9676	7.08661	11.4206	10.8059
Chr3:12457401-12457700	21.1594	25.1834	9.48276	2.54777	27.7083	22.7571	13.0435	24.9147	10.1669	20.4082	9.12647
Chr3:12466201-12466500	21.7687	21.5385	1.81818	0	24.0223	18.4049	21.5859	18.3007	16.341	23.1667	12.7341
Chr3:12473401-12473900	17.7662	24.6768	2.7592	3.08458	21.5066	22.4983	21.9883	15.9259	16.0537	25.0395	21.1313
Chr3:12558801-12559300	17.0763	16.1045	0	0.997506	13.7376	15.9802	12.7301	7.86026	15.9624	13.4831	10.084
Chr3:12608601-12608900	22.8792	22.2595	14.0203	5.25164	18.8425	31.5464	30.8468	22.9308	13.9726	9.30233	33.7349
Chr3:12640201-12640500	10.9195	14.9289	1.11111	1.93237	13.1387	10.9948	14.9606	13.5211	6.67727	0.716332	13.0258
Chr3:12659401-12659700	48.1356	40.8364	2.9106	1.63043	54.6474	53.8462	40.5923	30.8157	21.3433	35.6537	42.1182
Chr3:12668801-12669900	23.9523	27.175	3.43806	3.56331	33.1346	32.0883	27.4802	27.6392	15.7198	20.1279	24.8098
Chr3:13046601-13046900	44.1032	41.4365	2.12766	1.04167	37.8902	46.3074	38.0032	28.7059	36.9509	33.711	34
Chr3:13127201-13127500	21.519	16.8	5.74713	2.14286	25.7384	22.8448	26.8398	17.9825	17.4772	17.8138	28.3721
Chr3:13706401-13706900	20.0542	22.9382	11.2455	9.90184	21.3419	23.675	22.5078	19.481	2.74566	3.69822	11.3924
Chr3:13709601-13709900	17.2004	18.2686	7.15238	6.10184	18.6441	18.7022	14.5878	16.3102	4.94505	4.30108	14.4681
Chr3:13710601-13710900	20.6014	21.4328	9.27083	10.0284	19.7531	16.7707	19.0767	16.5698	4.83871	6.16883	14.5215
Chr3:13714601-13714900	17.5325	20.3376	7.48731	6.59722	19.8953	19.6939	20.2443	20	2.05761	2.53807	12.5413
Chr3:13779401-13779700	20.8304	21.3989	10.3321	9.90453	22.6451	17.0707	20.1357	17.1324	3.8	2.45902	8.98204
Chr3:13814201-13814500	21.5686	24.152	13.269	11.2853	17.3469	23.2824	19.9438	18.4241	6.15563	7.33496	11.6959
Chr3:14083201-14084300	16.4297	20.4524	1.43443	1.95759	17.8103	18.8871	12.6937	16.2832	8.26132	5.89865	12.5
Chr3:14084401-14084700	19.1304	20.9772	0	2.01613	33.5699	34.6715	33.0247	36.8132	8.78613	13.8378	10.1974
Chr3:14096001-14096500	27.4854	31.2292	1.36612	1.14943	34.8101	33.1881	24.6052	22.5305	7.58048	18.0682	10.229
Chr3:14208001-14208300	21.4764	22.0631	11.2167	10.174	21.3587	22.5476	20.9892	20.6419	6.84556	5.56512	12.3665
Chr3:14209801-14210100	21.544	23.1515	14.771	8.9697	28.0362	25.4261	27.3058	19.0852	11.5587	7.76545	17.9894
Chr3:14214001-14214300	23.1493	19.6825	11.3678	11.3872	22	23.84	20.2286	21.8206	10.7914	9.36902	21.2766
Chr3:14217801-14218100	25.27	24.5283	11.7424	11.6525	25.2327	24.2072	25.0646	25.8206	11.6009	10.6003	15.7534
Chr3:14233601-14233900	24.7573	29.1667	1.25628	1.07817	21.9736	24.8219	19.1816	16.9596	18.8579	37.9859	18.4539
Chr3:14238401-14238900	19.0563	22.7223	9.29309	9.24528	27.866	25.7781	17.8642	20.7093	9.69977	12.6908	16.1725
Chr3:14241001-14241300	24.8681	26.937	15.0785	14.9897	29.8598	30.5292	21.99	25.8033	12.9542	18.6715	15.5128
Chr3:14299401-14300100	16.5182	20.6799	6.99088	7.48503	21.6175	22.9182	17.8531	23.114	13.6196	10.9986	20.3828
Chr3:14304401-14305500	24.8163	26.188	7.9967	6.4	29.725	27.1959	21.1554	24.1007	13.0208	20.1652	35.8442
Chr3:14305801-14306300	22.6131	27.1268	5.13196	7.28863	22.8007	27.7846	19.7829	17.4393	15.27	25.1497	13.1579
Chr3:14318401-14319300	25.7732	31.7179	1.12245	0.410397	30.3378	28.8064	18.5148	23.3333	14.7818	15.501	13.4429
Chr3:14650401-14650900	18.4745	22.7987	9.35465	8.01991	23.5996	23.7322	20.3917	23.209	8.54993	10.8527	13.7813
Chr3:14652801-14653100	29.2683	24.7761	5.17241	6	22.9682	22.6667	12.7753	26.6447	39.6648	24.3243	21.1921
Chr3:14690201-14690900	14.3351	16.8578	4.81283	4.98047	15.4806	18.0602	8.13623	6.98644	6.25	7.09439	12.109
Chr3:14762001-14762500	33.357	40.3743	7.03764	5.61331	46.3149	42.595	49.2945	47.521	14.1441	11.6135	20.7216
Chr3:14782801-14783300	20.3582	18.3393	5.05051	6.54886	17.2222	16.7135	14.2077	15.1448	9.33713	13.4516	13.2388
Chr3:14810201-14810500	38.5965	36.5148	10.4167	6.62252	49.44	42.1569	40.9244	43.8731	11.03	10.2415	28.8854
Chr3:14910801-14912100	19.2053	25	5.63887	7.56257	23.9085	23.8823	22.4526	18.3301	10.2384	9.2701	20.0573
Chr3:14945601-14946100	39.7436	25.7669	0.952381	1.31579	47.4026	32.3529	23.5294	41.7647	9.4844	17.7539	5.10753
Chr3:14949401-14949700	12.3862	12.4189	2.08877	1.2	17.5351	10.0971	6.14657	5.33333	18.5233	11.1709	22.4044
Chr3:15078601-15078900	19.6629	15.2466	7.54717	5.94059	28.2443	18.3908	26.9841	20.4301	53.7313	35.6908	54.5354
Chr3:15082601-15082900	13.6201	16.7553	3.861	3.06122	17.8571	13.8037	9.65251	11.7347	6.90122	3.11493	8.42697
Chr3:15186601-15186900	26.8362	24.5734	1.72414	2.06186	20.9073	28.5311	11.9658	26.6129	5.7971	15.7303	7.70519
Chr3:15187801-15188100	16.4653	14.0845	2.1978	3.06122	15.7618	10.951	11.0169	15.0655	7.70878	11.1244	12.8358
Chr3:15189401-15190100	22.3764	22.8183	0.610998	1.44	22.6013	22.1649	9.07336	15.208	4.3552	19.7368	7.52768
Chr3:15215201-15215500	16.8207	18.5897	0	0.543478	17.2727	15.1079	7.84983	12.1387	5.48697	6.30769	3.89908
Chr3:15221801-15222100	40.1984	44.8418	0	0.362319	44.8697	38.1179	36.3548	32.9245	13.4615	31.2201	8.07927
Chr3:15225201-15225500	16.4261	20.0725	1.27505	0.652174	18.5623	20.4708	13.0726	9.85626	4.07895	22.8395	3.52304
Chr3:15225801-15226300	35.3898	32.449	2.15054	0.952381	36.7173	36.0039	23.0769	23.1928	7.37052	24.1291	6.57534
Chr3:15233001-15233700	31.418	26.2326	3.7659	2.74629	29.2641	27.3973	23.7132	16.3734	3.38477	12.4788	15.9392
Chr3:15245601-15245900	37.6689	32.2019	24.1466	20.8219	40.858	31.6068	29.7556	34.1142	21.8905	30.1165	34.6908
Chr3:15269601-15269900	16.8857	18.3633	6.42857	7.31383	14.2369	14.6944	13.6437	11.3235	7.59878	8.90585	22.4551
Chr3:15270801-15271700	36.0178	36.7444	5.90909	3.89064	35.5151	35.8137	33.8866	30.7261	35.9964	27.1489	31.7408
Chr3:15294601-15294900	21.8579	14.1994	2.23464	1.35593	17.2932	15.6729	19.0566	19.8646	14.8055	4.54545	26.1574
Chr3:15331201-15331500	29.1985	30.4746	9.8338	6.57143	35.5301	34.4032	29.0929	27.0147	7.93358	13.7209	20
Chr3:15335801-15336100	14.5833	18.6898	0	0	12	10	13.7931	17.7419	3.46696	11.5336	7.8534
Chr3:15345401-15345900	23.7774	17.9182	5.00695	5.57621	32.4111	26.3554	16.4402	22.0138	7.01754	10.4493	9.36281
Chr3:15359401-15359700	22.4576	24.898	8.74525	8.79121	16.6667	21.5909	20.8955	22.9213	14.8208	12.0915	33.2075
Chr3:15366601-15366900	20.5802	15.9769	6.48259	4.93151	15.3439	11.5	6.02837	5.18732	8.04954	12.5899	13.1086
Chr3:15370601-15370900	30.8282	35.5655	17.6692	19.6375	37.1084	41.1765	36.342	29.7872	12.8848	15.6499	15.6085
Chr3:15371201-15371700	24.6183	26.518	10.6443	8.51064	26.1438	27.2727	20.9924	17.5287	9.44717	11.2519	7.66074
Chr3:15371801-15372500	22.7753	27.0674	5.46822	6.02165	28.1755	29.0864	24.7545	23.7619	25.6583	34.701	27.8045
Chr3:15435201-15435700	17.9613	17.6854	3.85757	2.59644	22.975	20.8973	17.5375	17.9167	7.57282	8.90891	14.0639
Chr3:15435801-15436300	26.7845	22.067	1.5528	2.46114	28.551	24.9027	23.5561	22.7713	8.46519	10.4401	13.6842
Chr3:15452001-15452500	15.1899	13.8298	2.31214	0	15.3846	21.0127	20.7547	22.0513	5.07881	13.4387	14.0468
Chr3:15476201-15476700	17.533	24.0682	0.842105	0.402414	24.4813	25.1261	22.5352	16.525	2.40964	4.42638	6.9808
Chr3:15501201-15501500	26.3427	30.2222	15.5556	14.3116	23.5036	26.9774	16.2921	20.915	11.0677	29.6395	24.6241
Chr3:15508601-15509300	17.3994	18.9261	7.1644	6.54368	22.3577	20.7371	17.6471	16.5297	8.31169	10.4709	16.1228
Chr3:15612401-15612900	15.6682	21.3174	5.16129	1.94884	23.8417	20.6506	19.9184	13.3101	24.3599	1.5625	22.0501
Chr3:15619401-15619700	25.5814	23.3418	4.45545	3.84615	28.1944	38.0282	22.0779	23.1834	17.5525	16.2821	15.6904
Chr3:15632801-15633100	16.6129	14.1732	1.98216	2.4453	20.8141	17.6132	13.8752	12.205	19.6178	2.05681	29.6417
Chr3:15633801-15634100	20.3593	17.8102	4.51613	4.18848	23.7358	20.7911	18.75	15.9091	15.5899	1.14379	22.372
Chr3:15634801-15635300	15.4475	16.9098	6.04478	4.44301	22.3276	22.3711	17.959	16.6472	17.0436	3.3406	26.0595
Chr3:15637801-15638300	14.199	14.245	3.08311	1.37931	18.6184	15.2433	11.5846	15.4696	15.4939	1.05909	20.2065
Chr3:15638801-15640300	14.908	18.325	3.83784	1.87152	18.8351	22.7468	14.9733	16.1863	18.6277	8.37039	21.4443
Chr3:15640401-15640900	12.3457	18.1395	3.21285	3.20856	30	27.1903	21.6867	25.0531	12.5745	11.8837	19.2969
Chr3:15641601-15641900	21.2544	20.6681	6.22837	7.14286	23.4177	26.1183	23.1707	23.0769	16.2531	4.06213	25.5814
Chr3:15652601-15653100	19.883	15.4835	8.22259	6.45447	15.9717	17.3147	13.6516	15.9076	5.26316	7.87879	13.4557
Chr3:15666601-15666900	24.6334	19.2935	0.790514	0	25.5725	24.918	11.5	12.4088	2.98673	4.68354	2.21402
Chr3:15732601-15732900	27.2727	34.4186	5	9.18367	28.7425	35.9788	28.8344	25.3333	26.1224	14.5055	21.1852
Chr3:15733001-15733500	24.534	23.8119	3.73281	5.87326	29.5522	28.2383	21.0646	30.6659	19.3613	16.5165	22.2222
Chr3:15739801-15740100	33.3333	41.8919	1.40845	0	53.5433	43.9516	18.6813	60.4317	20.9765	17.2277	18.0995
Chr3:15748201-15748500	14.1304	13.6292	0	0	0.701754	1.86916	0.338983	5.02793	0.578035	5.01969	0.404858
Chr3:15749201-15750100	19.1086	20.714	0.953678	0.901578	21.82	20.7114	12.9877	12.1579	5.60386	9.93169	7.56997
Chr3:15752801-15753300	13.3482	17.6955	0.545455	1.28205	13.6564	10.4348	2.55754	4.31373	0.594884	9.72502	0.56243
Chr3:15779801-15781100	29.1348	27.3778	5.61252	2.64798	17.7894	18.9384	14.8274	14.4718	20.2463	25.7398	27.2577
Chr3:15781801-15782100	13.3333	13.3333	0.990099	0	13.4715	8.3004	10.8696	3.92157	1.00671	14.0089	0.571429
Chr3:15783401-15783700	20.5263	26.9767	6.29371	1.65746	23.7548	31.0606	10.8911	18.8285	3.06407	13.1265	3.11419
Chr3:15784401-15784700	24.4166	25.3555	7.18433	11.0198	27.0664	29.1899	24.1689	24.7263	6.17608	21.4642	21.2121
Chr3:15786201-15786700	28.4234	32.2381	8.7414	9.07258	34.0782	35.9521	24.9286	29.0515	9.93677	31.8182	17.7852
Chr3:15794401-15794900	20.2765	19.6429	8.69242	6.94789	23.3985	22.5969	17.6406	19.3914	5.79809	13.9728	9.97009
Chr3:15796801-15797100	9.4162	13.5945	0	1.52672	10.8911	10.6335	12.6761	11.2462	1.17925	2.98913	2.27964
Chr3:15797801-15798500	25.7253	28.2877	4.01254	5.60224	29.8729	30.8513	28.0824	25.7387	15.367	12.9328	33.6729
Chr3:15799001-15799500	14.9143	16.1591	2.31924	3.00789	18.4404	14.2642	13.8601	12.5233	6.24524	9.75428	9.09091
Chr3:15803401-15803700	12.4611	12.9129	0	1.0101	17.8832	17.7515	0	2.16216	15.4403	3.25318	26.9795
Chr3:15812201-15812700	23.8596	20.347	3.44086	6.95652	23.5566	17.3494	27.4286	15.4206	3.9557	7.0073	5.95349
Chr3:15816601-15816900	28.3708	32.3529	8.39161	8.75912	36.9565	33.5714	25.3012	35.2941	14.4495	13.1429	14.1553
Chr3:15817801-15818500	28.3697	31.9988	9.69932	10.1019	32.7844	33.2567	28.7212	27.4347	24.2969	13.5895	22.9545
Chr3:15864801-15865300	14.7923	15.2249	2.95699	2.40265	17.3283	16.7841	11.2255	10.7753	3.28216	5.36613	8.73617
Chr3:15873401-15873900	25.4702	23.6457	1.55642	2.50417	29.4396	26.0482	22.4054	18.4727	8.45771	14.9551	7.6118
Chr3:15875001-15875500	14.089	19.4384	3.92157	3.11284	20.7985	24.0125	10.5109	13.8514	9.1623	15.84	10.5797
Chr3:15876801-15877100	13.6292	13.3713	1.12994	0.743494	21.7252	24.0132	12.3239	12.4113	4.36508	11.8393	7.35586
Chr3:15900001-15900300	12.4795	16.746	5	3.84968	19.9849	15.0262	13.6159	14.794	14.0696	12.3506	15.5431
Chr3:15904201-15904700	26.049	27.8696	3.42541	1.96078	27.4086	31.5173	12.4432	13.2716	9.13838	22.1303	6.76259
Chr3:15915401-15916100	31.4757	30.3792	0.389321	1.38224	32.797	33.3577	19.0438	15.3696	4.62487	22.8395	5.17821
Chr3:15916201-15917100	17.327	18.4378	5.2399	5.24261	20.2397	21.7114	14.7845	14.6143	7.05413	11.5838	10.2813
Chr3:15917201-15917500	21.225	23.4783	7.4386	9.02318	26.403	23.9015	16.5783	21.0567	11.0887	12.1693	19.403
Chr3:15931001-15931500	29.8537	32.7703	5.09259	4.7619	29.5024	29.4698	19.9382	20.7681	6.02782	14.8075	6.14597
Chr3:15934201-15934700	18.6493	17.8492	6.28295	4.67938	21.9656	24.4797	17.1429	17.8622	3.91677	11.2033	9.93956
Chr3:15965801-15966300	21.0797	20.1815	4.74138	5.7393	23.4524	22.3676	17.4188	18.7416	7.00416	11.8852	9.31796
Chr3:15966801-15967300	16.2373	17.2305	5.80728	3.62622	16.9236	16.0786	9.12981	11.4511	3.44026	7.00191	10.7935
Chr3:15967801-15968100	22.2794	15.2605	3.55556	3.0303	17.5028	21.161	17.7329	15.1298	4.884	18.7799	4.91159
Chr3:15989201-15989500	40.2083	37.1429	6.50407	1.82927	34.3826	47.2067	32.5	38.0192	3.83481	26.378	5.20833
Chr3:16006201-16006500	15.7419	13.3672	0.828729	1.89474	8.30904	3.54132	2.10773	2.18121	2.72109	13.7168	2.43056
Chr3:16011001-16011500	33.5362	30.0283	7.15714	6.60627	33.2196	33.4283	23.9895	25.5213	10.166	15.5125	21.7753
Chr3:16038801-16039300	31.7269	26.2087	1.80723	2.00803	28.8889	41.1765	25.3927	34.4498	7.97619	9.46502	11.5903
Chr3:16044201-16044500	13.4615	16.5354	0	0.649351	22.49	9.42029	18.3333	11.5385	2.407	3.45622	3.32103
Chr3:16052001-16052500	18.9117	20.1779	1.43369	1.24688	18.8445	22.1217	14.1808	14.3444	7.0072	23.8057	8.86076
Chr3:16056001-16056300	30.6355	30.5987	0.625	0.286944	31.7328	30.173	27.8616	22.006	11.1258	19.8473	18.8516
Chr3:16064001-16064500	16.5787	22.0612	4.87805	2.08817	30.2802	24.9284	23.5079	23.0398	13.7255	6.34006	11.5702
Chr3:16066601-16067300	34.0284	35.669	1.8226	1.40421	42.4242	41.0127	35.8101	32.7786	12.5565	15.5351	25.1932
Chr3:16079201-16079500	17.1773	12.9956	0.208768	0.176056	9.90566	14.3885	5.15695	5.09804	1.39037	10.688	5.20505
Chr3:16087401-16087700	17.321	18.5727	3.35329	5.22696	23.6548	23.633	15.9871	22.1865	20.1005	1.93237	14.6667
Chr3:16089601-16090300	27.9776	29.0426	2.3913	3.22581	29.6446	29.0718	15.1803	12.2781	4.80549	17.3228	5.58442
Chr3:16099001-16099300	14.9733	14.6341	0.530504	0.835655	5.58659	0.641026	0.956938	1.62338	4.18605	4.32692	0
Chr3:16100801-16101100	29.5812	29.1089	10.2426	8.70871	42.7844	41.3729	35.9127	34.9716	39.6947	47.8916	34.9481
Chr3:16109801-16110100	8.72675	14.6789	0.337838	0	19.3878	17.833	1.33779	0.485437	0.976043	13.0381	0.729927
Chr3:16114201-16114900	30.1442	28.4559	0.816327	0.498753	33.8361	30.6645	17.3387	20	2.54199	13.3737	5.08065
Chr3:16142001-16142300	13.2203	10.5263	0.921659	0.409836	7.10383	12.7479	5.91716	5.19031	6.09626	14.5181	9.10308
Chr3:16146401-16146900	13.2263	14.1941	0.220507	0.518135	19.2883	13.6852	5.95483	9.88258	4.65455	11.2903	2.78012
Chr3:16158001-16158300	14.8829	13.7405	3.31754	0.954654	20.1493	17.1348	8.4507	11	18.1572	31.1943	15.7366
Chr3:16180801-16181100	28.3288	25.0162	17.0535	12.3752	28.6585	27	31.1203	26.0541	19.1223	20.4738	41.5621
Chr3:16181601-16182300	32.9126	33.5916	18.4645	19.306	36.9927	39.1534	37.4362	34.6869	30.7874	27.6213	41.4477
Chr3:16182601-16183300	17.669	20.9928	5.21542	6.30841	24.6202	22.9515	22.4813	20.6958	18.3219	9.47255	22.9339
Chr3:16185801-16186300	31.3394	32.5477	0.297619	0.689655	40.5637	31.2245	25.1852	32.517	20.9644	36.7774	22.6686
Chr3:16193201-16193700	50	51.5968	0.255102	0.719424	50.8021	55.3731	34.6008	29.4509	3.38129	67.4419	2.36025
Chr3:16201401-16201700	31.1383	29.2093	5.59701	3.74593	30.0589	36.4331	24.8882	26.5586	13.3739	24.6988	17.2932
Chr3:16204801-16205300	26.5487	16.129	0	0	58.1006	34.1176	12.2449	25.6881	9.83607	27.5387	14.8064
Chr3:16221601-16222500	15.113	19.7839	1.69133	0.798176	19.8227	20.6873	9.85307	9.58084	5.55952	13.609	6.4588
Chr3:16225801-16226100	11.271	13.1115	0	0.858369	1.13636	1.35747	2.61438	1.0929	4.45063	6.38298	0
Chr3:16235601-16235900	29.0698	22.3558	1.14943	0	14.1414	4.16667	5.64784	9.2	8.35052	16.2741	3.10633
Chr3:16241001-16241900	29.8594	32.9017	2.05696	3.43461	35.8798	35.1877	30.8401	29.2	17.8899	20.5714	24.3799
Chr3:16277201-16277500	18.6555	8.61111	0.564972	0.84507	11.6531	6.71141	3.25581	3.8961	4.36321	24.5023	3.09811
Chr3:16293401-16294300	32.451	34.5705	1.30862	1.32013	29.0089	27.8216	12.7886	12.852	3.61991	23.0877	5.13291
Chr3:16302601-16303300	36.7048	34.447	0.288184	0.282885	34.1853	33.1878	9.7561	3.89222	1.66453	31.6876	0.763889
Chr3:16332601-16333100	12.5	25.2688	6.38298	3.62903	17.1123	29.8611	18.8612	15.534	10.3717	12.4004	14.6575
Chr3:16333201-16334100	21.485	21.15	8.25432	7.50906	23.6213	24.5475	17.8506	19.1691	10.8986	15.753	21.4049
Chr3:16340801-16341900	38.6006	41.2363	4.36847	3.69302	42.1285	43.274	33.2118	35.7616	32.4455	21.4477	30.2037
Chr3:16353001-16353500	8.03783	12.8617	1	0	19.4103	14.3577	14.6104	7.79944	12.1069	13.5708	10.1068
Chr3:16354001-16354500	16.0428	15.7741	1.34995	2.47027	19.3038	18.6611	14.4578	13.9578	11.5304	11.3662	15.4499
Chr3:16355401-16356100	17.2057	20.068	4.48598	2.42634	19.8276	16.0479	18.9591	10.8818	8.4857	7.28745	18.3142
Chr3:16357001-16357300	12.9458	22.4607	6.32319	7.98226	20.7317	20.6169	18.2857	19.3858	20	6.93739	34.8837
Chr3:16395601-16396100	28.693	30.0089	3.55805	2.0339	26.4601	32.2531	15.3807	18.436	8.5752	21.2949	6.27451
Chr3:16405001-16405900	22.7836	24.7137	1.92308	2.04082	21.676	22.8823	20.5926	19.8668	5.93635	12.5761	7.92541
Chr3:16413001-16413500	19.9405	18.1928	0.3367	0.572246	17.7582	20.4216	12.5373	8.10398	1.65224	5.43779	2.35507
Chr3:16435801-16436300	17.6675	15.2247	0.574713	0.417246	16.4937	16.6437	10.0817	6.19902	1.37725	6.82999	1.88034
Chr3:16437201-16438700	23.8166	22.1709	5.23761	5.64021	25.8808	25.7547	19.6018	18.7978	5.36748	7.65539	15.7025
Chr3:16459201-16459500	11.5607	20.7207	1.38889	4.47761	43.2432	7.05882	8.82353	0	7.9646	8.57988	5.72391
Chr3:16535401-16535900	19.2189	20.7494	1.83486	2.19595	19.9634	16.9087	15.6541	13.7825	2.77419	11.9459	5.52017
Chr3:16538201-16538700	22.2222	24.8485	1.1583	0.454545	28.9157	22.8571	3.16206	7.16724	5.92105	10.6383	1.05018
Chr3:16549801-16550100	17.3913	13.0952	0.943396	1.85185	27.7154	15.6863	6.45161	1.31579	3.58566	12.0958	2.49377
Chr3:16551001-16551500	32.702	32.5073	1.86916	0.819672	32.4818	35.9465	20.8481	27.2222	2.89193	14.6199	3.64372
Chr3:16568201-16568900	25.7739	25.0453	0.555556	1.33495	24.0336	20.2658	6.8306	7.67414	3.47667	12.9949	6.15058
Chr3:16576401-16576900	9.41176	12.5964	0.26455	1.57233	8.14132	6.72	6.01852	4.33071	0.336022	5.50393	1.25112
Chr3:16588801-16589300	23.0428	14.7745	2.31023	3.68852	20.1456	17.1598	13.8587	10.7937	14.4762	18.5996	12.0782
Chr3:16647001-16647500	23.4015	23.3061	12.2036	10.8206	23.5935	22.8527	18.2097	17.5512	4.43787	33.0739	15.8103
Chr3:16669601-16669900	21.9601	26.9439	1.49254	2.57511	3.58974	6.59898	0	1.62602	4.26997	23.619	3.61174
Chr3:16681801-16682100	33.1551	28.2609	0.877193	0	0	0	0	0	15.0215	12.96	9.24528
Chr3:16700401-16700700	27.9618	28.0265	4.12541	4.59082	27.9322	27.6476	29.4307	28.2586	17.5269	4.85327	27.0538
Chr3:16708201-16708500	10.2167	18.5124	0	0	16.4461	21.2644	9.94152	3.7464	2.64766	9.03824	2.39617
Chr3:16731801-16732100	23.4043	24.6641	2.61194	2.61438	24.4141	30.0261	19.7388	11.9843	3.25733	11.0619	7.29367
Chr3:16787601-16788300	47.8149	44.4182	12.6735	16.0348	45.9763	46.8235	40.3438	45.9561	20.1875	35.7915	38.4735
Chr3:16797801-16798500	23.1089	20.4317	0.340136	1.81543	20.2915	17.8033	5.83501	7.93466	4.81752	34.6039	3.88548
Chr3:16813801-16814500	36.4811	35.0847	20.7568	19.2383	31.6736	32.1655	25.7053	23.9423	4.40376	16.7949	6.69039
Chr3:16840201-16840700	25.7028	24.3032	4.85992	4.94845	20.5564	22.7794	15.4224	17.2414	6.92974	19.1038	10.8753
Chr3:16880601-16881700	22.0584	25.8353	2.15545	3.34294	22.5715	29.2172	20.7472	17.1418	7.49129	16.087	15.6589
Chr3:16943601-16943900	15.0609	16.5217	4.95868	3.56295	20.6426	15.5604	12.7464	9.30599	3.35689	4.81728	8.58434
Chr3:16973801-16974300	13.0288	12.5466	0.27248	0.480769	13.7555	16.6392	11.0837	6.06061	6.54149	10.5263	8.18859
Chr3:16989601-16990100	34.4907	38.5939	2.0202	0.40568	37.0841	33.1574	32.6797	32.75	13.0962	26.0022	9.20716
Chr3:17011001-17011300	14.5092	13.4732	2.61969	1.40728	12.5269	17.1239	7.30838	5.38089	2.15517	17.1687	2.12766
Chr3:17035201-17035900	18.8006	18.9287	6.8936	6.52752	18.2831	19.0084	16.2587	14.5279	4.04542	9.25926	11.0201
Chr3:17048401-17048700	25	18.932	1.6	0	23.1034	17.6221	10.453	13.0137	9.60615	22.9698	8.76404
Chr3:17057801-17058500	35.3901	35.3416	13.3333	12.9288	37.1681	37.8604	29.8507	26.9138	3.11794	18.412	11.0469
Chr3:17070601-17070900	27.4011	20.155	4.3379	4.91453	32.6279	25.1673	16.0363	19.0751	4.99325	7.71704	14.9306
Chr3:17117001-17117900	25.6463	27.715	3.56537	4.73846	27.1119	29.5247	19.2143	15.8399	10.7266	17.1171	14.751
Chr3:17141401-17141900	26.5546	28.8136	0	0	33.0144	27.2487	23.9316	25.2083	33.5271	21.3262	12.5654
Chr3:17143001-17143300	32.967	37.9896	0.955414	0.934579	38.5714	35.7895	29.4118	29.7012	9.34066	33.3333	21.134
Chr3:17147001-17147300	37.3752	37.9747	0	0.301205	0	9.0535	0.487805	0.653595	4.13223	27.6243	1.05932
Chr3:17177001-17177700	24.2761	23.7347	3.60415	3.3063	22.2127	25.0332	13.1497	12.8262	5.96379	19.6397	11.3008
Chr3:17202601-17202900	15.1261	7.95455	0.641026	0.995025	56.0976	8	2.40385	13.3333	7.14286	11.9048	19.2073
Chr3:17226001-17226300	9.60219	10.5263	0	0	20.8668	17.6211	11.0363	13.5081	5.3135	6.03949	10.883
Chr3:17226401-17227300	25.7032	23.904	2.28571	3.11787	26.0279	25.2533	21.4408	17.8087	8.00317	11.3336	20.2001
Chr3:17249201-17249900	20.9539	28.3249	1.72265	0.783801	26.1289	21.88	8.61017	5.92798	6.34366	17.6923	7.18336
Chr3:17260601-17260900	13.354	11.4391	0	0.348432	6.73854	9.20502	4.62428	0	1.80645	19.0996	4.10765
Chr3:17261201-17261500	23.9726	25.6983	11.5702	0	29.3532	15.8537	5	10.7843	8.61759	16.8362	20.7048
Chr3:17270201-17270900	17.6471	16.9782	0.676819	0.5	17.3876	10.8485	5.64417	6.3854	4.4293	12.9139	2.34742
Chr3:17321001-17321700	14.5232	23.7533	3.30969	4.5045	20.5674	20	16.5591	9.90371	4.77724	16.5621	7.17241
Chr3:17332201-17332700	42.4933	36.4874	2.67966	0	37.7085	44.3226	15.8613	21.3675	3.41394	24.7795	7.00701
Chr3:17358001-17358300	22.0729	17.5932	4.22164	2.14765	13.826	18.4795	9.80392	12.1986	2.2412	17.2583	5.60345
Chr3:17362801-17364300	35.5148	41.1411	8.90032	11.5303	37.4001	38.5377	36.1628	33.8114	18.2761	26.3158	27.1293
Chr3:17365001-17365700	19.1233	20.2237	6.84327	5.12528	21.8552	21.7617	16.2255	15.2635	17.3193	14.1823	14.3207
Chr3:17367601-17368300	35.6643	37.6293	2.0284	5.20231	39.3656	36.6538	34.8132	33.4128	29.1399	51.4867	38.7244
Chr3:17377201-17377500	27.6042	36.3905	1.8018	0	23.7885	18.8679	3.22581	12.7119	1.3269	16.9231	4.06321
Chr3:17396201-17397100	29.6986	30.9388	1.50602	1.72956	33.4429	27.3261	19.8251	18.7952	4.62789	13.7662	9.51743
Chr3:17402601-17403300	34.9668	37.2152	14.4007	12.6969	32.2699	35.2751	32.765	34.5105	26.9113	24.0741	41.0909
Chr3:17404001-17404300	26.25	19.7368	6.875	12.5	15.847	14.8936	18.018	16.5714	5.55556	14	7.84314
Chr3:17405001-17405500	27.6423	27.5449	14.8315	17.9541	22.5621	29.6	23.0444	27.4351	18.2724	26.378	24.0838
Chr3:17405601-17406500	27.9465	28.4047	12.239	14.0336	28.0183	22.1244	22.7862	22.9654	12.3616	19.3437	24.2647
Chr3:17408201-17408700	27.6139	27.2441	6.71141	10.1053	21.0031	24.1503	22.3443	22.1831	7.56144	12.4402	25.5639
Chr3:17417601-17417900	37.4631	39.3468	10.4953	9.14761	44.7236	41.263	39.0977	39.0547	48.1481	33.3333	80
Chr3:17429401-17430300	32.1528	33.1439	10.6996	9.00265	37.3561	32.1563	30.8628	31.791	11.8674	19.802	21.5827
Chr3:17433001-17433300	37.2268	36.3772	21.0587	21.9978	37.9334	37.0474	34.9631	33.5472	22.2997	23.913	46.2857
Chr3:17447801-17448500	15.6444	14.0653	2.11694	2.43056	16.7724	15.914	10.5882	11.6456	5.04282	11.6949	6.50452
Chr3:17495401-17495900	24.8378	25.6265	2.52525	4.17827	27.1186	20.3866	12.8302	7.16511	1.01796	15.9377	3.49727
Chr3:17516601-17516900	50.339	42.9174	0	0	39.6524	40.0786	7.62712	7.37705	18.9781	37.0229	18.5784
Chr3:17520201-17520700	19.9601	12.5815	0.17452	1.21029	20.0627	20.074	11.036	7.9096	1.90652	20.903	3.223
Chr3:17546201-17546700	32.6165	35.8779	2.43902	1.06383	5.83942	14.5228	0.78125	0	2.4656	16.6667	2.34792
Chr3:17566801-17567100	32.9851	34.6715	0	3.20285	37.013	36.07	26.24	24.2718	5.62701	20.8729	0.668151
Chr3:17579801-17580500	20.614	21.14	2.50934	2.81426	20.913	20.2064	7.47059	4.41724	3.02901	25.2134	2.33586
Chr3:17640201-17640500	31.6619	35.8516	1.3986	0	37.4317	40.2235	13.649	13.6842	23.2432	9.90566	26.9608
Chr3:17656201-17656700	35.4145	32.3779	4.10095	4.20948	33.977	35.3827	28.2741	26.6509	4.46533	39.4831	14.1538
Chr3:17658601-17659100	41.2844	46.4499	0.299401	3.98406	41.2358	38.0016	34.973	36.747	25.4496	25.5076	16.1372
Chr3:17683801-17684100	21.012	23.8342	7.44298	8.13679	20.8574	23.7589	17.979	14.3555	5.6338	39.6717	8.37209
Chr3:17707201-17707700	22.2034	16.9435	0	0.729927	15.0685	23.97	12.4402	13.6691	2.77435	11.4943	5.13291
Chr3:17728601-17729100	22.4706	20.0708	4.14508	8.62534	24.019	20.1117	12.7706	12.2414	5.03853	49.3772	5.33088
Chr3:17730401-17730700	44.7507	46.5582	5.46448	0	56.9558	39.0852	43.5743	46.0526	15.917	51.0791	19.1358
Chr3:17775401-17776500	22.0838	23.5719	3.75563	1.92837	24.6825	24.2694	20.9489	21.0042	14.1637	12.6511	19.7023
Chr3:17899201-17899500	30.7978	34.4554	0	1.16279	43.0303	37.6374	12.8834	16.2393	4.4843	22.905	2.43902
Chr3:17928601-17929500	27.9877	30.4993	4.36836	4.22535	28.5037	23.9358	20.3492	18.7004	5.56485	16.2301	8.13008
Chr3:17978401-17978700	29.6137	29.7153	18.593	18.4659	21.5311	23.1928	16.8317	18.2825	13.1222	22.1065	12.2888
Chr3:18014801-18015100	20.1439	16.8246	0.534759	0.985222	18.8623	18.4426	13.5593	10.8553	9.03388	21.267	6.80851
Chr3:18018601-18019500	33.1847	32.1806	0.415512	1	35.43	32.3951	23.6352	23.3985	9.9395	19.0813	5.97723
Chr3:18029001-18029300	13.377	14.7987	2.75229	3.53635	12.5201	16.1529	8.24524	7.58377	1.93548	11.3982	3.06122
Chr3:18069201-18069500	51.9328	48.1336	0	0.662252	0	0	0.613497	1.1236	25.2396	42.1158	17.0963
Chr3:18069801-18070300	35.9703	34.2268	0	0	48.4424	41.1905	1.98675	0	66.6667	53.9792	53.8462
Chr3:18088401-18088900	19.4113	25.617	1.51899	2.30126	18.2008	23.7697	10.2273	15.0048	5.32003	17.3958	5.51039
Chr3:18146401-18147300	22.6265	29.572	0	0.202429	26.6786	24.236	20.9705	17.9507	0.994036	8.99408	2.67703
Chr3:18170801-18171300	26.3514	29.1372	0.3003	2	26.2956	28.2645	22.0379	20.5993	4.67446	6.75676	4.07609
Chr3:18243401-18244100	18.516	18.5501	0.912106	0.580833	17.5853	19.8906	13.9116	12.9577	11.0868	18.241	23.8592
Chr3:18254401-18255100	14.8775	14.6365	2.49355	1.71296	6.56397	8.16083	4.51585	3.75567	1.23119	20.6128	4.37158
Chr3:18268201-18268900	44.5116	40.5882	0.628931	0.559441	37.1394	34.4281	21.3855	26.1408	4.44904	23.2529	2.30655
Chr3:18271201-18271500	7.07547	13.2812	0.507614	0	2.25225	4.62428	0.44843	3.2	1.2685	16.2698	0.357782
Chr3:18308201-18308700	17.2671	20.3523	0	0.205761	0.218818	1.35135	0.260417	0	4.99287	14.7555	3.69515
Chr3:18357401-18357900	14.8339	21.2851	0.816993	1.99387	22.2015	19.9555	23.8289	19.0942	3.52234	10.947	5.88703
Chr3:18458001-18458500	36.2025	43.3058	0.84507	1.24481	45.8262	35.3125	38.764	19.0083	15.739	25.3555	8.27943
Chr3:18458801-18459100	38.5131	35.1583	1.32013	0.898204	32.3246	33.6759	26.4644	33.0343	18.2844	22.426	21.7914
Chr3:18519201-18519500	15.121	11.6448	2.1164	0	12.5828	7.69231	5.30973	4.53401	2.5974	15.5172	2.65487
Chr3:18545401-18545700	9.83051	16.5079	0	3.22581	9.01639	7.55814	9.67742	3.0303	13.8848	23.4219	5.70652
Chr3:18561001-18561300	30.4519	33.7731	0.961538	4.06504	22.6131	23.9899	16.2304	20.4545	2.89093	30.3237	5.87302
Chr3:18563801-18564300	23.4153	24.8667	1.46699	0	18.2216	16.3478	4.25532	6.38298	2.91971	16.5479	6.68584
Chr3:18585001-18585300	18.6147	17.0877	1.76768	2.407	10.395	17.4292	10.582	16.6667	3.65359	32.2148	8.90411
Chr3:18634401-18634700	13.0909	12.6847	0.26455	0.257069	12.4848	17.2131	6.06061	9.95542	2.87141	16.8378	5.02183
Chr3:18652001-18652300	32.7988	39.2523	2.80778	5.39326	34.6032	36.9418	31.6413	29.0566	19.2817	37.0518	14.4201
Chr3:18652801-18653300	21.5026	27.3764	4.24144	6.77083	26.9012	26.1882	18.7151	25.0549	17.2608	19.6881	24.9664
Chr3:18654401-18654900	19.9357	18.2554	9.37965	7.28799	19.8149	22.4148	18.5662	18.6867	17.1166	13.4365	24.6082
Chr3:18720201-18720700	18.3946	19.906	6.66667	4.22535	15.9091	21.8868	13.6038	18.6701	2.8083	11.215	2.07769
Chr3:18737801-18738100	27.1505	23.5897	3.96825	5.38462	32.5648	34.2679	28.2353	26.2948	9.36639	17.5862	22.0532
Chr3:18739001-18739900	26.8637	27.6205	4.89627	7.06672	30.3173	26.2455	25	25.9206	12.8326	16.0645	15.9727
Chr3:18757001-18757700	19.2294	24.3752	2.97915	1.69101	26.8889	24.2991	17.9941	17.0591	6.78556	14.0759	15.1678
Chr3:18757801-18758300	17.386	17.0464	1.98098	1.56986	14.1659	14.4658	7.16492	6.07514	4.70767	26.3208	11.1528
Chr3:18791201-18791700	35.1017	37.6105	21.9523	24.9819	31.0042	34.2336	26.5651	29.1344	23.1548	18.3071	37.8747
Chr3:18796001-18796500	32.6389	30.0148	13.978	14.069	30.031	25.3238	20.7361	22.6316	8.85167	26.7267	8.09206
Chr3:18843401-18844300	20.7781	22.5628	1.52207	1.02171	21.4439	25.4205	17.4942	19.6762	10.3382	22.3568	10.3403
Chr3:18860001-18860300	64.227	63.8704	1.86916	2.08333	61.4251	59.4185	30.5239	47.5874	6.10932	25	5.95611
Chr3:18860601-18861300	35.2089	38.8179	0.515464	0	38.3043	36.4873	27.6555	28.3623	12.7197	30.5556	10.5745
Chr3:18873601-18874100	53.8633	62.818	0	1.14286	44.2188	53.8677	40.7827	48.4983	16.8276	50.2545	13.8182
Chr3:18885601-18886100	32.8448	28.2911	6.89655	11.7385	27.3636	32.9885	17.2867	14.0506	7.31982	19.9023	15
Chr3:18887001-18887700	21.102	21.8509	5.64374	5.11727	21.2963	22.4988	20.5997	14.838	9.31429	22.0042	11.0735
Chr3:19133401-19134300	23.4117	24.4892	3.9019	3.58456	25.1284	24.9479	17.246	20.1139	11.9835	25.9259	16.8539
Chr3:19134401-19134900	39.3109	38.5579	5.21472	5.15371	35.2645	37.4157	33.5733	29.4308	6.60066	27.9678	13.8203
Chr3:19242801-19243100	60	50.5051	15.0794	20.5128	76.4706	17.5	29.4118	45.098	43.4146	48.1894	65.0826
Chr3:19243201-19243900	30.2326	27.4439	13.5857	12.7638	27.6596	32.8498	21.436	25.5497	33.4375	30.5045	41.0878
Chr3:19298801-19299100	36.8132	36.166	1.04167	0.473934	3.72671	10.4072	3.60825	0	0.554017	43.2353	1.54867
Chr3:19392001-19392500	17.7556	18.0203	4.89838	3.44177	16.5803	17.1613	9.03194	7.86517	25.775	24.2397	4.9832
Chr3:19436601-19437500	36.0622	30.7461	1.87019	1.48936	38.1974	38.2322	30.1552	30.8108	6.89479	21.9003	9.25212
Chr3:19533001-19533300	18.0385	14.6172	1.96078	0	13.1148	18.3607	1.24224	8.20896	5.43319	9.92	2.94118
[truncated: 1,240 more rows]
