# Supplementary material for: The Pol IV largest subunit CTD quantitatively affects siRNA levels guiding RNA-directed DNA methylation
Source: Nucleic Acids Res. 2019 Jul 22;47(17):9024–36. doi: 10.1093/nar/gkz615 (PMC6753486; doi:10.1093/nar/gkz615)
Supplement: gkz615_Supplemental_Files [file gkz615_supplemental_files.zip › Table_S3.xlsx]

## Sheet: Sheet1
Table S3. sRNA read counts and calculations for Pol IV DMRs. Related to Figure 2 and 6.
Pol IV DMR	Col-0 #1 read counts	Col-0 #1 read counts + 0.5	Col-0 #1 RPM	Col-0 #1 log2 FC	Col-0 #2 read counts	Col-0 #2 read counts + 0.5	Col-0 #2 RPM	Col-0 #2 log2 FC	Average Col-0 RPM	nrpd1-3 #1 read counts	nrpd1-3 #1 read counts + 0.5	nrpd1-3 #1 RPM	nrpd1-3 #1 log2 FC	nrpd1-3 #2 read counts	nrpd1-3 #2 read counts + 0.5	nrpd1-3 #2 RPM	nrpd1-3 #2 log2 FC	NRPD1 FL #1 read counts	NRPD1 FL #1 read counts + 0.5	NRPD1 FL #1 RPM	NRPD1 FL #1 log2 FC	NRPD1 FL #2 read counts	NRPD1 FL #2 read counts + 0.5	NRPD1 FL #2 RPM	NRPD1 FL #2 log2 FC	NRPD1 ΔCTD #1 read counts	NRPD1 ΔCTD #1 read counts + 0.5	NRPD1 ΔCTD #1 RPM	NRPD1 ΔCTD #1 log2 FC	NRPD1 ΔCTD #2 read counts	NRPD1 ΔCTD #2 read counts + 0.5	NRPD1 ΔCTD #2 RPM	NRPD1 ΔCTD #2 log2 FC	clsy1 clsy2 read counts	clsy1 clsy2 read counts + 0.5	clsy1 clsy2 RPM	clsy1 clsy2 log2 FC	clsy3 clsy4 read counts	clsy3 clsy4 read counts + 0.5	clsy3 clsy4 RPM	clsy3 clsy4 log2 FC	shh1 read counts	shh1 read counts + 0.5	shh1 RPM	shh1 log2 FC
Chr_start_stop
Chr1:1-300	59	59.5	11.2609	0.101673	62	62.5	9.72829	-0.109385	10.4946	3	3.5	0.768616	-3.77124	0	0.5	0.130557	-6.32882	38	38.5	6.68223	-0.651242	29	29.5	5.74025	-0.870458	14	14.5	2.57088	-2.02931	8	8.5	1.83662	-2.51452	14	14.5	1.79773	-2.54539	232	232.5	29.2012	1.47638	15	15.5	1.76303	-2.57351
Chr1:601-900	1207	1207.5	228.529	0.153674	1171	1171.5	182.347	-0.172016	205.438	0	0.5	0.109802	-10.8696	12	12.5	3.26392	-5.97595	399	399.5	69.339	-1.56696	519	519.5	101.087	-1.02311	53	53.5	9.48565	-4.43681	42	42.5	9.18308	-4.48358	15	15.5	1.92171	-6.74017	653	653.5	82.0773	-1.32365	18	18.5	2.10427	-6.60924
Chr1:55601-55900	195	195.5	36.9999	0.223425	169	169.5	26.3831	-0.264482	31.6915	0	0.5	0.109802	-8.17305	0	0.5	0.130557	-7.92327	84	84.5	14.6662	-1.1116	112	112.5	21.8908	-0.533774	43	43.5	7.71263	-2.0388	47	47.5	10.2634	-1.62658	4	4.5	0.557917	-5.8279	150	150.5	18.9023	-0.745537	5	5.5	0.625592	-5.66273
Chr1:238801-239500	354	354.5	67.092	0.0836028	382	382.5	59.5372	-0.0887471	63.3146	0	0.5	0.109802	-9.17149	2	2.5	0.652785	-6.59979	194	194.5	33.7583	-0.907296	184	184.5	35.9009	-0.818518	30	30.5	5.40771	-3.54945	30	30.5	6.59021	-3.26414	9	9.5	1.17782	-5.74834	686	686.5	86.222	0.445519	10	10.5	1.19431	-5.72828
Chr1:258001-258300	41	41.5	7.85421	-0.13683	60	60.5	9.41699	0.12497	8.6356	0	0.5	0.109802	-6.29732	1	1.5	0.391671	-4.46258	10	10.5	1.82243	-2.24444	55	55.5	10.7995	0.32259	11	11.5	2.03897	-2.08245	11	11.5	2.48483	-1.79715	0	0.5	0.0619908	-7.1221	61	61.5	7.72419	-0.160913	8	8.5	0.966825	-3.15897
Chr1:258401-258900	105	105.5	19.9667	0.35367	72	72.5	11.2848	-0.469544	15.6258	1	1.5	0.329407	-5.56791	1	1.5	0.391671	-5.31814	66	66.5	11.542	-0.43703	43	43.5	8.46444	-0.884442	24	24.5	4.3439	-1.84687	56	56.5	12.2081	-0.35609	5	5.5	0.681898	-4.51823	130	130.5	16.3904	0.0689191	15	15.5	1.76303	-3.1478
Chr1:372201-372900	38	38.5	7.28644	0.203412	34	34.5	5.37002	-0.236874	6.32823	1	1.5	0.329407	-4.26386	0	0.5	0.130557	-5.59905	14	14.5	2.51668	-1.33028	17	17.5	3.40523	-0.894048	0	0.5	0.0886509	-6.15752	2	2.5	0.540181	-3.55029	3	3.5	0.433935	-3.86625	477	477.5	59.9724	3.24442	0	0.5	0.056872	-6.79794
Chr1:431201-431700	448	448.5	84.8822	0.29198	345	345.5	53.778	-0.366466	69.3301	0	0.5	0.109802	-9.30243	4	4.5	1.17501	-5.88273	298	298.5	51.809	-0.42028	174	174.5	33.955	-1.02986	73	73.5	13.0317	-2.41146	74	74.5	16.0974	-2.10665	36	36.5	4.52533	-3.93739	913	913.5	114.732	0.726719	77	77.5	8.81517	-2.97542
Chr1:431801-432500	115	115.5	21.8593	0.269981	92	92.5	14.3979	-0.332411	18.1286	1	1.5	0.329407	-5.78225	2	2.5	0.652785	-4.79552	78	78.5	13.6248	-0.412031	58	58.5	11.3832	-0.67136	20	20.5	3.63469	-2.31836	26	26.5	5.72592	-1.66269	24	24.5	3.03755	-2.57729	267	267.5	33.5971	0.890069	92	92.5	10.5213	-0.78495
Chr1:432801-434100	155	155.5	29.4296	0.189615	142	142.5	22.1805	-0.218362	25.8051	0	0.5	0.109802	-7.8766	0	0.5	0.130557	-7.62683	118	118.5	20.5674	-0.327296	70	70.5	13.7182	-0.911561	38	38.5	6.82612	-1.91852	29	29.5	6.37414	-2.01735	1484	1484.5	184.051	2.83438	373	373.5	46.9103	0.862251	1062	1062.5	120.853	2.22753
Chr1:512601-512900	107	107.5	20.3452	0.280621	84	84.5	13.1527	-0.348717	16.7489	2	2.5	0.549011	-4.93109	6	6.5	1.69724	-3.30281	78	78.5	13.6248	-0.297834	99	99.5	19.3612	0.209097	36	36.5	6.47152	-1.37189	39	39.5	8.53486	-0.972631	10	10.5	1.30181	-3.68548	729	729.5	91.6227	2.45163	15	15.5	1.76303	-3.24794
Chr1:587401-587900	48	48.5	9.17902	0.0181083	57	57.5	8.95003	-0.0183385	9.06452	0	0.5	0.109802	-6.36725	0	0.5	0.130557	-6.11748	38	38.5	6.68223	-0.439901	33	33.5	6.51859	-0.475671	15	15.5	2.74818	-1.72176	9	9.5	2.05269	-2.14272	6	6.5	0.80588	-3.49159	441	441.5	55.4509	2.61291	15	15.5	1.76303	-2.36217
Chr1:634001-634500	308	308.5	58.3861	0.185692	284	284.5	44.2832	-0.213174	51.3347	0	0.5	0.109802	-8.86888	0	0.5	0.130557	-8.61911	193	193.5	33.5847	-0.612128	177	177.5	34.5388	-0.571715	106	106.5	18.8827	-1.44287	82	82.5	17.826	-1.52595	12	12.5	1.54977	-5.04981	604	604.5	75.9231	0.564606	8	8.5	0.966825	-5.73054
Chr1:670601-670900	110	110.5	20.913	0.244288	92	92.5	14.3979	-0.294257	17.6554	1	1.5	0.329407	-5.7441	3	3.5	0.913899	-4.27194	73	73.5	12.757	-0.468825	58	58.5	11.3832	-0.633206	6	6.5	1.15246	-3.93732	18	18.5	3.99734	-2.143	3880	3880.5	481.11	4.76818	323	323.5	40.6305	1.20245	3785	3785.5	430.578	4.60809
Chr1:789401-789700	102	102.5	19.399	0.205751	91	91.5	14.2422	-0.240054	16.8206	0	0.5	0.109802	-7.25918	0	0.5	0.130557	-7.0094	0	0.5	0.0867822	-7.59861	0	0.5	0.0972924	-7.43369	0	0.5	0.0886509	-7.56788	0	0.5	0.108036	-7.28257	5	5.5	0.681898	-4.62453	1271	1271.5	159.696	3.24703	0	0.5	0.056872	-8.20829
Chr1:792201-792700	149	149.5	28.2941	0.187361	137	137.5	21.4022	-0.215377	24.8482	0	0.5	0.109802	-7.82209	1	1.5	0.391671	-5.98735	2	2.5	0.433911	-5.8396	7	7.5	1.45939	-4.08971	4	4.5	0.797858	-4.96086	3	3.5	0.756254	-5.03813	12	12.5	1.54977	-4.00301	2400	2400.5	301.495	3.60092	4	4.5	0.511848	-5.60128
Chr1:1194801-1195100	333	333.5	63.1176	0.245709	278	278.5	43.3493	-0.296324	53.2334	0	0.5	0.109802	-8.92128	5	5.5	1.43613	-5.21208	239	239.5	41.5687	-0.356835	177	177.5	34.5388	-0.624115	53	53.5	9.48565	-2.48851	37	37.5	8.10272	-2.71585	17	17.5	2.16968	-4.61678	532	532.5	66.8802	0.329246	29	29.5	3.35545	-3.98775
Chr1:1430201-1430500	442	442.5	83.7467	0.382371	287	287.5	44.7502	-0.521768	64.2484	0	0.5	0.109802	-9.19261	0	0.5	0.130557	-8.94284	223	223.5	38.7917	-0.727915	383	383.5	74.6232	0.215964	90	90.5	16.0458	-2.00146	285	285.5	61.6887	-0.058655	6	6.5	0.80588	-6.31695	225	225.5	28.322	-1.18174	13	13.5	1.53554	-5.38684
Chr1:1430801-1431100	376	376.5	71.2557	0.116942	386	386.5	60.1598	-0.127264	65.7077	4	4.5	0.98822	-6.05509	5	5.5	1.43613	-5.51581	130	130.5	22.6502	-1.53654	105	105.5	20.5287	-1.67842	85	85.5	15.1593	-2.11586	61	61.5	13.2885	-2.30589	12	12.5	1.54977	-5.40594	884	884.5	111.09	0.757596	28	28.5	3.24171	-4.34124
Chr1:1441401-1443300	433	433.5	82.0434	0.107348	451	451.5	70.2772	-0.115982	76.1603	2	2.5	0.549011	-7.11606	1	1.5	0.391671	-7.60325	298	298.5	51.809	-0.555836	268	268.5	52.246	-0.543718	152	152.5	27.0385	-1.49402	106	106.5	23.0117	-1.72667	126	126.5	15.6837	-2.27978	557	557.5	70.0201	-0.12127	156	156.5	17.8009	-2.09708
Chr1:1443601-1444100	32	32.5	6.15089	0.0946123	34	34.5	5.37002	-0.101255	5.76045	0	0.5	0.109802	-5.7132	0	0.5	0.130557	-5.46343	27	27.5	4.77302	-0.271279	24	24.5	4.76733	-0.273002	13	13.5	2.39358	-1.26701	5	5.5	1.1884	-2.27716	2	2.5	0.309954	-4.21606	149	149.5	18.7767	1.70469	2	2.5	0.28436	-4.34039
Chr1:1444201-1444500	107	107.5	20.3452	0.443683	61	61.5	9.57264	-0.644019	14.9589	0	0.5	0.109802	-7.08996	0	0.5	0.130557	-6.84018	51	51.5	8.93857	-0.742892	37	37.5	7.29693	-1.03565	23	23.5	4.16659	-1.84407	24	24.5	5.29378	-1.49864	30	30.5	3.78144	-1.984	577	577.5	72.532	2.27761	42	42.5	4.83412	-1.62968
Chr1:1445801-1446300	292	292.5	55.358	0.0646064	324	324.5	50.5093	-0.0676358	52.9336	2	2.5	0.549011	-6.59121	1	1.5	0.391671	-7.0784	207	207.5	36.0146	-0.555602	176	176.5	34.3442	-0.624118	66	66.5	11.7906	-2.16655	55	55.5	11.992	-2.14211	14	14.5	1.79773	-4.87993	443	443.5	55.7021	0.073546	21	21.5	2.4455	-4.43599
Chr1:1476401-1476900	194	194.5	36.8107	0.263626	157	157.5	24.5153	-0.322816	30.663	0	0.5	0.109802	-8.12545	1	1.5	0.391671	-6.29071	136	136.5	23.6915	-0.372126	151	151.5	29.4796	-0.0567823	48	48.5	8.59914	-1.83423	37	37.5	8.10272	-1.92002	28	28.5	3.53347	-3.11734	419	419.5	52.6878	0.780969	57	57.5	6.54028	-2.22907
Chr1:1598201-1598500	294	294.5	55.7365	0.14969	287	287.5	44.7502	-0.167039	50.2433	0	0.5	0.109802	-8.83788	6	6.5	1.69724	-4.88767	238	238.5	41.3951	-0.279471	218	218.5	42.5168	-0.2409	49	49.5	8.77644	-2.51722	33	33.5	7.23843	-2.79518	37	37.5	4.64931	-3.43384	3473	3473.5	436.26	3.11818	17	17.5	1.99052	-4.65771
Chr1:1613201-1614300	279	279.5	52.8976	0.108733	290	290.5	45.2171	-0.117601	49.0574	0	0.5	0.109802	-8.80342	1	1.5	0.391671	-6.96868	122	122.5	21.2616	-1.20622	157	157.5	30.6471	-0.678719	68	68.5	12.1452	-2.01409	52	52.5	11.3438	-2.11257	26	26.5	3.28551	-3.90028	826	826.5	103.806	1.08134	36	36.5	4.15166	-3.56271
Chr1:1614401-1614900	550	550.5	104.187	-0.0930087	758	758.5	118.063	0.0873739	111.125	0	0.5	0.109802	-9.98305	10	10.5	2.7417	-5.34097	347	347.5	60.3137	-0.881621	281	281.5	54.7756	-1.02057	80	80.5	14.2728	-2.96084	82	82.5	17.826	-2.64012	7	7.5	0.929862	-6.90095	537	537.5	67.5081	-0.719044	5	5.5	0.625592	-7.47274
Chr1:1617601-1617900	103	103.5	19.5882	0.0368394	119	119.5	18.6005	-0.0378048	19.0944	2	2.5	0.549011	-5.12017	0	0.5	0.130557	-7.19232	121	121.5	21.0881	0.143282	97	97.5	18.972	-0.00927334	32	32.5	5.76231	-1.72843	36	36.5	7.88664	-1.27566	12	12.5	1.54977	-3.62302	261	261.5	32.8435	0.782462	4	4.5	0.511848	-5.22129
Chr1:1881801-1882500	1145	1145.5	216.795	0.246377	955	955.5	148.726	-0.297297	182.761	1	1.5	0.329407	-9.11587	14	14.5	3.78615	-5.59308	953	953.5	165.494	-0.143179	975	975.5	189.817	0.0546571	207	207.5	36.7901	-2.31256	139	139.5	30.1421	-2.6001	16	16.5	2.0457	-6.48122	2170	2170.5	272.607	0.576869	12	12.5	1.4218	-7.00609
Chr1:1975801-1976700	78	78.5	14.8568	0.273338	62	62.5	9.72829	-0.337523	12.2925	0	0.5	0.109802	-6.80673	3	3.5	0.913899	-3.7496	66	66.5	11.542	-0.0908835	50	50.5	9.82653	-0.323027	17	17.5	3.10278	-1.98615	11	11.5	2.48483	-2.30656	0	0.5	0.0619908	-7.63151	151	151.5	19.0279	0.630333	6	6.5	0.739336	-4.05541
Chr1:2157401-2157700	91	91.5	17.3171	-0.425094	187	187.5	29.1849	0.327929	23.251	0	0.5	0.109802	-7.72624	0	0.5	0.130557	-7.47647	51	51.5	8.93857	-1.37918	33	33.5	6.51859	-1.83466	8	8.5	1.50707	-3.94748	6	6.5	1.40447	-4.04919	3	3.5	0.433935	-5.74367	489	489.5	61.4795	1.40281	1	1.5	0.170616	-7.09039
Chr1:2415601-2416100	114	114.5	21.67	0.00894212	137	137.5	21.4022	-0.00899789	21.5361	1	1.5	0.329407	-6.03075	1	1.5	0.391671	-5.78097	120	120.5	20.9145	-0.0422554	122	122.5	23.8366	0.14642	30	30.5	5.40771	-1.99367	19	19.5	4.21341	-2.3537	6	6.5	0.80588	-4.74005	347	347.5	43.6448	1.01905	9	9.5	1.08057	-4.3169
Chr1:2472801-2473100	71	71.5	13.532	0.0288022	83	83.5	12.997	-0.0293889	13.2645	0	0.5	0.109802	-6.91652	0	0.5	0.130557	-6.66674	57	57.5	9.97996	-0.410462	39	39.5	7.6861	-0.787245	31	31.5	5.58501	-1.24794	15	15.5	3.34912	-1.98571	15	15.5	1.92171	-2.7871	1234	1234.5	155.049	3.54708	32	32.5	3.69668	-1.84326
Chr1:2531401-2531900	93	93.5	17.6956	0.190942	85	85.5	13.3083	-0.220124	15.502	0	0.5	0.109802	-7.1414	5	5.5	1.43613	-3.4322	22	22.5	3.9052	-1.98898	32	32.5	6.324	-1.29354	4	4.5	0.797858	-4.28017	2	2.5	0.540181	-4.84286	55	55.5	6.88098	-1.17177	615	615.5	77.3047	2.3181	51	51.5	5.85782	-1.40402
Chr1:2534201-2534700	72	72.5	13.7212	-0.400101	144	144.5	22.4918	0.312891	18.1065	0	0.5	0.109802	-7.36546	0	0.5	0.130557	-7.11569	60	60.5	10.5007	-0.78603	39	39.5	7.6861	-1.23619	25	25.5	4.5212	-2.00173	25	25.5	5.50985	-1.71642	6	6.5	0.80588	-4.4898	128	128.5	16.1392	-0.165943	1	1.5	0.170616	-6.72961
Chr1:2587201-2588100	121	121.5	22.9949	0.335043	86	86.5	13.464	-0.437165	18.2294	0	0.5	0.109802	-7.37522	0	0.5	0.130557	-7.12544	74	74.5	12.9306	-0.495484	79	79.5	15.4695	-0.236842	19	19.5	3.45739	-2.39851	47	47.5	10.2634	-0.828753	8	8.5	1.05384	-4.11254	289	289.5	36.3602	0.996093	9	9.5	1.08057	-4.0764
Chr1:2657201-2658100	606	606.5	114.785	0.258497	495	495.5	77.1259	-0.315149	95.9555	0	0.5	0.109802	-9.77131	7	7.5	1.95835	-5.61465	287	287.5	49.8998	-0.943331	259	259.5	50.4947	-0.926232	45	45.5	8.06724	-3.57222	36	36.5	7.88664	-3.60488	32	32.5	4.0294	-4.57373	1239	1239.5	155.677	0.698118	22	22.5	2.55924	-5.22858
Chr1:3023401-3023700	71	71.5	13.532	0.328812	51	51.5	8.01611	-0.426583	10.774	0	0.5	0.109802	-6.61651	0	0.5	0.130557	-6.36674	40	40.5	7.02936	-0.616093	30	30.5	5.93483	-0.860279	21	21.5	3.81199	-1.49894	0	0.5	0.108036	-6.6399	3	3.5	0.433935	-4.63393	41	41.5	5.21226	-1.04758	0	0.5	0.056872	-7.56562
Chr1:3061801-3062300	55	55.5	10.5038	0.157786	53	53.5	8.32742	-0.177187	9.41562	0	0.5	0.109802	-6.42208	0	0.5	0.130557	-6.1723	23	23.5	4.07876	-1.20692	26	26.5	5.1565	-0.868665	6	6.5	1.15246	-3.03034	2	2.5	0.540181	-4.12354	0	0.5	0.0619908	-7.24686	179	179.5	22.5446	1.25965	1	1.5	0.170616	-5.78623
Chr1:3073401-3074100	127	127.5	24.1304	0.324934	92	92.5	14.3979	-0.420062	19.2641	5	5.5	1.20782	-3.99543	1	1.5	0.391671	-5.62013	75	75.5	13.1041	-0.555898	75	75.5	14.6911	-0.390971	33	33.5	5.93961	-1.69748	33	33.5	7.23843	-1.41217	4	4.5	0.557917	-5.10972	193	193.5	24.3029	0.335213	13	13.5	1.53554	-3.6491
Chr1:3412801-3413100	223	223.5	42.2992	0.16356	213	213.5	33.2319	-0.184503	37.7655	1	1.5	0.329407	-6.84106	4	4.5	1.17501	-5.00632	192	192.5	33.4112	-0.176739	182	182.5	35.5117	-0.0887743	12	12.5	2.21627	-4.09086	5	5.5	1.1884	-4.98998	7	7.5	0.929862	-5.34391	841	841.5	105.689	1.48469	7	7.5	0.853081	-5.46824
Chr1:3414001-3414300	244	244.5	46.2736	0.236182	207	207.5	32.2979	-0.282565	39.2858	0	0.5	0.109802	-8.48296	0	0.5	0.130557	-8.23318	110	110.5	19.1789	-1.03449	72	72.5	14.1074	-1.47756	32	32.5	5.76231	-2.76929	18	18.5	3.99734	-3.29689	1	1.5	0.185972	-7.72278	116	116.5	14.632	-1.42488	8	8.5	0.966825	-5.34461
Chr1:3427801-3428100	125	125.5	23.7519	0.258675	102	102.5	15.9544	-0.315413	19.8531	1	1.5	0.329407	-5.91335	1	1.5	0.391671	-5.66358	94	94.5	16.4018	-0.27551	86	86.5	16.8316	-0.238197	42	42.5	7.53533	-1.39762	19	19.5	4.21341	-2.23631	13	13.5	1.67375	-3.56821	1263	1263.5	158.691	2.99878	11	11.5	1.30806	-3.92387
Chr1:3573001-3573300	297	297.5	56.3043	0.1651	283	283.5	44.1275	-0.186465	50.2159	0	0.5	0.109802	-8.83709	3	3.5	0.913899	-5.77997	15	15.5	2.69025	-4.22233	14	14.5	2.82148	-4.15362	0	0.5	0.0886509	-9.14579	2	2.5	0.540181	-6.53856	14	14.5	1.79773	-4.80389	1290	1290.5	162.082	1.69051	16	16.5	1.87678	-4.74182
Chr1:3770801-3771100	53	53.5	10.1253	0.0980775	56	56.5	8.79438	-0.105235	9.45984	0	0.5	0.109802	-6.42884	2	2.5	0.652785	-3.85714	24	24.5	4.25233	-1.15356	17	17.5	3.40523	-1.47406	7	7.5	1.32976	-2.83065	4	4.5	0.972326	-3.2823	2	2.5	0.309954	-4.93169	233	233.5	29.3268	1.63233	0	0.5	0.056872	-7.37795
Chr1:3933001-3933300	104	104.5	19.7775	0.146646	102	102.5	15.9544	-0.163257	17.8659	0	0.5	0.109802	-7.34616	0	0.5	0.130557	-7.09639	115	115.5	20.0467	0.166153	102	102.5	19.9449	0.158811	34	34.5	6.11691	-1.54634	44	44.5	9.61522	-0.893819	71	71.5	8.86468	-1.01107	777	777.5	97.6513	2.45043	42	42.5	4.83412	-1.88589
Chr1:4061201-4061900	933	933.5	176.672	0.112671	964	964.5	150.127	-0.122222	163.4	5	5.5	1.20782	-7.07985	9	9.5	2.48058	-6.04158	475	475.5	82.5299	-0.985417	326	326.5	63.5319	-1.36285	46	46.5	8.24454	-4.30882	38	38.5	8.31879	-4.29589	18	18.5	2.29366	-6.15461	1463	1463.5	183.811	0.169814	18	18.5	2.10427	-6.27895
Chr1:4094001-4094700	866	866.5	163.992	0.223235	751	751.5	116.973	-0.264215	140.483	0	0.5	0.109802	-10.3213	0	0.5	0.130557	-10.0715	371	371.5	64.4792	-1.12349	339	339.5	66.0615	-1.08851	212	212.5	37.6767	-1.89865	216	216.5	46.7797	-1.58644	3	3.5	0.433935	-8.3387	414	414.5	52.0598	-1.43215	5	5.5	0.625592	-7.81095
Chr1:4326201-4326700	67	67.5	12.7749	0.469205	36	36.5	5.68132	-0.69981	9.22812	1	1.5	0.329407	-4.80809	1	1.5	0.391671	-4.55832	11	11.5	1.99599	-2.20893	17	17.5	3.40523	-1.43828	3	3.5	0.620557	-3.8944	3	3.5	0.756254	-3.60909	0	0.5	0.0619908	-7.21784	82	82.5	10.3617	0.167154	2	2.5	0.28436	-5.02025
Chr1:4329801-4330100	129	129.5	24.5089	0.134132	129	129.5	20.157	-0.147892	22.333	0	0.5	0.109802	-7.66812	0	0.5	0.130557	-7.41835	51	51.5	8.93857	-1.32106	56	56.5	10.994	-1.02245	28	28.5	5.0531	-2.14393	24	24.5	5.29378	-2.07681	2	2.5	0.309954	-6.17098	258	258.5	32.4667	0.539786	4	4.5	0.511848	-5.44732
Chr1:4406001-4407500	501	501.5	94.9129	0.316562	369	369.5	57.5137	-0.406138	76.2133	2	2.5	0.549011	-7.11706	14	14.5	3.78615	-4.33124	121	121.5	21.0881	-1.85361	135	135.5	26.3662	-1.53135	21	21.5	3.81199	-4.32143	53	53.5	11.5599	-2.72092	98	98.5	12.2122	-2.64172	307	307.5	38.6209	-0.980659	70	70.5	8.01896	-3.24856
Chr1:4407801-4408900	58	58.5	11.0716	0.457089	32	32.5	5.05871	-0.672932	8.06515	0	0.5	0.109802	-6.19872	0	0.5	0.130557	-5.94895	15	15.5	2.69025	-1.58396	66	66.5	12.9399	0.682051	6	6.5	1.15246	-2.80698	5	5.5	1.1884	-2.76268	47	47.5	5.88912	-0.453649	201	201.5	25.3077	1.6498	33	33.5	3.81043	-1.08175
Chr1:4410601-4411300	71	71.5	13.532	0.381882	46	46.5	7.23785	-0.520854	10.3849	1	1.5	0.329407	-4.97847	0	0.5	0.130557	-6.31366	60	60.5	10.5007	0.0159912	48	48.5	9.43736	-0.138032	3	3.5	0.620557	-4.06478	10	10.5	2.26876	-2.19451	3	3.5	0.433935	-4.58086	68	68.5	8.60336	-0.271515	12	12.5	1.4218	-2.8687
Chr1:4415601-4416100	101	101.5	19.2097	0.233707	86	86.5	13.464	-0.279025	16.3368	0	0.5	0.109802	-7.21708	2	2.5	0.652785	-4.64538	62	62.5	10.8478	-0.590728	63	63.5	12.3561	-0.402901	14	14.5	2.57088	-2.6678	6	6.5	1.40447	-3.54003	12	12.5	1.54977	-3.398	709	709.5	89.1108	2.44747	14	14.5	1.64929	-3.30821
Chr1:4658001-4658300	165	165.5	31.3222	0.341048	116	116.5	18.1335	-0.447478	24.7279	0	0.5	0.109802	-7.81509	1	1.5	0.391671	-5.98035	64	64.5	11.1949	-1.1433	64	64.5	12.5507	-0.978369	3	3.5	0.620557	-5.31643	3	3.5	0.756254	-5.03112	1	1.5	0.185972	-7.05491	624	624.5	78.435	1.66536	3	3.5	0.398104	-5.95685
Chr1:4682201-4682700	473	473.5	89.6137	0.407314	292	292.5	45.5284	-0.569638	67.5711	2	2.5	0.549011	-6.94343	2	2.5	0.652785	-6.69365	306	306.5	53.1975	-0.345047	241	241.5	46.9922	-0.523984	45	45.5	8.06724	-3.06626	21	21.5	4.64556	-3.86248	39	39.5	4.89727	-3.78636	10839	10839.5	1361.4	4.33255	49	49.5	5.63033	-3.58511
Chr1:4860201-4860700	103	103.5	19.5882	0.252051	85	85.5	13.3083	-0.305608	16.4483	0	0.5	0.109802	-7.22688	3	3.5	0.913899	-4.16976	10	10.5	1.82243	-3.174	11	11.5	2.23772	-2.87783	2	2.5	0.443255	-5.21365	0	0.5	0.108036	-7.25028	3	3.5	0.433935	-5.24431	387	387.5	48.6687	1.56506	2	2.5	0.28436	-5.85407
Chr1:4896601-4896900	703	703.5	133.143	0.41413	428	428.5	66.6972	-0.583149	99.9201	0	0.5	0.109802	-9.82972	3	3.5	0.913899	-6.7726	710	710.5	123.318	0.303531	668	668.5	130.08	0.380551	293	293.5	52.0381	-0.941207	316	316.5	68.3869	-0.547054	3	3.5	0.433935	-7.84715	494	494.5	62.1075	-0.686008	3	3.5	0.398104	-7.97149
Chr1:4966401-4967100	491	491.5	93.0203	0.296606	375	375.5	58.4476	-0.373797	75.734	0	0.5	0.109802	-9.42989	6	6.5	1.69724	-5.47968	292	292.5	50.7676	-0.577032	215	215.5	41.933	-0.852854	55	55.5	9.84025	-2.94417	44	44.5	9.61522	-2.97755	1178	1178.5	146.112	0.948065	251	251.5	31.5875	-1.26159	1245	1245.5	141.668	0.903504
Chr1:4992601-4992900	149	149.5	28.2941	0.125448	151	151.5	23.5814	-0.137404	25.9377	5	5.5	1.20782	-4.42457	9	9.5	2.48058	-3.3863	80	80.5	13.9719	-0.89252	96	96.5	18.7774	-0.466053	34	34.5	6.11691	-2.08418	34	34.5	7.4545	-1.79887	14	14.5	1.79773	-3.8508	947	947.5	119.003	2.19787	12	12.5	1.4218	-4.18926
Chr1:5098201-5099500	320	320.5	60.6572	0.068606	353	353.5	55.0232	-0.0720321	57.8402	0	0.5	0.109802	-9.04102	1	1.5	0.391671	-7.20629	151	151.5	26.295	-1.13728	130	130.5	25.3933	-1.18762	72	72.5	12.8544	-2.16981	73	73.5	15.8813	-1.86474	333	333.5	41.3478	-0.484261	656	656.5	82.4541	0.511519	338	338.5	38.5024	-0.587126
Chr1:5100601-5100900	55	55.5	10.5038	0.243772	46	46.5	7.23785	-0.293509	8.87084	0	0.5	0.109802	-6.33609	0	0.5	0.130557	-6.08632	26	26.5	4.59946	-0.947606	34	34.5	6.71317	-0.402075	15	15.5	2.74818	-1.69059	7	7.5	1.62054	-2.45259	1	1.5	0.185972	-5.57591	81	81.5	10.2361	0.206527	13	13.5	1.53554	-2.53032
Chr1:5101601-5102300	180	180.5	34.1611	-0.152769	268	268.5	41.7928	0.13813	37.9769	1	1.5	0.329407	-6.84911	7	7.5	1.95835	-4.27741	91	91.5	15.8811	-1.25781	66	66.5	12.9399	-1.5533	6	6.5	1.15246	-5.04233	16	16.5	3.5652	-3.41307	0	0.5	0.0619908	-9.25885	258	258.5	32.4667	-0.226162	5	5.5	0.625592	-5.92376
Chr1:5171601-5171900	160	160.5	30.3759	0.217632	140	140.5	21.8692	-0.256396	26.1226	0	0.5	0.109802	-7.89424	0	0.5	0.130557	-7.64447	15	15.5	2.69025	-3.27948	22	22.5	4.37816	-2.5769	3	3.5	0.620557	-5.39559	1	1.5	0.324109	-6.33267	4	4.5	0.557917	-5.5491	349	349.5	43.896	0.748793	5	5.5	0.625592	-5.38393
Chr1:5437001-5437300	52	52.5	9.93605	-0.264271	89	89.5	13.9309	0.223275	11.9335	1	1.5	0.329407	-5.179	0	0.5	0.130557	-6.51419	63	63.5	11.0213	-0.114715	60	60.5	11.7724	-0.0196095	15	15.5	2.74818	-2.11847	19	19.5	4.21341	-1.50195	12	12.5	1.54977	-2.94489	341	341.5	42.8912	1.84567	15	15.5	1.76303	-2.75888
Chr1:5531601-5531900	58	58.5	11.0716	0.33694	41	41.5	6.45959	-0.440409	8.76559	0	0.5	0.109802	-6.31887	0	0.5	0.130557	-6.0691	70	70.5	12.2363	0.481243	26	26.5	5.1565	-0.765461	9	9.5	1.68437	-2.37964	25	25.5	5.50985	-0.669839	9	9.5	1.17782	-2.89573	95	95.5	11.9945	0.452446	6	6.5	0.739336	-3.56755
Chr1:5657401-5657700	52	52.5	9.93605	0.0853603	56	56.5	8.79438	-0.0907303	9.36521	0	0.5	0.109802	-6.41433	0	0.5	0.130557	-6.16456	46	46.5	8.07075	-0.214609	47	47.5	9.24278	-0.0189857	18	18.5	3.28008	-1.51358	8	8.5	1.83662	-2.35026	12	12.5	1.54977	-2.59526	466	466.5	58.5908	2.64529	2	2.5	0.28436	-5.04152
Chr1:5681601-5681900	106	106.5	20.156	0.36573	71	71.5	11.1292	-0.491132	15.6426	0	0.5	0.109802	-7.15443	7	7.5	1.95835	-2.99776	27	27.5	4.77302	-1.7125	8	8.5	1.65397	-3.24147	18	18.5	3.28008	-2.25367	13	13.5	2.91698	-2.42293	12	12.5	1.54977	-3.33535	454	454.5	57.0836	1.8676	75	75.5	8.58768	-0.865138
Chr1:5691601-5692100	105	105.5	19.9667	0.165322	100	100.5	15.6431	-0.186749	17.8049	0	0.5	0.109802	-7.34122	1	1.5	0.391671	-5.50649	63	63.5	11.0213	-0.691975	44	44.5	8.65902	-1.04	15	15.5	2.74818	-2.69573	13	13.5	2.91698	-2.60973	6	6.5	0.80588	-4.46557	521	521.5	65.4986	1.87919	6	6.5	0.739336	-4.5899
Chr1:5701201-5702300	149	149.5	28.2941	0.129783	150	150.5	23.4257	-0.142623	25.8599	0	0.5	0.109802	-7.87967	0	0.5	0.130557	-7.62989	113	113.5	19.6996	-0.392553	84	84.5	16.4424	-0.653295	57	57.5	10.1949	-1.34288	30	30.5	6.59021	-1.97232	17	17.5	2.16968	-3.57516	281	281.5	35.3554	0.451215	13	13.5	1.53554	-4.07389
Chr1:5799201-5799500	147	147.5	27.9156	0.273028	117	117.5	18.2892	-0.33705	23.1024	0	0.5	0.109802	-7.71699	1	1.5	0.391671	-5.88226	78	78.5	13.6248	-0.761805	65	65.5	12.7453	-0.858076	19	19.5	3.45739	-2.74029	16	16.5	3.5652	-2.69599	12	12.5	1.54977	-3.89792	211	211.5	26.5637	0.201413	4	4.5	0.511848	-5.49618
Chr1:5899201-5899500	105	105.5	19.9667	0.505053	52	52.5	8.17177	-0.783825	14.0692	0	0.5	0.109802	-7.00149	0	0.5	0.130557	-6.75172	46	46.5	8.07075	-0.801771	55	55.5	10.7995	-0.381587	17	17.5	3.10278	-2.18091	20	20.5	4.42949	-1.66733	8	8.5	1.05384	-3.73881	162	162.5	20.4094	0.536692	6	6.5	0.739336	-4.25017
Chr1:5911601-5912100	163	163.5	30.9437	0.0909808	174	174.5	27.1614	-0.0971068	29.0525	0	0.5	0.109802	-8.04761	2	2.5	0.652785	-5.47591	143	143.5	24.9065	-0.222142	129	129.5	25.1987	-0.205314	55	55.5	9.84025	-1.5619	64	64.5	13.9367	-1.05978	19	19.5	2.41764	-3.58699	656	656.5	82.4541	1.50493	15	15.5	1.76303	-4.04253
Chr1:5916201-5916700	102	102.5	19.399	0.246368	85	85.5	13.3083	-0.297284	16.3536	1	1.5	0.329407	-5.6336	0	0.5	0.130557	-6.96879	41	41.5	7.20293	-1.18296	53	53.5	10.4103	-0.651601	56	56.5	10.0176	-0.70708	24	24.5	5.29378	-1.62724	8	8.5	1.05384	-3.95588	419	419.5	52.6878	1.68786	1	1.5	0.170616	-6.58271
Chr1:5958601-5959100	409	409.5	77.5012	0.019561	484	484.5	75.4137	-0.0198298	76.4575	1	1.5	0.329407	-7.85864	3	3.5	0.913899	-6.38648	264	264.5	45.9078	-0.735918	248	248.5	48.3543	-0.661013	85	85.5	15.1593	-2.33445	61	61.5	13.2885	-2.52448	1	1.5	0.185972	-8.68343	813	813.5	102.173	0.418282	16	16.5	1.87678	-5.34833
Chr1:5970601-5971100	251	251.5	47.5984	0.165536	239	239.5	37.2788	-0.187021	42.4386	9	9.5	2.08624	-4.3464	3	3.5	0.913899	-5.5372	126	126.5	21.9559	-0.950768	127	127.5	24.8096	-0.774482	47	47.5	8.42184	-2.33317	38	38.5	8.31879	-2.35093	1352	1352.5	167.685	1.9823	3500	3500.5	439.651	3.37291	1600	1600.5	182.047	2.10086
Chr1:5974801-5975300	249	249.5	47.2199	0.0628561	277	277.5	43.1936	-0.0657199	45.2068	3	3.5	0.768616	-5.87813	4	4.5	1.17501	-5.26579	151	151.5	26.295	-0.781749	168	168.5	32.7875	-0.463391	42	42.5	7.53533	-2.5848	27	27.5	5.94199	-2.92752	78	78.5	9.73255	-2.21565	774	774.5	97.2745	1.10552	102	102.5	11.6588	-1.95512
Chr1:6156801-6157300	33	33.5	6.34014	0.153698	32	32.5	5.05871	-0.172047	5.69943	0	0.5	0.109802	-5.69784	4	4.5	1.17501	-2.27814	22	22.5	3.9052	-0.545421	25	25.5	4.96191	-0.199921	5	5.5	0.97516	-2.54711	4	4.5	0.972326	-2.55131	23	23.5	2.91357	-0.968031	161	161.5	20.2838	1.83144	60	60.5	6.88152	0.271909
Chr1:6158601-6159100	612	612.5	115.921	0.265352	494	494.5	76.9703	-0.325411	96.4454	0	0.5	0.109802	-9.77866	0	0.5	0.130557	-9.52889	194	194.5	33.7583	-1.51447	181	181.5	35.3171	-1.44934	76	76.5	13.5636	-2.82997	66	66.5	14.3688	-2.74677	21	21.5	2.6656	-5.17718	766	766.5	96.2698	-0.00262994	21	21.5	2.4455	-5.30151
Chr1:6197401-6197900	353	353.5	66.9027	0.196227	320	320.5	49.8867	-0.227183	58.3947	0	0.5	0.109802	-9.05479	1	1.5	0.391671	-7.22005	394	394.5	68.4712	0.229659	314	314.5	61.1969	0.067621	84	84.5	14.982	-1.96261	74	74.5	16.0974	-1.85901	1524	1524.5	189.01	1.69455	379	379.5	47.6639	-0.292941	1924	1924.5	218.9	1.90637
Chr1:6273401-6273900	64	64.5	12.2071	0.0555583	72	72.5	11.2848	-0.0577839	11.746	1	1.5	0.329407	-5.15615	0	0.5	0.130557	-6.49134	9	9.5	1.64886	-2.83262	16	16.5	3.21065	-1.87123	19	19.5	3.45739	-1.76441	17	17.5	3.78127	-1.63523	39	39.5	4.89727	-1.26212	330	330.5	41.5097	1.82128	6	6.5	0.739336	-3.98979
Chr1:6454601-6454900	234	234.5	44.381	0.391829	149	149.5	23.2701	-0.539637	33.8255	0	0.5	0.109802	-8.26706	3	3.5	0.913899	-5.20994	161	161.5	28.0307	-0.271107	176	176.5	34.3442	0.0219535	123	123.5	21.8968	-0.627394	105	105.5	22.7956	-0.569355	3	3.5	0.433935	-6.28449	132	132.5	16.6415	-1.02332	0	0.5	0.056872	-9.21618
Chr1:6470401-6471100	952	952.5	180.268	0.209189	845	845.5	131.604	-0.24475	155.936	1	1.5	0.329407	-8.88687	4	4.5	1.17501	-7.05214	517	517.5	89.8196	-0.795855	484	484.5	94.2763	-0.72599	229	229.5	40.6908	-1.93818	180	180.5	39.0011	-1.99937	13	13.5	1.67375	-6.54173	891	891.5	111.969	-0.477854	7	7.5	0.853081	-7.51406
Chr1:6472801-6473500	202	202.5	38.3248	0.330124	145	145.5	22.6475	-0.428802	30.4861	1	1.5	0.329407	-6.53214	0	0.5	0.130557	-7.86733	76	76.5	13.2777	-1.19915	83	83.5	16.2478	-0.907905	4	4.5	0.797858	-5.25588	11	11.5	2.48483	-3.61693	36	36.5	4.52533	-2.75206	683	683.5	85.8452	1.49359	59	59.5	6.76777	-2.1714
Chr1:6538201-6538900	54	54.5	10.3146	0.339174	38	38.5	5.99263	-0.444247	8.1536	0	0.5	0.109802	-6.21446	1	1.5	0.391671	-4.37972	24	24.5	4.25233	-0.939183	10	10.5	2.04314	-1.99665	5	5.5	0.97516	-3.06373	15	15.5	3.34912	-1.28365	5	5.5	0.681898	-3.57981	61	61.5	7.72419	-0.0780533	29	29.5	3.35545	-1.28093
Chr1:6541001-6541500	26	26.5	5.01534	-0.174362	40	40.5	6.30393	0.155543	5.65964	0	0.5	0.109802	-5.68773	0	0.5	0.130557	-5.43796	20	20.5	3.55807	-0.669614	23	23.5	4.57274	-0.30765	0	0.5	0.0886509	-5.99643	0	0.5	0.108036	-5.71112	24	24.5	3.03755	-0.897802	30	30.5	3.83069	-0.563103	45	45.5	5.17536	-0.129052
Chr1:6574001-6574300	103	103.5	19.5882	0.0785998	112	112.5	17.5109	-0.08313	18.5496	0	0.5	0.109802	-7.40033	1	1.5	0.391671	-5.5656	26	26.5	4.59946	-2.01185	37	37.5	7.29693	-1.34602	3	3.5	0.620557	-4.90168	4	4.5	0.972326	-4.2538	0	0.5	0.0619908	-8.22512	197	197.5	24.8053	0.419264	0	0.5	0.056872	-8.34945
Chr1:6589401-6589700	141	141.5	26.78	0.249015	117	117.5	18.2892	-0.301151	22.5346	0	0.5	0.109802	-7.68109	1	1.5	0.391671	-5.84636	77	77.5	13.4512	-0.744402	68	68.5	13.3291	-0.757568	18	18.5	3.28008	-2.78034	16	16.5	3.5652	-2.66009	3	3.5	0.433935	-5.69852	167	167.5	21.0374	-0.0991841	6	6.5	0.739336	-4.92977
Chr1:6592801-6593300	142	142.5	26.9693	-0.0739841	191	191.5	29.8075	0.0703744	28.3884	1	1.5	0.329407	-6.42929	5	5.5	1.43613	-4.30505	68	68.5	11.8892	-1.25565	64	64.5	12.5507	-1.17753	37	37.5	6.64882	-2.09413	30	30.5	6.59021	-2.1069	19	19.5	2.41764	-3.55363	379	379.5	47.6639	0.747596	38	38.5	4.37915	-2.69658
Chr1:6640401-6641300	85	85.5	16.1816	0.286592	66	66.5	10.3509	-0.358002	13.2662	0	0.5	0.109802	-6.91671	0	0.5	0.130557	-6.66694	66	66.5	11.542	-0.200861	64	64.5	12.5507	-0.0799892	34	34.5	6.11691	-1.11688	31	31.5	6.80628	-0.96282	4	4.5	0.557917	-4.57156	361	361.5	45.4032	1.77503	2	2.5	0.28436	-5.5439
Chr1:6660201-6660500	62	62.5	11.8286	0.113446	64	64.5	10.0396	-0.123135	10.9341	0	0.5	0.109802	-6.63778	0	0.5	0.130557	-6.38801	35	35.5	6.16154	-0.827474	36	36.5	7.10234	-0.622469	7	7.5	1.32976	-3.03959	10	10.5	2.26876	-2.26886	5	5.5	0.681898	-4.00314	154	154.5	19.4047	0.827567	4	4.5	0.511848	-4.41698
Chr1:6708401-6709900	315	315.5	59.7109	0.0854363	339	339.5	52.8441	-0.0908161	56.2775	1	1.5	0.329407	-7.41654	0	0.5	0.130557	-8.75174	169	169.5	29.4192	-0.935801	92	92.5	17.9991	-1.64463	49	49.5	8.77644	-2.68085	44	44.5	9.61522	-2.54917	55	55.5	6.88098	-3.03187	1234	1234.5	155.049	1.46209	93	93.5	10.6351	-2.40373
Chr1:6715001-6715700	516	516.5	97.7518	0.192001	471	471.5	73.3903	-0.221534	85.571	0	0.5	0.109802	-9.60607	6	6.5	1.69724	-5.65586	329	329.5	57.1895	-0.581372	317	317.5	61.7807	-0.469967	107	107.5	19.06	-2.16658	79	79.5	17.1778	-2.31658	32	32.5	4.0294	-4.40849	4013	4013.5	504.082	2.55846	30	30.5	3.46919	-4.62445
Chr1:6736601-6737300	109	109.5	20.7238	0.372827	72	72.5	11.2848	-0.504075	16.0043	0	0.5	0.109802	-7.18741	3	3.5	0.913899	-4.13028	42	42.5	7.37649	-1.11745	46	46.5	9.04819	-0.822757	9	9.5	1.68437	-3.24818	22	22.5	4.86163	-1.71895	6	6.5	0.80588	-4.31175	128	128.5	16.1392	0.0121066	6	6.5	0.739336	-4.43608
Chr1:6744001-6744300	97	97.5	18.4527	0.252366	80	80.5	12.53	-0.306072	15.4914	0	0.5	0.109802	-7.14041	1	1.5	0.391671	-5.30568	38	38.5	6.68223	-1.21306	31	31.5	6.12942	-1.33764	37	37.5	6.64882	-1.22029	16	16.5	3.5652	-2.11941	4	4.5	0.557917	-4.79527	158	158.5	19.9071	0.361817	10	10.5	1.19431	-3.69721
Chr1:6906201-6906700	401	401.5	75.9871	0.202197	360	360.5	56.1128	-0.235228	66.05	1	1.5	0.329407	-7.64754	28	28.5	7.44175	-3.14984	164	164.5	28.5514	-1.21	125	125.5	24.4204	-1.43547	61	61.5	10.9041	-2.59869	69	69.5	15.017	-2.13696	24	24.5	3.03755	-4.44258	1445	1445.5	181.55	1.45874	37	37.5	4.2654	-3.9528
Chr1:7023401-7023900	94	94.5	17.8849	0.190329	86	86.5	13.464	-0.21931	15.6744	0	0.5	0.109802	-7.15736	0	0.5	0.130557	-6.90759	103	103.5	17.9639	0.19669	44	44.5	8.65902	-0.856136	24	24.5	4.3439	-1.85135	19	19.5	4.21341	-1.89535	17	17.5	2.16968	-2.85286	371	371.5	46.6591	1.57375	25	25.5	2.90047	-2.43405
Chr1:7024001-7024300	47	47.5	8.98976	0.263087	38	38.5	5.99263	-0.322006	7.49119	0	0.5	0.109802	-6.09222	1	1.5	0.391671	-4.25748	69	69.5	12.0627	0.687289	37	37.5	7.29693	-0.0379064	18	18.5	3.28008	-1.19146	9	9.5	2.05269	-1.86768	31	31.5	3.90542	-0.939718	208	208.5	26.1869	1.80558	48	48.5	5.51659	-0.441419
Chr1:7132801-7133100	59	59.5	11.2609	0.0286599	69	69.5	10.8179	-0.0292408	11.0394	0	0.5	0.109802	-6.6516	1	1.5	0.391671	-4.81687	58	58.5	10.1535	-0.120676	33	33.5	6.51859	-0.760025	12	12.5	2.21627	-2.31645	12	12.5	2.70091	-2.03114	12	12.5	1.54977	-2.83253	1140	1140.5	143.243	3.69774	14	14.5	1.64929	-2.74274
Chr1:7251601-7252100	869	869.5	164.56	0.216562	762	762.5	118.685	-0.254911	141.623	0	0.5	0.109802	-10.3329	3	3.5	0.913899	-7.2758	14	14.5	2.51668	-5.81438	18	18.5	3.59982	-5.29798	0	0.5	0.0886509	-10.6416	0	0.5	0.108036	-10.3563	10	10.5	1.30181	-6.76539	1285	1285.5	161.454	0.189076	4	4.5	0.511848	-8.11212
Chr1:7255001-7255500	99	99.5	18.8312	0.173936	93	93.5	14.5535	-0.197818	16.6924	0	0.5	0.109802	-7.24814	1	1.5	0.391671	-5.4134	37	37.5	6.50867	-1.35875	44	44.5	8.65902	-0.946911	37	37.5	6.64882	-1.32802	14	14.5	3.13305	-2.41355	11	11.5	1.42579	-3.54936	217	217.5	27.3173	0.710625	20	20.5	2.33175	-2.8397
Chr1:7257001-7257500	117	117.5	22.2378	0.162106	112	112.5	17.5109	-0.182654	19.8744	0	0.5	0.109802	-7.49986	0	0.5	0.130557	-7.25009	49	49.5	8.59144	-1.20994	56	56.5	10.994	-0.854188	11	11.5	2.03897	-3.285	13	13.5	2.91698	-2.76836	40	40.5	5.02125	-1.98479	316	316.5	39.7513	1.00009	49	49.5	5.63033	-1.81962
Chr1:7344201-7344700	111	111.5	21.1023	0.294546	85	85.5	13.3083	-0.370525	17.2053	0	0.5	0.109802	-7.2918	0	0.5	0.130557	-7.04203	77	77.5	13.4512	-0.355112	74	74.5	14.4966	-0.247141	22	22.5	3.98929	-2.10865	17	17.5	3.78127	-2.18591	2	2.5	0.309954	-5.79465	599	599.5	75.2951	2.1297	1	1.5	0.170616	-6.65595
Chr1:7365001-7365300	69	69.5	13.1534	0.518261	33	33.5	5.21437	-0.816615	9.1839	0	0.5	0.109802	-6.38613	0	0.5	0.130557	-6.13636	6	6.5	1.12817	-3.02512	12	12.5	2.43231	-1.91678	0	0.5	0.0886509	-6.69483	0	0.5	0.108036	-6.40952	0	0.5	0.0619908	-7.21091	87	87.5	10.9897	0.258973	0	0.5	0.056872	-7.33524
Chr1:7365601-7366300	662	662.5	125.383	0.317257	487	487.5	75.8807	-0.407285	100.632	0	0.5	0.109802	-9.83997	0	0.5	0.130557	-9.5902	341	341.5	59.2723	-0.763661	385	385.5	75.0124	-0.423889	131	131.5	23.3152	-2.10975	109	109.5	23.6599	-2.08857	0	0.5	0.0619908	-10.6647	146	146.5	18.3999	-2.45132	0	0.5	0.056872	-10.7891
Chr1:7393001-7393500	315	315.5	59.7109	0.107551	328	328.5	51.1319	-0.11622	55.4214	0	0.5	0.109802	-8.97939	4	4.5	1.17501	-5.5597	130	130.5	22.6502	-1.29092	116	116.5	22.6691	-1.28971	30	30.5	5.40771	-3.35735	33	33.5	7.23843	-2.9367	11	11.5	1.42579	-5.28061	153	153.5	19.2791	-1.52341	5	5.5	0.625592	-6.46908
Chr1:7522201-7522500	240	240.5	45.5166	0.29733	183	183.5	28.5623	-0.374951	37.0394	8	8.5	1.86664	-4.31055	7	7.5	1.95835	-4.24135	101	101.5	17.6168	-1.07211	90	90.5	17.6099	-1.07267	44	44.5	7.88993	-2.23098	42	42.5	9.18308	-2.01201	771	771.5	95.6518	1.36873	28	28.5	3.5795	-3.37123	763	763.5	86.8436	1.22936
Chr1:7604801-7605100	393	393.5	74.473	0.0725901	431	431.5	67.1641	-0.076437	70.8186	0	0.5	0.109802	-9.33308	4	4.5	1.17501	-5.91338	0	0.5	0.0867822	-9.67251	0	0.5	0.0972924	-9.50759	7	7.5	1.32976	-5.73489	5	5.5	1.1884	-5.89704	8	8.5	1.05384	-6.0704	1498	1498.5	188.206	1.41012	2	2.5	0.28436	-7.96026
Chr1:7714801-7715300	205	205.5	38.8925	0.808342	35	35.5	5.52567	-2.00693	22.2091	0	0.5	0.109802	-7.6601	0	0.5	0.130557	-7.41033	61	61.5	10.6742	-1.05702	26	26.5	5.1565	-2.10669	4	4.5	0.797858	-4.79887	30	30.5	6.59021	-1.75275	3	3.5	0.433935	-5.67753	216	216.5	27.1917	0.292013	1	1.5	0.170616	-7.02425
Chr1:7717401-7718700	598	598.5	113.271	0.196373	542	542.5	84.4416	-0.227379	98.8563	5	5.5	1.20782	-6.35485	4	4.5	1.17501	-6.39458	335	335.5	58.2309	-0.763548	303	303.5	59.0565	-0.743237	80	80.5	14.2728	-2.79206	67	67.5	14.5849	-2.76086	39	39.5	4.89727	-4.33528	1144	1144.5	143.745	0.54011	90	90.5	10.2938	-3.26355
Chr1:7720601-7722700	274	274.5	51.9513	0.365142	184	184.5	28.7179	-0.490068	40.3346	0	0.5	0.109802	-8.52097	0	0.5	0.130557	-8.2712	118	118.5	20.5674	-0.97166	64	64.5	12.5507	-1.68425	42	42.5	7.53533	-2.42028	25	25.5	5.50985	-2.87193	35	35.5	4.40134	-3.196	1319	1319.5	165.725	2.0387	34	34.5	3.92417	-3.36156
Chr1:7725201-7725700	190	190.5	36.0537	0.542204	86	86.5	13.464	-0.878839	24.7588	0	0.5	0.109802	-7.81689	0	0.5	0.130557	-7.56712	125	125.5	21.7823	-0.184783	74	74.5	14.4966	-0.772231	25	25.5	4.5212	-2.45316	64	64.5	13.9367	-0.829056	7	7.5	0.929862	-4.73478	131	131.5	16.5159	-0.584082	10	10.5	1.19431	-4.37369
Chr1:7760801-7761300	83	83.5	15.803	0.18169	77	77.5	12.0631	-0.207914	13.9331	1	1.5	0.329407	-5.4025	0	0.5	0.130557	-6.73769	43	43.5	7.55005	-0.883954	54	54.5	10.6049	-0.393786	39	39.5	7.00342	-0.99238	25	25.5	5.50985	-1.33843	6	6.5	0.80588	-4.1118	103	103.5	12.9992	-0.100085	11	11.5	1.30806	-3.41302
Chr1:7761401-7761700	182	182.5	34.5396	0.395453	115	115.5	17.9779	-0.546574	26.2587	0	0.5	0.109802	-7.90175	0	0.5	0.130557	-7.65197	30	30.5	5.29372	-2.31044	33	33.5	6.51859	-2.01017	23	23.5	4.16659	-2.65586	12	12.5	2.70091	-3.28128	0	0.5	0.0619908	-8.72653	399	399.5	50.1758	0.934195	0	0.5	0.056872	-8.85086
Chr1:7766201-7766700	184	184.5	34.9181	0.151884	179	179.5	27.9397	-0.169777	31.4289	0	0.5	0.109802	-8.16104	0	0.5	0.130557	-7.91127	74	74.5	12.9306	-1.28131	59	59.5	11.5778	-1.44073	3	3.5	0.620557	-5.66238	2	2.5	0.540181	-5.8625	13	13.5	1.67375	-4.23093	1403	1403.5	176.275	2.48766	8	8.5	0.966825	-5.02269
Chr1:7787401-7787700	44	44.5	8.42198	0.304774	33	33.5	5.21437	-0.386894	6.81817	0	0.5	0.109802	-5.95641	0	0.5	0.130557	-5.70663	28	28.5	4.94659	-0.462952	29	29.5	5.74025	-0.248272	9	9.5	1.68437	-2.01718	8	8.5	1.83662	-1.89234	3419	3419.5	423.955	5.95838	218	218.5	27.4428	2.00897	3179	3179.5	361.649	5.72906
Chr1:8016401-8016700	83	83.5	15.803	0.118621	85	85.5	13.3083	-0.129255	14.5557	0	0.5	0.109802	-7.05053	0	0.5	0.130557	-6.80076	65	65.5	11.3685	-0.356544	55	55.5	10.7995	-0.430624	15	15.5	2.74818	-2.40503	21	21.5	4.64556	-1.64766	0	0.5	0.0619908	-7.87531	186	186.5	23.4238	0.686391	5	5.5	0.625592	-4.54022
Chr1:8201201-8201700	304	304.5	57.6291	0.224572	263	263.5	41.0145	-0.266091	49.3218	1	1.5	0.329407	-7.22621	2	2.5	0.652785	-6.23947	199	199.5	34.6261	-0.510365	218	218.5	42.5168	-0.214193	57	57.5	10.1949	-2.27438	63	63.5	13.7206	-1.84588	9	9.5	1.17782	-5.38803	1058	1058.5	132.944	1.43052	8	8.5	0.966825	-5.67283
Chr1:8205001-8205700	175	175.5	33.2148	0.183183	162	162.5	25.2936	-0.209872	29.2542	0	0.5	0.109802	-8.05759	3	3.5	0.913899	-5.00046	98	98.5	17.0961	-0.774975	91	91.5	17.8045	-0.7164	55	55.5	9.84025	-1.57188	38	38.5	8.31879	-1.8142	61	61.5	7.62486	-1.93986	270	270.5	33.9739	0.215783	83	83.5	9.49763	-1.623
Chr1:8254801-8255100	1285	1285.5	243.291	0.240792	1082	1082.5	168.494	-0.289195	205.893	2	2.5	0.549011	-8.55084	10	10.5	2.7417	-6.23068	415	415.5	72.116	-1.5135	422	422.5	82.2121	-1.32447	51	51.5	9.13105	-4.49497	36	36.5	7.88664	-4.70634	2	2.5	0.309954	-9.37562	695	695.5	87.3524	-1.23697	0	0.5	0.056872	-11.8219
Chr1:8267201-8267500	1259	1259.5	238.371	0.130518	1266	1266.5	197.134	-0.14351	217.752	0	0.5	0.109802	-10.9536	4	4.5	1.17501	-7.53387	785	785.5	136.335	-0.675533	762	762.5	148.371	-0.55348	208	208.5	36.9674	-2.55836	229	229.5	49.5886	-2.13461	12	12.5	1.54977	-7.13449	191	191.5	24.0517	-3.17848	0	0.5	0.056872	-11.9027
Chr1:8272201-8273100	251	251.5	47.5984	0.0832644	271	271.5	42.2597	-0.0883659	44.9291	0	0.5	0.109802	-8.6766	4	4.5	1.17501	-5.2569	193	193.5	33.5847	-0.419844	158	158.5	30.8417	-0.542767	63	63.5	11.2587	-1.99661	77	77.5	16.7456	-1.42387	24	24.5	3.03755	-3.88667	1694	1694.5	212.823	2.24394	16	16.5	1.87678	-4.58132
Chr1:8277201-8277900	273	273.5	51.7621	0.0849878	294	294.5	45.8397	-0.0903095	48.8009	0	0.5	0.109802	-8.79586	0	0.5	0.130557	-8.54608	140	140.5	24.3858	-1.00087	139	139.5	27.1446	-0.846244	30	30.5	5.40771	-3.17382	42	42.5	9.18308	-2.40986	24	24.5	3.03755	-4.00593	426	426.5	53.5669	0.134435	22	22.5	2.55924	-4.25312
Chr1:8289801-8290100	50	50.5	9.55753	-0.124808	72	72.5	11.2848	0.114865	10.4212	0	0.5	0.109802	-6.56847	0	0.5	0.130557	-6.31869	77	77.5	13.4512	0.368222	54	54.5	10.6049	0.0252086	16	16.5	2.92548	-1.83277	5	5.5	1.1884	-3.13243	0	0.5	0.0619908	-7.39325	68	68.5	8.60336	-0.276545	21	21.5	2.4455	-2.09132
Chr1:8290201-8290900	120	120.5	22.8056	0.264082	97	97.5	15.1761	-0.323501	18.9909	0	0.5	0.109802	-7.43425	0	0.5	0.130557	-7.18448	92	92.5	16.0547	-0.242309	97	97.5	18.972	-0.00143305	41	41.5	7.35803	-1.36791	32	32.5	7.02236	-1.43528	12	12.5	1.54977	-3.61518	272	272.5	34.2251	0.849747	6	6.5	0.739336	-4.68293
Chr1:8319601-8319900	171	171.5	32.4578	0.0782822	186	186.5	29.0292	-0.0827748	30.7435	0	0.5	0.109802	-8.12923	1	1.5	0.391671	-6.2945	56	56.5	9.80639	-1.64849	66	66.5	12.9399	-1.24846	3	3.5	0.620557	-5.63057	7	7.5	1.62054	-4.24573	4	4.5	0.557917	-5.78409	258	258.5	32.4667	0.0786801	0	0.5	0.056872	-9.07835
Chr1:8320001-8320700	82	82.5	15.6138	0.110649	85	85.5	13.3083	-0.119845	14.461	0	0.5	0.109802	-7.04112	1	1.5	0.391671	-5.20639	56	56.5	9.80639	-0.560378	41	41.5	8.07527	-0.84059	16	16.5	2.92548	-2.30543	19	19.5	4.21341	-1.77911	4	4.5	0.557917	-4.69598	254	254.5	31.9643	1.14429	14	14.5	1.64929	-3.13226
Chr1:8453201-8453900	462	462.5	87.5318	0.0493918	524	524.5	81.6398	-0.0511429	84.5858	0	0.5	0.109802	-9.58936	0	0.5	0.130557	-9.33959	141	141.5	24.5594	-1.78414	91	91.5	17.8045	-2.24817	22	22.5	3.98929	-4.40621	26	26.5	5.72592	-3.88484	54	54.5	6.75699	-3.64596	463	463.5	58.214	-0.53905	100	100.5	11.4313	-2.88743
Chr1:8457001-8457300	1098	1098.5	207.9	0.189716	1006	1006.5	156.664	-0.218496	182.282	0	0.5	0.109802	-10.6971	11	11.5	3.00281	-5.92372	386	386.5	67.0827	-1.44216	349	349.5	68.0074	-1.42241	69	69.5	12.3225	-3.88681	71	71.5	15.4492	-3.56057	15	15.5	1.92171	-6.56764	485	485.5	60.9771	-1.57983	22	22.5	2.55924	-6.15431
Chr1:8461401-8461900	53	53.5	10.1253	0.506993	26	26.5	4.1248	-0.788577	7.12505	0	0.5	0.109802	-6.01992	0	0.5	0.130557	-5.77015	23	23.5	4.07876	-0.804768	28	28.5	5.54567	-0.36154	7	7.5	1.32976	-2.42173	13	13.5	2.91698	-1.28843	20	20.5	2.54162	-1.48715	225	225.5	28.322	1.99095	28	28.5	3.24171	-1.13615
Chr1:8488601-8489300	26	26.5	5.01534	-0.672648	70	70.5	10.9735	0.456959	7.99443	0	0.5	0.109802	-6.18601	0	0.5	0.130557	-5.93624	65	65.5	11.3685	0.507972	9	9.5	1.84856	-2.1126	5	5.5	0.97516	-3.03528	23	23.5	5.0777	-0.654819	108	108.5	13.452	0.750754	162	162.5	20.4094	1.35217	140	140.5	15.981	0.999295
Chr1:8490201-8490700	52	52.5	9.93605	0.0151621	62	62.5	9.72829	-0.0153231	9.83217	1	1.5	0.329407	-4.89957	1	1.5	0.391671	-4.6498	38	38.5	6.68223	-0.55718	33	33.5	6.51859	-0.59295	16	16.5	2.92548	-1.74884	20	20.5	4.42949	-1.15037	68	68.5	8.49274	-0.211281	205	205.5	25.8101	1.39235	97	97.5	11.09	0.173684
Chr1:8495001-8495500	139	139.5	26.4015	0.0746999	152	152.5	23.737	-0.07878	25.0693	0	0.5	0.109802	-7.83487	2	2.5	0.652785	-5.26317	105	105.5	18.3111	-0.453205	93	93.5	18.1937	-0.462483	27	27.5	4.8758	-2.36221	35	35.5	7.67057	-1.70851	8	8.5	1.05384	-4.57219	359	359.5	45.152	0.848869	4	4.5	0.511848	-5.61406
Chr1:8573201-8573500	86	86.5	16.3708	0.361959	58	58.5	9.10568	-0.484328	12.7383	0	0.5	0.109802	-6.85812	4	4.5	1.17501	-3.43842	38	38.5	6.68223	-0.930765	41	41.5	8.07527	-0.657586	5	5.5	0.97516	-3.70738	3	3.5	0.756254	-4.07415	0	0.5	0.0619908	-7.6829	107	107.5	13.5016	0.0839661	5	5.5	0.625592	-4.3478
Chr1:8622801-8623100	46	46.5	8.8005	0.344812	32	32.5	5.05871	-0.454003	6.92961	0	0.5	0.109802	-5.97979	0	0.5	0.130557	-5.73002	41	41.5	7.20293	0.0558096	35	35.5	6.90776	-0.00455574	5	5.5	0.97516	-2.82906	15	15.5	3.34912	-1.04899	3	3.5	0.433935	-3.99722	302	302.5	37.993	2.45489	0	0.5	0.056872	-6.92891
Chr1:8681801-8682300	832	832.5	157.557	0.165758	792	792.5	123.355	-0.187305	140.456	3	3.5	0.768616	-7.51364	6	6.5	1.69724	-6.37078	586	586.5	101.796	-0.464444	491	491.5	95.6384	-0.554457	140	140.5	24.9109	-2.49527	129	129.5	27.9814	-2.32758	6	6.5	0.80588	-7.44534	916	916.5	115.109	-0.287115	13	13.5	1.53554	-6.51522
Chr1:8733201-8733700	352	352.5	66.7135	0.110318	365	365.5	56.8911	-0.119458	61.8023	4	4.5	0.98822	-5.96668	6	6.5	1.69724	-5.1864	58	58.5	10.1535	-2.60568	53	53.5	10.4103	-2.56965	4	4.5	0.797858	-6.27538	12	12.5	2.70091	-4.51614	7	7.5	0.929862	-6.0545	254	254.5	31.9643	-0.951197	11	11.5	1.30806	-5.56216
Chr1:8790001-8790700	108	108.5	20.5345	0.656203	35	35.5	5.52567	-1.23762	13.0301	2	2.5	0.549011	-4.56887	0	0.5	0.130557	-6.64102	47	47.5	8.24431	-0.660375	25	25.5	4.96191	-1.39288	4	4.5	0.797858	-4.02957	25	25.5	5.50985	-1.24176	47	47.5	5.88912	-1.14572	104	104.5	13.1248	0.0104533	30	30.5	3.46919	-1.90917
Chr1:8792801-8793500	81	81.5	15.4245	0.516012	39	39.5	6.14828	-0.810959	10.7864	0	0.5	0.109802	-6.61816	0	0.5	0.130557	-6.36839	33	33.5	5.81441	-0.89151	41	41.5	8.07527	-0.417632	14	14.5	2.57088	-2.06888	11	11.5	2.48483	-2.11799	52	52.5	6.50903	-0.7287	260	260.5	32.7179	1.60087	49	49.5	5.63033	-0.937923
Chr1:8794401-8794900	126	126.5	23.9411	0.134132	126	126.5	19.6901	-0.147892	21.8156	0	0.5	0.109802	-7.63431	1	1.5	0.391671	-5.79957	110	110.5	19.1789	-0.185843	91	91.5	17.8045	-0.293118	36	36.5	6.47152	-1.75318	18	18.5	3.99734	-2.44825	43	43.5	5.3932	-2.01615	315	315.5	39.6257	0.861076	56	56.5	6.42654	-1.76325
Chr1:8797801-8798300	240	240.5	45.5166	0.047453	273	273.5	42.571	-0.0490671	44.0438	0	0.5	0.109802	-8.64789	0	0.5	0.130557	-8.39812	38	38.5	6.68223	-2.72054	64	64.5	12.5507	-1.81117	9	9.5	1.68437	-4.70866	16	16.5	3.5652	-3.62689	32	32.5	4.0294	-3.4503	638	638.5	80.1934	0.864545	24	24.5	2.78673	-3.98229
Chr1:8812601-8812900	57	57.5	10.8823	0.463398	31	31.5	4.90306	-0.686836	7.8927	0	0.5	0.109802	-6.16754	0	0.5	0.130557	-5.91777	78	78.5	13.6248	0.787646	41	41.5	8.07527	0.0329912	36	36.5	6.47152	-0.286414	35	35.5	7.67057	-0.0411845	0	0.5	0.0619908	-6.99232	123	123.5	15.5112	0.974717	0	0.5	0.056872	-7.11666
Chr1:8831801-8832300	120	120.5	22.8056	0.349324	83	83.5	12.997	-0.461885	17.9013	0	0.5	0.109802	-7.34901	0	0.5	0.130557	-7.09924	38	38.5	6.68223	-1.42166	25	25.5	4.96191	-1.8511	0	0.5	0.0886509	-7.65771	0	0.5	0.108036	-7.37241	36	36.5	4.52533	-1.98397	437	437.5	54.9485	1.61802	26	26.5	3.01422	-2.57021
Chr1:8869401-8869900	85	85.5	16.1816	0.419482	51	51.5	8.01611	-0.593894	12.0988	0	0.5	0.109802	-6.78382	0	0.5	0.130557	-6.53405	36	36.5	6.3351	-0.933429	27	27.5	5.35108	-1.17697	22	22.5	3.98929	-1.60066	22	22.5	4.86163	-1.31536	22	22.5	2.78958	-2.11675	47	47.5	5.96584	-1.02007	18	18.5	2.10427	-2.52348
Chr1:8927401-8927900	159	159.5	30.1867	0.280054	125	125.5	19.5344	-0.347839	24.8605	0	0.5	0.109802	-7.82281	2	2.5	0.652785	-5.25111	78	78.5	13.6248	-0.867621	80	80.5	15.6641	-0.666398	25	25.5	4.5212	-2.45908	29	29.5	6.37414	-1.96356	30	30.5	3.78144	-2.71685	753	753.5	94.637	1.92855	38	38.5	4.37915	-2.50514
Chr1:9015401-9015900	153	153.5	29.0511	-0.395873	304	304.5	47.3962	0.310306	38.2237	0	0.5	0.109802	-8.44342	0	0.5	0.130557	-8.19364	69	69.5	12.0627	-1.66391	228	228.5	44.4626	0.218126	112	112.5	19.9465	-0.938334	19	19.5	4.21341	-3.18141	1	1.5	0.185972	-7.68324	80	80.5	10.1105	-1.91861	12	12.5	1.4218	-4.74868
Chr1:9062001-9062500	47	47.5	8.98976	0.175849	44	44.5	6.92655	-0.200297	7.95815	0	0.5	0.109802	-6.17945	0	0.5	0.130557	-5.92968	33	33.5	5.81441	-0.452801	42	42.5	8.26985	0.0554281	14	14.5	2.57088	-1.63017	0	0.5	0.108036	-6.20285	5	5.5	0.681898	-3.5448	151	151.5	19.0279	1.25761	12	12.5	1.4218	-2.48471
Chr1:9077401-9077900	267	267.5	50.6265	-0.141925	392	392.5	61.0937	0.129205	55.8601	0	0.5	0.109802	-8.99077	1	1.5	0.391671	-7.15603	176	176.5	30.6341	-0.866679	157	157.5	30.6471	-0.866068	61	61.5	10.9041	-2.35695	59	59.5	12.8563	-2.11934	2	2.5	0.309954	-7.49362	291	291.5	36.6114	-0.609526	4	4.5	0.511848	-6.76996
Chr1:9082601-9083100	700	700.5	132.575	0.0449332	799	799.5	124.444	-0.0463778	128.51	1	1.5	0.329407	-8.60779	5	5.5	1.43613	-6.48355	279	279.5	48.5113	-1.40549	253	253.5	49.3272	-1.38142	38	38.5	6.82612	-4.23467	30	30.5	6.59021	-4.28541	9	9.5	1.17782	-6.76961	1065	1065.5	133.823	0.058449	5	5.5	0.625592	-7.68244
Chr1:9138001-9138500	128	128.5	24.3197	0.283467	100	100.5	15.6431	-0.35313	19.9814	0	0.5	0.109802	-7.5076	0	0.5	0.130557	-7.25783	79	79.5	13.7984	-0.534158	33	33.5	6.51859	-1.61602	12	12.5	2.21627	-3.17245	14	14.5	3.13305	-2.67302	29	29.5	3.65746	-2.44974	207	207.5	26.0613	0.383252	46	46.5	5.2891	-1.91756
Chr1:9174001-9174500	366	366.5	69.3631	0.109473	380	380.5	59.2259	-0.118467	64.2945	6	6.5	1.42743	-5.4932	7	7.5	1.95835	-5.03698	339	339.5	58.9251	-0.125811	256	256.5	49.911	-0.365337	37	37.5	6.64882	-3.27352	29	29.5	6.37414	-3.33439	7	7.5	0.929862	-6.11153	1541	1541.5	193.607	1.59037	8	8.5	0.966825	-6.0553
Chr1:9175401-9176100	438	438.5	82.9897	0.341343	308	308.5	48.0189	-0.447988	65.5043	2	2.5	0.549011	-6.89861	2	2.5	0.652785	-6.64884	272	272.5	47.2963	-0.469861	254	254.5	49.5218	-0.403524	203	203.5	36.0809	-0.860352	155	155.5	33.5993	-0.963159	46	46.5	5.76514	-3.50616	649	649.5	81.575	0.316538	53	53.5	6.08531	-3.42819
Chr1:9176601-9177700	244	244.5	46.2736	0.303462	184	184.5	28.7179	-0.384776	37.4958	3	3.5	0.768616	-5.60832	0	0.5	0.130557	-8.1659	121	121.5	21.0881	-0.8303	115	115.5	22.4745	-0.738436	31	31.5	5.58501	-2.7471	37	37.5	8.10272	-2.21025	9	9.5	1.17782	-4.99253	250	250.5	31.4619	-0.25312	20	20.5	2.33175	-4.00724
Chr1:9204001-9204300	53	53.5	10.1253	0.0629026	59	59.5	9.26134	-0.0657707	9.69332	2	2.5	0.549011	-4.14208	3	3.5	0.913899	-3.40688	31	31.5	5.46728	-0.826168	17	17.5	3.40523	-1.50924	9	9.5	1.68437	-2.52478	4	4.5	0.972326	-3.31748	13	13.5	1.67375	-2.53391	180	180.5	22.6702	1.22573	31	31.5	3.58294	-1.43585
Chr1:9205001-9205500	286	286.5	54.2224	0.0740435	313	313.5	48.7971	-0.0780502	51.5098	3	3.5	0.768616	-6.06644	1	1.5	0.391671	-7.03906	240	240.5	41.7423	-0.303338	272	272.5	53.0243	0.0418085	66	66.5	11.7906	-2.12721	77	77.5	16.7456	-1.62106	3328	3328.5	412.673	3.00208	1076	1076.5	135.205	1.39223	2972	2972.5	338.104	2.71455
Chr1:9304601-9305900	575	575.5	108.918	0.11838	589	589.5	91.7573	-0.128969	100.338	0	0.5	0.109802	-9.83574	1	1.5	0.391671	-8.00101	396	396.5	68.8183	-0.543999	366	366.5	71.3153	-0.492579	183	183.5	32.5349	-1.6248	104	104.5	22.5796	-2.15177	228	228.5	28.3298	-1.82447	2327	2327.5	292.326	1.54272	233	233.5	26.5592	-1.91758
Chr1:9353801-9354300	66	66.5	12.5857	-0.0145808	82	82.5	12.8413	0.0144349	12.7135	1	1.5	0.329407	-5.27035	1	1.5	0.391671	-5.02058	42	42.5	7.37649	-0.785355	52	52.5	10.2157	-0.315574	10	10.5	1.86167	-2.77169	8	8.5	1.83662	-2.79124	1	1.5	0.185972	-6.09513	177	177.5	22.2934	0.810254	4	4.5	0.511848	-4.6345
Chr1:9373001-9373900	983	983.5	186.135	0.0637213	1092	1092.5	170.051	-0.0666664	178.093	2	2.5	0.549011	-8.34158	13	13.5	3.52504	-5.65885	42	42.5	7.37649	-4.59355	66	66.5	12.9399	-3.78273	17	17.5	3.10278	-5.84292	15	15.5	3.34912	-5.7327	10	10.5	1.30181	-7.09597	946	946.5	118.877	-0.583159	14	14.5	1.64929	-6.75464
Chr1:9412201-9412500	74	74.5	14.0997	0.151717	72	72.5	11.2848	-0.169567	12.6923	0	0.5	0.109802	-6.8529	0	0.5	0.130557	-6.60313	47	47.5	8.24431	-0.622479	39	39.5	7.6861	-0.723627	13	13.5	2.39358	-2.40671	7	7.5	1.62054	-2.9694	0	0.5	0.0619908	-7.67768	212	212.5	26.6893	1.07231	1	1.5	0.170616	-6.21705
Chr1:9418001-9418300	28	28.5	5.39385	-0.24533	47	47.5	7.3935	0.209612	6.39368	0	0.5	0.109802	-5.86367	0	0.5	0.130557	-5.6139	26	26.5	4.59946	-0.475182	43	43.5	8.46444	0.404768	8	8.5	1.50707	-2.0849	8	8.5	1.83662	-1.7996	2	2.5	0.309954	-4.36652	122	122.5	15.3856	1.26686	6	6.5	0.739336	-3.11234
Chr1:9564801-9565300	1283	1283.5	242.913	0.180523	1193	1193.5	185.772	-0.206386	214.342	0	0.5	0.109802	-10.9308	5	5.5	1.43613	-7.22159	1157	1157.5	200.901	-0.0934315	952	952.5	185.342	-0.209726	142	142.5	25.2655	-3.08467	113	113.5	24.5242	-3.12764	1649	1649.5	204.508	-0.0677612	1101	1101.5	138.345	-0.631649	11574	11574.5	1316.53	2.61875
Chr1:9572201-9572700	190	190.5	36.0537	0.312141	141	141.5	22.0249	-0.398872	29.0393	0	0.5	0.109802	-8.04695	2	2.5	0.652785	-5.47525	87	87.5	15.1869	-0.935178	115	115.5	22.4745	-0.369713	48	48.5	8.59914	-1.75574	32	32.5	7.02236	-2.04798	21	21.5	2.6656	-3.44547	523	523.5	65.7498	1.17898	29	29.5	3.35545	-3.11343
Chr1:9587201-9587900	79	79.5	15.046	0.253597	65	65.5	10.1953	-0.307887	12.6206	0	0.5	0.109802	-6.84473	1	1.5	0.391671	-5.01	62	62.5	10.8478	-0.218385	52	52.5	10.2157	-0.304996	20	20.5	3.63469	-1.79588	16	16.5	3.5652	-1.82373	23	23.5	2.91357	-2.11493	146	146.5	18.3999	0.543913	20	20.5	2.33175	-2.4363
Chr1:9626601-9627300	1933	1933.5	365.93	0.292342	1488	1488.5	231.689	-0.367037	298.81	2	2.5	0.549011	-9.08818	15	15.5	4.04727	-6.20614	853	853.5	148.137	-1.01229	792	792.5	154.208	-0.954346	72	72.5	12.8544	-4.53889	67	67.5	14.5849	-4.35668	12	12.5	1.54977	-7.59103	453	453.5	56.958	-2.39126	7	7.5	0.853081	-8.45233
Chr1:9676601-9676900	29	29.5	5.58311	0.112229	30	30.5	4.74741	-0.121701	5.16526	0	0.5	0.109802	-5.55586	0	0.5	0.130557	-5.30609	30	30.5	5.29372	0.0354399	1	1.5	0.291877	-4.14541	7	7.5	1.32976	-1.95767	21	21.5	4.64556	-0.152989	8	8.5	1.05384	-2.29318	79	79.5	9.98493	0.950911	4	4.5	0.511848	-3.33505
Chr1:9690801-9691100	203	203.5	38.514	0.226615	175	175.5	27.3171	-0.268967	32.9155	0	0.5	0.109802	-8.22772	0	0.5	0.130557	-7.97795	29	29.5	5.12015	-2.68451	72	72.5	14.1074	-1.22232	34	34.5	6.11691	-2.42789	4	4.5	0.972326	-5.08118	6	6.5	0.80588	-5.35206	91	91.5	11.4921	-1.51813	10	10.5	1.19431	-4.78452
Chr1:9706601-9707100	109	109.5	20.7238	0.258236	89	89.5	13.9309	-0.31476	17.3273	2	2.5	0.549011	-4.98007	0	0.5	0.130557	-7.05223	35	35.5	6.16154	-1.49169	33	33.5	6.51859	-1.41042	2	2.5	0.443255	-5.28877	2	2.5	0.540181	-5.00346	16	16.5	2.0457	-3.08239	196	196.5	24.6797	0.510276	3	3.5	0.398104	-5.44376
Chr1:9707401-9708100	57	57.5	10.8823	-0.0663978	76	76.5	11.9074	0.0634759	11.3949	0	0.5	0.109802	-6.69733	1	1.5	0.391671	-4.8626	51	51.5	8.93857	-0.35027	29	29.5	5.74025	-0.989201	3	3.5	0.620557	-4.19868	10	10.5	2.26876	-2.32841	53	53.5	6.63301	-0.78065	285	285.5	35.8578	1.6539	39	39.5	4.49289	-1.34267
Chr1:9762401-9762900	570	570.5	107.972	0.139849	565	565.5	88.0216	-0.154875	97.9967	0	0.5	0.109802	-9.80168	3	3.5	0.913899	-6.74455	256	256.5	44.5193	-1.1383	242	242.5	47.1868	-1.05435	58	58.5	10.3722	-3.24002	45	45.5	9.8313	-3.31728	20	20.5	2.54162	-5.26891	544	544.5	68.3873	-0.519004	15	15.5	1.76303	-5.7966
Chr1:9811601-9812100	431	431.5	81.6649	-0.00252668	526	526.5	81.9512	0.00252226	81.808	0	0.5	0.109802	-9.54119	4	4.5	1.17501	-6.12149	0	0.5	0.0867822	-9.88063	0	0.5	0.0972924	-9.7157	0	0.5	0.0886509	-9.84989	0	0.5	0.108036	-9.56458	16	16.5	2.0457	-5.32158	1841	1841.5	231.286	1.49936	9	9.5	1.08057	-6.24238
Chr1:9816801-9817700	104	104.5	19.7775	0.334307	74	74.5	11.5961	-0.435908	15.6868	0	0.5	0.109802	-7.1585	4	4.5	1.17501	-3.7388	60	60.5	10.5007	-0.579072	53	53.5	10.4103	-0.591541	14	14.5	2.57088	-2.60922	17	17.5	3.78127	-2.05261	9	9.5	1.17782	-3.73535	519	519.5	65.2474	2.05637	10	10.5	1.19431	-3.7153
Chr1:9829201-9829500	53	53.5	10.1253	0.086257	57	57.5	8.95003	-0.091744	9.53767	0	0.5	0.109802	-6.44066	0	0.5	0.130557	-6.19089	22	22.5	3.9052	-1.28824	23	23.5	4.57274	-1.06058	15	15.5	2.74818	-1.79516	5	5.5	1.1884	-3.00462	7	7.5	0.929862	-3.35855	2730	2730.5	342.941	5.16818	6	6.5	0.739336	-3.68933
Chr1:9852601-9852900	777	777.5	147.148	0.241893	653	653.5	101.719	-0.290786	124.434	0	0.5	0.109802	-10.1463	4	4.5	1.17501	-6.72656	347	347.5	60.3137	-1.04482	312	312.5	60.8077	-1.03305	40	40.5	7.18073	-4.1151	52	52.5	11.3438	-3.4554	12	12.5	1.54977	-6.32718	1445	1445.5	181.55	0.544989	10	10.5	1.19431	-6.70305
Chr1:9865801-9866300	43	43.5	8.23273	-0.679251	116	116.5	18.1335	0.459967	13.1831	0	0.5	0.109802	-6.90764	0	0.5	0.130557	-6.65787	42	42.5	7.37649	-0.837687	81	81.5	15.8587	0.266577	6	6.5	1.15246	-3.5159	1	1.5	0.324109	-5.34607	0	0.5	0.0619908	-7.73242	39	39.5	4.96106	-1.40997	2	2.5	0.28436	-5.53483
Chr1:9883801-9884300	246	246.5	46.6521	0.218425	215	215.5	33.5432	-0.257499	40.0976	0	0.5	0.109802	-8.51247	1	1.5	0.391671	-6.67773	126	126.5	21.9559	-0.868908	99	99.5	19.3612	-1.05035	34	34.5	6.11691	-2.71264	22	22.5	4.86163	-3.044	9	9.5	1.17782	-5.08932	804	804.5	101.042	1.33337	7	7.5	0.853081	-5.55469
Chr1:9915601-9916300	59	59.5	11.2609	-0.0885015	81	81.5	12.6857	0.0833848	11.9733	4	4.5	0.98822	-3.59884	3	3.5	0.913899	-3.71164	51	51.5	8.93857	-0.421702	47	47.5	9.24278	-0.37342	13	13.5	2.39358	-2.32258	21	21.5	4.64556	-1.36589	2	2.5	0.309954	-5.27162	137	137.5	17.2695	0.528411	4	4.5	0.511848	-4.54796
Chr1:9925001-9925700	70	70.5	13.3427	-0.0231987	88	88.5	13.7753	0.0228315	13.559	0	0.5	0.109802	-6.9482	2	2.5	0.652785	-4.3765	63	63.5	11.0213	-0.298948	59	59.5	11.5778	-0.227888	0	0.5	0.0886509	-7.2569	0	0.5	0.108036	-6.97159	45	45.5	5.64116	-1.26518	706	706.5	88.734	2.71024	42	42.5	4.83412	-1.48792
Chr1:10013001-10013500	289	289.5	54.7902	0.217453	253	253.5	39.458	-0.256148	47.1241	0	0.5	0.109802	-8.74541	0	0.5	0.130557	-8.49564	54	54.5	9.45926	-2.31666	35	35.5	6.90776	-2.77018	0	0.5	0.0886509	-9.05411	0	0.5	0.108036	-8.76881	17	17.5	2.16968	-4.44091	2767	2767.5	347.588	2.88284	8	8.5	0.966825	-5.60707
Chr1:10021401-10022100	217	217.5	41.1636	0.185939	200	200.5	31.2084	-0.213499	36.186	1	1.5	0.329407	-6.77942	0	0.5	0.130557	-8.11461	93	93.5	16.2283	-1.15692	68	68.5	13.3291	-1.44086	29	29.5	5.23041	-2.79044	47	47.5	10.2634	-1.81792	380	380.5	47.175	0.38259	576	576.5	72.4064	1.00069	497	497.5	56.5877	0.645056
Chr1:10144801-10145100	212	212.5	40.2173	0.327268	153	153.5	23.8927	-0.423981	32.055	0	0.5	0.109802	-8.1895	0	0.5	0.130557	-7.93973	90	90.5	15.7076	-1.02909	126	126.5	24.615	-0.381014	4	4.5	0.797858	-5.32827	6	6.5	1.40447	-4.51245	2	2.5	0.309954	-6.69235	623	623.5	78.3095	1.28864	5	5.5	0.625592	-5.67918
Chr1:10152601-10153700	358	358.5	67.849	0.161633	343	343.5	53.4667	-0.182054	60.6579	1	1.5	0.329407	-7.52468	4	4.5	1.17501	-5.68995	226	226.5	39.3124	-0.625712	168	168.5	32.7875	-0.887547	56	56.5	10.0176	-2.59816	69	69.5	15.017	-2.01409	113	113.5	14.0719	-2.10788	1456	1456.5	182.931	1.59254	81	81.5	9.27014	-2.71003
Chr1:10156001-10156900	587	587.5	111.189	0.0345841	680	680.5	105.922	-0.0354336	108.555	0	0.5	0.109802	-9.94931	4	4.5	1.17501	-6.52961	215	215.5	37.4031	-1.5372	203	203.5	39.598	-1.45493	59	59.5	10.5495	-3.36319	46	46.5	10.0474	-3.43354	15	15.5	1.92171	-5.81989	581	581.5	73.0344	-0.571783	45	45.5	5.17536	-4.39063
Chr1:10206801-10207100	133	133.5	25.266	0.124411	135	135.5	21.0909	-0.13616	23.1784	0	0.5	0.109802	-7.72173	2	2.5	0.652785	-5.15003	100	100.5	17.4432	-0.410117	105	105.5	20.5287	-0.175142	22	22.5	3.98929	-2.53858	23	23.5	5.0777	-2.19054	5	5.5	0.681898	-5.08708	247	247.5	31.0851	0.423442	2	2.5	0.28436	-6.34892
Chr1:10221001-10221500	418	418.5	79.2045	0.235629	355	355.5	55.3345	-0.281773	67.2695	1	1.5	0.329407	-7.67394	3	3.5	0.913899	-6.20177	42	42.5	7.37649	-3.18895	54	54.5	10.6049	-2.66523	2	2.5	0.443255	-7.24567	1	1.5	0.324109	-7.69733	9	9.5	1.17782	-5.83576	1713	1713.5	215.21	1.67772	6	6.5	0.739336	-6.50758
Chr1:10347201-10347500	27	27.5	5.2046	-0.0438278	35	35.5	5.52567	0.0425355	5.36513	0	0.5	0.109802	-5.61063	0	0.5	0.130557	-5.36086	13	13.5	2.34312	-1.19518	10	10.5	2.04314	-1.39283	7	7.5	1.32976	-2.01244	3	3.5	0.756254	-2.82667	0	0.5	0.0619908	-6.43542	120	120.5	15.1344	1.49614	19	19.5	2.21801	-1.27435
Chr1:10348801-10349300	214	214.5	40.5959	0.241208	180	180.5	28.0953	-0.289795	34.3456	0	0.5	0.109802	-8.28907	7	7.5	1.95835	-4.13241	167	167.5	29.072	-0.240492	189	189.5	36.8738	0.102472	107	107.5	19.06	-0.84958	76	76.5	16.5295	-1.05508	55	55.5	6.88098	-2.31944	894	894.5	112.346	1.70975	91	91.5	10.4076	-1.72249
Chr1:10421201-10421900	293	293.5	55.5472	0.145266	288	288.5	44.9058	-0.161547	50.2265	0	0.5	0.109802	-8.8374	2	2.5	0.652785	-6.2657	216	216.5	37.5767	-0.418611	215	215.5	41.933	-0.260363	64	64.5	11.436	-2.13487	55	55.5	11.992	-2.06637	21	21.5	2.6656	-4.23592	1023	1023.5	128.548	1.35579	10	10.5	1.19431	-5.3942
Chr1:10444001-10444300	99	99.5	18.8312	0.114634	102	102.5	15.9544	-0.124535	17.3928	0	0.5	0.109802	-7.30744	1	1.5	0.391671	-5.4727	42	42.5	7.37649	-1.23748	29	29.5	5.74025	-1.5993	12	12.5	2.21627	-2.97228	9	9.5	2.05269	-3.0829	2	2.5	0.309954	-5.81029	407	407.5	51.1806	1.55711	2	2.5	0.28436	-5.93463
Chr1:10497401-10498100	1052	1052.5	199.194	0.307445	788	788.5	122.732	-0.391217	160.963	7	7.5	1.64703	-6.61072	13	13.5	3.52504	-5.51295	597	597.5	103.705	-0.634248	737	737.5	143.506	-0.165617	163	163.5	28.9889	-2.47316	120	120.5	26.0367	-2.62811	21	21.5	2.6656	-5.91612	718	718.5	90.2411	-0.834873	29	29.5	3.35545	-5.58408
Chr1:10506801-10507300	480	480.5	90.9385	0.243891	402	402.5	62.6502	-0.293681	76.7944	9	9.5	2.08624	-5.20202	15	15.5	4.04727	-4.24598	343	343.5	59.6194	-0.365219	342	342.5	66.6453	-0.204498	102	102.5	18.1734	-2.07917	97	97.5	21.0671	-1.86601	16	16.5	2.0457	-5.23034	421	421.5	52.9389	-0.536671	21	21.5	2.4455	-4.9728
Chr1:10512601-10513100	118	118.5	22.4271	-0.0219403	148	148.5	23.1144	0.0216116	22.7708	0	0.5	0.109802	-7.69613	0	0.5	0.130557	-7.44636	58	58.5	10.1535	-1.1652	65	65.5	12.7453	-0.837217	11	11.5	2.03897	-3.48127	13	13.5	2.91698	-2.96464	4	4.5	0.557917	-5.35099	691	691.5	86.85	1.93134	3	3.5	0.398104	-5.83789
Chr1:10528601-10528900	159	159.5	30.1867	-0.123152	228	228.5	35.5666	0.113461	32.8767	0	0.5	0.109802	-8.22601	0	0.5	0.130557	-7.97624	151	151.5	26.295	-0.322274	115	115.5	22.4745	-0.548772	58	58.5	10.3722	-1.66435	66	66.5	14.3688	-1.19412	33	33.5	4.15338	-2.98471	277	277.5	34.853	0.0842213	72	72.5	8.24645	-1.99522
Chr1:10534601-10535100	134	134.5	25.4552	0.15854	129	129.5	20.157	-0.178138	22.8061	0	0.5	0.109802	-7.69837	4	4.5	1.17501	-4.27867	44	44.5	7.72362	-1.56207	38	38.5	7.49151	-1.60609	32	32.5	5.76231	-1.9847	25	25.5	5.50985	-2.04934	10	10.5	1.30181	-4.13083	1454	1454.5	182.68	3.00183	7	7.5	0.853081	-4.7406
Chr1:10568601-10569100	35	35.5	6.71866	0.115907	36	36.5	5.68132	-0.126039	6.19999	0	0.5	0.109802	-5.81929	0	0.5	0.130557	-5.56952	21	21.5	3.73164	-0.732458	17	17.5	3.40523	-0.864513	4	4.5	0.797858	-2.95806	2	2.5	0.540181	-3.52075	0	0.5	0.0619908	-6.64407	79	79.5	9.98493	0.687485	7	7.5	0.853081	-2.86151
Chr1:10598001-10598300	63	63.5	12.0179	0.30828	47	47.5	7.3935	-0.392573	9.70569	0	0.5	0.109802	-6.46585	1	1.5	0.391671	-4.63112	47	47.5	8.24431	-0.235432	50	50.5	9.82653	0.0178505	16	16.5	2.92548	-1.73016	13	13.5	2.91698	-1.73436	3	3.5	0.433935	-4.48328	231	231.5	29.0756	1.58291	8	8.5	0.966825	-3.32751
Chr1:10696601-10697100	264	264.5	50.0588	0.209933	234	234.5	36.5006	-0.24577	43.2797	1	1.5	0.329407	-7.03767	4	4.5	1.17501	-5.20294	128	128.5	22.303	-0.956449	116	116.5	22.6691	-0.932961	27	27.5	4.8758	-3.14998	31	31.5	6.80628	-2.66875	12	12.5	1.54977	-4.80356	370	370.5	46.5335	0.104581	13	13.5	1.53554	-4.81687
Chr1:10701401-10701700	63	63.5	12.0179	-0.475534	137	137.5	21.4022	0.357045	16.7101	0	0.5	0.109802	-7.24967	0	0.5	0.130557	-6.99989	36	36.5	6.3351	-1.39928	17	17.5	3.40523	-2.29489	9	9.5	1.68437	-3.31044	5	5.5	1.1884	-3.81363	4	4.5	0.557917	-4.90452	230	230.5	28.95	0.792846	1	1.5	0.170616	-6.61382
Chr1:10802601-10803300	290	290.5	54.9795	0.434527	169	169.5	26.3831	-0.62475	40.6813	0	0.5	0.109802	-8.53331	0	0.5	0.130557	-8.28354	86	86.5	15.0133	-1.43812	171	171.5	33.3713	-0.285759	54	54.5	9.66295	-2.07383	70	70.5	15.2331	-1.41716	49	49.5	6.13709	-2.72874	1289	1289.5	161.957	1.99317	38	38.5	4.37915	-3.21564
Chr1:10814201-10814700	502	502.5	95.1022	0.169545	475	475.5	74.0129	-0.192157	84.5575	0	0.5	0.109802	-9.58888	2	2.5	0.652785	-7.01718	280	280.5	48.6848	-0.796461	232	232.5	45.241	-0.902304	127	127.5	22.606	-1.90323	116	116.5	25.1724	-1.74809	9	9.5	1.17782	-6.16574	787	787.5	98.9073	0.226144	2	2.5	0.28436	-8.21607
Chr1:10880801-10881100	225	225.5	42.6777	0.083076	243	243.5	37.9014	-0.0881537	40.2896	0	0.5	0.109802	-8.51935	0	0.5	0.130557	-8.26958	1	1.5	0.260347	-7.27383	0	0.5	0.0972924	-8.69386	0	0.5	0.0886509	-8.82805	0	0.5	0.108036	-8.54275	4	4.5	0.557917	-6.17421	1381	1381.5	173.512	2.10655	4	4.5	0.511848	-6.29855
Chr1:10924601-10925100	302	302.5	57.2506	0.20019	272	272.5	42.4154	-0.232513	49.833	0	0.5	0.109802	-8.82605	2	2.5	0.652785	-6.25435	147	147.5	25.6008	-0.960914	84	84.5	16.4424	-1.59968	48	48.5	8.59914	-2.53484	41	41.5	8.96701	-2.4744	4	4.5	0.557917	-6.48091	89	89.5	11.2409	-2.14834	3	3.5	0.398104	-6.96781
Chr1:10929401-10929700	303	303.5	57.4398	0.428162	179	179.5	27.9397	-0.611575	42.6897	0	0.5	0.109802	-8.60284	1	1.5	0.391671	-6.7681	154	154.5	26.8157	-0.670811	159	159.5	31.0363	-0.459934	65	65.5	11.6133	-1.87811	80	80.5	17.3938	-1.29531	17	17.5	2.16968	-4.29834	550	550.5	69.1409	0.69565	17	17.5	1.99052	-4.42267
Chr1:10932401-10932700	40	40.5	7.66495	0.134132	40	40.5	6.30393	-0.147892	6.98444	0	0.5	0.109802	-5.99117	0	0.5	0.130557	-5.74139	19	19.5	3.38451	-1.0452	26	26.5	5.1565	-0.437754	3	3.5	0.620557	-3.49251	5	5.5	1.1884	-2.55513	2	2.5	0.309954	-4.49402	51	51.5	6.46822	-0.110776	2	2.5	0.28436	-4.61835
Chr1:10982001-10982900	80	80.5	15.2353	0.0708383	88	88.5	13.7753	-0.074497	14.5053	4	4.5	0.98822	-3.8756	4	4.5	1.17501	-3.62583	54	54.5	9.45926	-0.616777	60	60.5	11.7724	-0.301171	22	22.5	3.98929	-1.86237	14	14.5	3.13305	-2.21094	88	88.5	10.9724	-0.402702	733	733.5	92.1251	2.66702	116	116.5	13.2512	-0.130456
Chr1:11006601-11006900	59	59.5	11.2609	-0.0311098	75	75.5	11.7518	0.0304531	11.5063	8	8.5	1.86664	-2.62391	1	1.5	0.391671	-4.87664	5	5.5	0.954605	-3.59138	8	8.5	1.65397	-2.79842	9	9.5	1.68437	-2.77215	7	7.5	1.62054	-2.82788	2	2.5	0.309954	-5.21423	226	226.5	28.4476	1.30588	10	10.5	1.19431	-3.26817
Chr1:11046001-11046300	93	93.5	17.6956	0.384429	60	60.5	9.41699	-0.525627	13.5563	0	0.5	0.109802	-6.94791	0	0.5	0.130557	-6.69814	47	47.5	8.24431	-0.717493	49	49.5	9.63194	-0.493065	11	11.5	2.03897	-2.73305	15	15.5	3.34912	-2.01711	19	19.5	2.41764	-2.48729	110	110.5	13.8784	0.0338789	25	25.5	2.90047	-2.2246
Chr1:11048601-11049500	51	51.5	9.74679	0.266437	41	41.5	6.45959	-0.327048	8.10319	0	0.5	0.109802	-6.20551	1	1.5	0.391671	-4.37078	18	18.5	3.21094	-1.33549	11	11.5	2.23772	-1.85646	1	1.5	0.265953	-4.92925	20	20.5	4.42949	-0.871351	76	76.5	9.48459	0.227095	438	438.5	55.0741	2.76481	120	120.5	13.7062	0.758263
Chr1:11051001-11051300	104	104.5	19.7775	0.217488	91	91.5	14.2422	-0.256196	17.0098	0	0.5	0.109802	-7.27532	2	2.5	0.652785	-4.70362	50	50.5	8.76501	-0.956543	52	52.5	10.2157	-0.735582	14	14.5	2.57088	-2.72604	5	5.5	1.1884	-3.83928	16	16.5	2.0457	-3.05571	178	178.5	22.419	0.398351	9	9.5	1.08057	-3.97651
Chr1:11083001-11083300	221	221.5	41.9207	-0.0111478	273	273.5	42.571	0.0110623	42.2458	0	0.5	0.109802	-8.58776	0	0.5	0.130557	-8.33799	78	78.5	13.6248	-1.63257	82	82.5	16.0532	-1.39594	10	10.5	1.86167	-4.50414	9	9.5	2.05269	-4.36322	5	5.5	0.681898	-5.95311	671	671.5	84.3381	0.997375	0	0.5	0.056872	-9.53687
Chr1:11103601-11103900	102	102.5	19.399	-0.0335829	130	130.5	20.3127	0.0328189	19.8558	0	0.5	0.109802	-7.49851	0	0.5	0.130557	-7.24874	49	49.5	8.59144	-1.20859	48	48.5	9.43736	-1.07311	15	15.5	2.74818	-2.85301	21	21.5	4.64556	-2.09564	5	5.5	0.681898	-4.86386	198	198.5	24.9309	0.328374	11	11.5	1.30806	-3.92406
Chr1:11111001-11111300	277	277.5	52.5191	0.261602	225	225.5	35.0997	-0.319782	43.8094	0	0.5	0.109802	-8.64019	0	0.5	0.130557	-8.39042	202	202.5	35.1468	-0.317847	171	171.5	33.3713	-0.392633	38	38.5	6.82612	-2.6821	29	29.5	6.37414	-2.78094	11	11.5	1.42579	-4.94141	1618	1618.5	203.278	2.21414	7	7.5	0.853081	-5.68241
Chr1:11117401-11117900	316	316.5	59.9002	0.119803	323	323.5	50.3537	-0.13066	55.1269	1	1.5	0.329407	-7.38674	4	4.5	1.17501	-5.55201	283	283.5	49.2055	-0.163936	240	240.5	46.7976	-0.236321	131	131.5	23.3152	-1.24149	95	95.5	20.6349	-1.41767	9	9.5	1.17782	-5.54856	1132	1132.5	142.238	1.36748	14	14.5	1.64929	-5.06284
Chr1:11127201-11127500	159	159.5	30.1867	0.00908922	191	191.5	29.8075	-0.00914684	29.9971	0	0.5	0.109802	-8.09377	0	0.5	0.130557	-7.844	61	61.5	10.6742	-1.49069	53	53.5	10.4103	-1.52681	24	24.5	4.3439	-2.78776	20	20.5	4.42949	-2.75961	217	217.5	26.966	-0.153681	530	530.5	66.629	1.15133	168	168.5	19.1659	-0.646282
Chr1:11128801-11129500	867	867.5	164.181	0.20331	777	777.5	121.02	-0.236736	142.601	30	30.5	6.69794	-4.41212	50	50.5	13.1863	-3.43487	505	505.5	87.7368	-0.700726	497	497.5	96.8059	-0.558814	195	195.5	34.6625	-2.04053	180	180.5	39.0011	-1.87039	68	68.5	8.49274	-4.06961	2644	2644.5	332.14	1.21981	57	57.5	6.54028	-4.44648
Chr1:11131601-11131900	50	50.5	9.55753	0.283411	39	39.5	6.14828	-0.353043	7.85291	0	0.5	0.109802	-6.16025	1	1.5	0.391671	-4.32551	57	57.5	9.97996	0.345807	48	48.5	9.43736	0.265157	11	11.5	2.03897	-1.94539	12	12.5	2.70091	-1.53978	0	0.5	0.0619908	-6.98503	191	191.5	24.0517	1.61484	6	6.5	0.739336	-3.40892
Chr1:11132601-11132900	2066	2066.5	391.102	0.265656	1667	1667.5	259.551	-0.32587	325.326	1	1.5	0.329407	-9.9478	18	18.5	4.83061	-6.07354	849	849.5	147.443	-1.14173	801	801.5	155.96	-1.06071	251	251.5	44.5914	-2.86705	202	202.5	43.7547	-2.89438	25	25.5	3.16153	-6.68512	2375	2375.5	298.355	-0.12486	9	9.5	1.08057	-8.23395
Chr1:11148001-11148300	356	356.5	67.4705	0.18809	327	327.5	50.9763	-0.216341	59.2234	0	0.5	0.109802	-9.07512	2	2.5	0.652785	-6.50342	70	70.5	12.2363	-2.275	53	53.5	10.4103	-2.50816	15	15.5	2.74818	-4.42962	19	19.5	4.21341	-3.81311	55	55.5	6.88098	-3.10548	1123	1123.5	141.108	1.25256	90	90.5	10.2938	-2.52439
Chr1:11204401-11204700	430	430.5	81.4756	0.169342	407	407.5	63.4285	-0.191895	72.452	0	0.5	0.109802	-9.36597	3	3.5	0.913899	-6.30885	229	229.5	39.833	-0.86306	196	196.5	38.2359	-0.922098	71	71.5	12.6771	-2.5148	73	73.5	15.8813	-2.18969	7	7.5	0.929862	-6.28387	950	950.5	119.38	0.720457	13	13.5	1.53554	-5.5602
Chr1:11228401-11228900	98	98.5	18.6419	0.0758371	107	107.5	16.7327	-0.0800459	17.6873	0	0.5	0.109802	-7.33166	0	0.5	0.130557	-7.08189	41	41.5	7.20293	-1.29606	45	45.5	8.85361	-0.998376	21	21.5	3.81199	-2.2141	13	13.5	2.91698	-2.60017	2	2.5	0.309954	-5.83452	215	215.5	27.0661	0.613772	0	0.5	0.056872	-8.28078
Chr1:11241601-11242100	1851	1851.5	350.411	0.359766	1257	1257.5	195.733	-0.480394	273.072	0	0.5	0.109802	-11.2802	9	9.5	2.48058	-6.78246	1068	1068.5	185.454	-0.558224	1129	1129.5	219.783	-0.3132	416	416.5	73.8462	-1.88669	335	335.5	72.4923	-1.91338	56	56.5	7.00496	-5.28476	1668	1668.5	209.558	-0.381934	115	115.5	13.1374	-4.37753
Chr1:11259001-11259900	78	78.5	14.8568	0.40724	48	48.5	7.54916	-0.569492	11.203	0	0.5	0.109802	-6.67283	2	2.5	0.652785	-4.10113	95	95.5	16.5754	0.565165	88	88.5	17.2207	0.620268	30	30.5	5.40771	-1.05079	30	30.5	6.59021	-0.765483	6	6.5	0.80588	-3.79717	597	597.5	75.0439	2.74386	9	9.5	1.08057	-3.37402
Chr1:11298401-11298700	54	54.5	10.3146	0.098731	57	57.5	8.95003	-0.105987	9.6323	0	0.5	0.109802	-6.4549	0	0.5	0.130557	-6.20513	77	77.5	13.4512	0.481788	58	58.5	11.3832	0.240955	6	6.5	1.15246	-3.06316	4	4.5	0.972326	-3.30837	0	0.5	0.0619908	-7.27968	41	41.5	5.21226	-0.885972	0	0.5	0.056872	-7.40402
Chr1:11300801-11301900	102	102.5	19.399	0.205751	91	91.5	14.2422	-0.240054	16.8206	4	4.5	0.98822	-4.08925	5	5.5	1.43613	-3.54997	124	124.5	21.6088	0.361389	106	106.5	20.7233	0.301024	43	43.5	7.71263	-1.12493	24	24.5	5.29378	-1.66786	22	22.5	2.78958	-2.59211	318	318.5	40.0025	1.24986	18	18.5	2.10427	-2.99884
Chr1:11421001-11421500	313	313.5	59.3324	0.134132	313	313.5	48.7971	-0.147892	54.0648	0	0.5	0.109802	-8.94364	5	5.5	1.43613	-5.23443	133	133.5	23.1709	-1.22238	130	130.5	25.3933	-1.09024	19	19.5	3.45739	-3.96693	11	11.5	2.48483	-4.44347	9	9.5	1.17782	-5.52049	796	796.5	100.038	0.887783	7	7.5	0.853081	-5.98586
Chr1:11428201-11428500	155	155.5	29.4296	0.0807033	168	168.5	26.2275	-0.0854867	27.8286	0	0.5	0.109802	-7.98551	1	1.5	0.391671	-6.15078	143	143.5	24.9065	-0.160044	136	136.5	26.5608	-0.0672664	51	51.5	9.13105	-1.60771	28	28.5	6.15807	-2.17602	9	9.5	1.17782	-4.56237	498	498.5	62.6099	1.16982	5	5.5	0.625592	-5.4752
Chr1:11490401-11491100	57	57.5	10.8823	0.215652	50	50.5	7.86046	-0.253651	9.3714	0	0.5	0.109802	-6.41528	1	1.5	0.391671	-4.58055	28	28.5	4.94659	-0.921831	27	27.5	5.35108	-0.808434	3	3.5	0.620557	-3.91663	6	6.5	1.40447	-2.73824	12	12.5	1.54977	-2.59621	240	240.5	30.206	1.6885	27	27.5	3.12796	-1.58304
Chr1:11493201-11493700	46	46.5	8.8005	0.0524781	52	52.5	8.17177	-0.0544593	8.48613	0	0.5	0.109802	-6.27213	0	0.5	0.130557	-6.02236	85	85.5	14.8398	0.806289	68	68.5	13.3291	0.651395	26	26.5	4.6985	-0.852907	28	28.5	6.15807	-0.46263	24	24.5	3.03755	-1.4822	374	374.5	47.0359	2.47058	24	24.5	2.78673	-1.60653
Chr1:11536601-11536900	43	43.5	8.23273	0.179746	40	40.5	6.30393	-0.205371	7.26833	0	0.5	0.109802	-6.04864	0	0.5	0.130557	-5.79887	56	56.5	9.80639	0.432099	38	38.5	7.49151	0.0436331	5	5.5	0.97516	-2.89791	7	7.5	1.62054	-2.16515	1	1.5	0.185972	-5.28846	285	285.5	35.8578	2.30259	0	0.5	0.056872	-6.99776
Chr1:11585601-11586500	601	601.5	113.839	0.136298	599	599.5	93.3138	-0.150531	103.576	6	6.5	1.42743	-6.18113	13	13.5	3.52504	-4.87691	266	266.5	46.2549	-1.16301	279	279.5	54.3864	-0.929375	17	17.5	3.10278	-5.06099	18	18.5	3.99734	-4.69551	659	659.5	81.7658	-0.341123	1138	1138.5	142.992	0.465238	498	498.5	56.7014	-0.869237
Chr1:11620401-11620900	309	309.5	58.5754	0.252448	255	255.5	39.7693	-0.306192	49.1723	0	0.5	0.109802	-8.80679	1	1.5	0.391671	-6.97206	199	199.5	34.6261	-0.505986	173	173.5	33.7605	-0.542512	70	70.5	12.4998	-1.97594	88	88.5	19.1224	-1.36258	8	8.5	1.05384	-5.54411	1049	1049.5	131.814	1.42258	16	16.5	1.87678	-4.71152
Chr1:11637001-11637300	51	51.5	9.74679	0.29442	39	39.5	6.14828	-0.370324	7.94754	1	1.5	0.329407	-4.59257	0	0.5	0.130557	-5.92776	37	37.5	6.50867	-0.288145	33	33.5	6.51859	-0.285948	16	16.5	2.92548	-1.44183	9	9.5	2.05269	-1.95299	19	19.5	2.41764	-1.71691	154	154.5	19.4047	1.28782	15	15.5	1.76303	-2.17245
Chr1:11644201-11644700	609	609.5	115.353	0.142703	601	601.5	93.6251	-0.158383	104.489	1	1.5	0.329407	-8.30926	6	6.5	1.69724	-5.94402	392	392.5	68.1241	-0.617114	355	355.5	69.1749	-0.59503	149	149.5	26.5066	-1.97893	127	127.5	27.5492	-1.92327	57	57.5	7.12894	-3.87352	1161	1161.5	145.88	0.481436	82	82.5	9.38389	-3.47702
Chr1:11661001-11661700	170	170.5	32.2685	0.165008	162	162.5	25.2936	-0.186348	28.781	3	3.5	0.768616	-5.22671	0	0.5	0.130557	-7.7843	131	131.5	22.8237	-0.334584	138	138.5	26.95	-0.0948337	47	47.5	8.42184	-1.77291	42	42.5	9.18308	-1.64807	41	41.5	5.14523	-2.48381	1565	1565.5	196.621	2.77223	60	60.5	6.88152	-2.06432
Chr1:11662001-11662300	264	264.5	50.0588	0.156457	255	255.5	39.7693	-0.175512	44.914	0	0.5	0.109802	-8.67611	3	3.5	0.913899	-5.61899	203	203.5	35.3204	-0.346665	141	141.5	27.5337	-0.705965	73	73.5	13.0317	-1.78514	60	60.5	13.0724	-1.78064	38	38.5	4.77329	-3.23411	2921	2921.5	366.93	3.03027	28	28.5	3.24171	-3.79234
Chr1:11700801-11701300	117	117.5	22.2378	-0.062409	155	155.5	24.204	0.0598208	23.2209	0	0.5	0.109802	-7.72437	0	0.5	0.130557	-7.4746	65	65.5	11.3685	-1.03039	33	33.5	6.51859	-1.83279	0	0.5	0.0886509	-8.03307	7	7.5	1.62054	-3.84087	10	10.5	1.30181	-4.15684	377	377.5	47.4127	1.02985	14	14.5	1.64929	-3.81551
Chr1:11740601-11740900	1616	1616.5	305.936	0.172083	1523	1523.5	237.137	-0.195425	271.536	2	2.5	0.549011	-8.95009	17	17.5	4.56949	-5.89297	1132	1132.5	196.562	-0.466162	1195	1195.5	232.626	-0.223132	2	2.5	0.443255	-9.25879	7	7.5	1.62054	-7.38852	18	18.5	2.29366	-6.88735	2818	2818.5	353.994	0.38258	3	3.5	0.398104	-9.41378
Chr1:11752201-11752500	383	383.5	72.5805	0.243426	321	321.5	50.0423	-0.293006	61.3114	0	0.5	0.109802	-9.1251	1	1.5	0.391671	-7.29037	144	144.5	25.0801	-1.28961	134	134.5	26.1716	-1.22815	50	50.5	8.95375	-2.77559	36	36.5	7.88664	-2.95867	23	23.5	2.91357	-4.3953	579	579.5	72.7832	0.24745	20	20.5	2.33175	-4.71667
Chr1:11788201-11788500	34	34.5	6.5294	-0.259764	58	58.5	9.10568	0.220052	7.81754	0	0.5	0.109802	-6.15374	0	0.5	0.130557	-5.90396	6	6.5	1.12817	-2.79273	12	12.5	2.43231	-1.68439	7	7.5	1.32976	-2.55554	1	1.5	0.324109	-4.59217	3	3.5	0.433935	-4.17116	342	342.5	43.0168	2.46011	6	6.5	0.739336	-3.40241
Chr1:11789201-11789700	315	315.5	59.7109	0.119758	322	322.5	50.198	-0.130607	54.9545	0	0.5	0.109802	-8.96718	4	4.5	1.17501	-5.54749	80	80.5	13.9719	-1.9757	95	95.5	18.5828	-1.56427	20	20.5	3.63469	-3.91833	18	18.5	3.99734	-3.78112	25	25.5	3.16153	-4.11954	710	710.5	89.2364	0.699395	19	19.5	2.21801	-4.6309
Chr1:11793801-11794100	133	133.5	25.266	0.0489146	151	151.5	23.5814	-0.0506314	24.4237	0	0.5	0.109802	-7.79723	0	0.5	0.130557	-7.54746	39	39.5	6.8558	-1.83288	36	36.5	7.10234	-1.78191	2	2.5	0.443255	-5.784	1	1.5	0.324109	-6.23566	17	17.5	2.16968	-3.49273	714	714.5	89.7387	1.87745	10	10.5	1.19431	-4.35403
Chr1:11807401-11808300	232	232.5	44.0025	0.232628	198	198.5	30.8971	-0.277488	37.4498	1	1.5	0.329407	-6.82894	0	0.5	0.130557	-8.16413	117	117.5	20.3938	-0.876825	97	97.5	18.972	-0.981085	24	24.5	4.3439	-3.1079	30	30.5	6.59021	-2.50656	11	11.5	1.42579	-4.71513	200	200.5	25.1821	-0.572558	22	22.5	2.55924	-3.87117
Chr1:11817601-11818100	134	134.5	25.4552	0.178369	125	125.5	19.5344	-0.203574	22.4948	0	0.5	0.109802	-7.67854	0	0.5	0.130557	-7.42877	91	91.5	15.8811	-0.502277	88	88.5	17.2207	-0.385444	37	37.5	6.64882	-1.75842	42	42.5	9.18308	-1.29254	0	0.5	0.0619908	-8.50332	324	324.5	40.7561	0.857423	9	9.5	1.08057	-4.37973
Chr1:11822001-11822500	214	214.5	40.5959	0.186676	197	197.5	30.7414	-0.214473	35.6686	1	1.5	0.329407	-6.75864	6	6.5	1.69724	-4.39339	202	202.5	35.1468	-0.0212623	191	191.5	37.263	0.0630872	77	77.5	13.7409	-1.37618	61	61.5	13.2885	-1.42448	14	14.5	1.79773	-4.31041	1522	1522.5	191.221	2.42251	11	11.5	1.30806	-4.76916
Chr1:11826201-11826500	47	47.5	8.98976	0.218808	41	41.5	6.45959	-0.258032	7.72467	0	0.5	0.109802	-6.13649	1	1.5	0.391671	-4.30176	22	22.5	3.9052	-0.984077	9	9.5	1.84856	-2.06308	5	5.5	0.97516	-2.98576	7	7.5	1.62054	-2.253	1	1.5	0.185972	-5.37631	140	140.5	17.6463	1.19182	2	2.5	0.28436	-4.76368
Chr1:11834401-11835100	190	190.5	36.0537	0.285326	148	148.5	23.1144	-0.356026	29.584	0	0.5	0.109802	-8.07377	0	0.5	0.130557	-7.824	89	89.5	15.534	-0.929388	71	71.5	13.9128	-1.08841	38	38.5	6.82612	-2.11568	34	34.5	7.4545	-1.98864	20	20.5	2.54162	-3.541	508	508.5	63.8658	1.11023	23	23.5	2.67299	-3.4683
Chr1:11836601-11837100	134	134.5	25.4552	0.244761	112	112.5	17.5109	-0.294944	21.4831	0	0.5	0.109802	-7.61215	0	0.5	0.130557	-7.36238	65	65.5	11.3685	-0.918162	56	56.5	10.994	-0.966479	37	37.5	6.64882	-1.69203	23	23.5	5.0777	-2.08095	19	19.5	2.41764	-3.15153	416	416.5	52.311	1.28391	34	34.5	3.92417	-2.45274
Chr1:11837401-11837700	30	30.5	5.77237	0.0114228	36	36.5	5.68132	-0.011514	5.72685	5	5.5	1.20782	-2.24533	2	2.5	0.652785	-3.13306	11	11.5	1.99599	-1.52064	15	15.5	3.01606	-0.925074	8	8.5	1.50707	-1.926	6	6.5	1.40447	-2.02771	13	13.5	1.67375	-1.77466	114	114.5	14.3808	1.32833	28	28.5	3.24171	-0.820988
Chr1:11861601-11861900	214	214.5	40.5959	0.02317	252	252.5	39.3023	-0.0235482	39.9491	0	0.5	0.109802	-8.50711	2	2.5	0.652785	-5.93541	78	78.5	13.6248	-1.55193	74	74.5	14.4966	-1.46245	12	12.5	2.21627	-4.17195	6	6.5	1.40447	-4.83006	8	8.5	1.05384	-5.24443	720	720.5	90.4923	1.17963	5	5.5	0.625592	-5.9968
Chr1:11887401-11888100	43	43.5	8.23273	-0.0874233	59	59.5	9.26134	0.082427	8.74703	0	0.5	0.109802	-6.31581	1	1.5	0.391671	-4.48108	44	44.5	7.72362	-0.179516	24	24.5	4.76733	-0.875613	13	13.5	2.39358	-1.86963	6	6.5	1.40447	-2.63877	4	4.5	0.557917	-3.97067	305	305.5	38.3697	2.1331	27	27.5	3.12796	-1.48357
Chr1:11901401-11901700	49	49.5	9.36827	-0.151335	73	73.5	11.4405	0.136957	10.4044	0	0.5	0.109802	-6.56614	0	0.5	0.130557	-6.31637	63	63.5	11.0213	0.08311	25	25.5	4.96191	-1.06822	48	48.5	8.59914	-0.274926	16	16.5	3.5652	-1.54514	12	12.5	1.54977	-2.74706	108	108.5	13.6272	0.389302	8	8.5	0.966825	-3.42779
Chr1:11935401-11935700	68	68.5	12.9642	-0.019022	85	85.5	13.3083	0.0187744	13.1362	0	0.5	0.109802	-6.9025	0	0.5	0.130557	-6.65273	169	169.5	29.4192	1.1632	188	188.5	36.6792	1.48141	2	2.5	0.443255	-4.88927	2	2.5	0.540181	-4.60397	9	9.5	1.17782	-3.47936	156	156.5	19.6559	0.581407	2	2.5	0.28436	-5.52969
Chr1:11957801-11958700	227	227.5	43.0562	-0.017838	283	283.5	44.1275	0.0176202	43.5919	1	1.5	0.329407	-7.04805	3	3.5	0.913899	-5.57588	161	161.5	28.0307	-0.637053	143	143.5	27.9229	-0.64261	30	30.5	5.40771	-3.01097	35	35.5	7.67057	-2.50665	24	24.5	3.03755	-3.84308	510	510.5	64.117	0.556649	20	20.5	2.33175	-4.22457
Chr1:11960601-11961100	423	423.5	80.1508	0.112768	437	437.5	68.0981	-0.122335	74.1244	0	0.5	0.109802	-9.3989	3	3.5	0.913899	-6.34177	223	223.5	38.7917	-0.934203	187	187.5	36.4846	-1.02266	121	121.5	21.5422	-1.78278	128	128.5	27.7653	-1.41667	43	43.5	5.3932	-3.78074	529	529.5	66.5034	-0.156521	61	61.5	6.99526	-3.4055
Chr1:12009201-12009700	78	78.5	14.8568	0.255185	64	64.5	10.0396	-0.310233	12.4482	0	0.5	0.109802	-6.82488	4	4.5	1.17501	-3.40519	58	58.5	10.1535	-0.293955	61	61.5	11.967	-0.0568777	23	23.5	4.16659	-1.57899	16	16.5	3.5652	-1.80388	216	216.5	26.842	1.10856	302	302.5	37.993	1.6098	187	187.5	21.327	0.776747
Chr1:12010001-12010300	134	134.5	25.4552	0.0959171	142	142.5	22.1805	-0.102751	23.8179	1	1.5	0.329407	-6.17603	0	0.5	0.130557	-7.51122	51	51.5	8.93857	-1.41393	59	59.5	11.5778	-1.04068	17	17.5	3.10278	-2.94041	31	31.5	6.80628	-1.8071	1138	1138.5	141.153	2.56714	413	413.5	51.9342	1.12464	1001	1001.5	113.915	2.25784
Chr1:12041001-12041300	450	450.5	85.2608	0.033658	522	522.5	81.3285	-0.0344621	83.2946	0	0.5	0.109802	-9.56717	5	5.5	1.43613	-5.85797	449	449.5	78.0172	-0.094431	533	533.5	103.811	0.317663	148	148.5	26.3293	-1.66155	127	127.5	27.5492	-1.59621	13	13.5	1.67375	-5.63707	877	877.5	110.211	0.403972	8	8.5	0.966825	-6.42883
Chr1:12062201-12062700	57	57.5	10.8823	0.0356638	66	66.5	10.3509	-0.0365678	10.6166	0	0.5	0.109802	-6.59527	0	0.5	0.130557	-6.3455	36	36.5	6.3351	-0.744885	43	43.5	8.46444	-0.326839	5	5.5	0.97516	-3.44454	6	6.5	1.40447	-2.91823	6	6.5	0.80588	-3.71962	432	432.5	54.3205	2.35517	9	9.5	1.08057	-3.29646
Chr1:12079401-12079900	52	52.5	9.93605	0.305088	39	39.5	6.14828	-0.387401	8.04216	0	0.5	0.109802	-6.1946	1	1.5	0.391671	-4.35987	38	38.5	6.68223	-0.267254	49	49.5	9.63194	0.260243	22	22.5	3.98929	-1.01145	22	22.5	4.86163	-0.726144	115	115.5	14.3199	0.832362	71	71.5	8.98015	0.159156	232	232.5	26.4455	1.71737
Chr1:12080201-12080500	52	52.5	9.93605	0.391387	33	33.5	5.21437	-0.538794	7.57521	0	0.5	0.109802	-6.10831	0	0.5	0.130557	-5.85853	25	25.5	4.42589	-0.775316	33	33.5	6.51859	-0.216726	20	20.5	3.63469	-1.05945	17	17.5	3.78127	-1.00242	405	405.5	50.2745	2.73047	312	312.5	39.2489	2.3733	585	585.5	66.5972	3.1361
Chr1:12080601-12080900	268	268.5	50.8158	0.17346	252	252.5	39.3023	-0.197203	45.059	0	0.5	0.109802	-8.68077	2	2.5	0.652785	-6.10907	102	102.5	17.7904	-1.34072	105	105.5	20.5287	-1.13418	30	30.5	5.40771	-3.05873	33	33.5	7.23843	-2.63807	56	56.5	7.00496	-2.68537	197	197.5	24.8053	-0.861167	72	72.5	8.24645	-2.44997
Chr1:12138601-12139500	384	384.5	72.7697	0.29141	296	296.5	46.151	-0.365566	59.4604	0	0.5	0.109802	-9.08088	7	7.5	1.95835	-4.92421	189	189.5	32.8905	-0.854259	211	211.5	41.1547	-0.530872	87	87.5	15.5139	-1.93837	104	104.5	22.5796	-1.39691	32	32.5	4.0294	-3.88329	567	567.5	71.276	0.261489	31	31.5	3.58294	-4.05271
Chr1:12142801-12143100	84	84.5	15.9923	-0.113094	119	119.5	18.6005	0.104869	17.2964	0	0.5	0.109802	-7.29942	0	0.5	0.130557	-7.04965	74	74.5	12.9306	-0.419688	87	87.5	17.0262	-0.0227184	33	33.5	5.93961	-1.54203	19	19.5	4.21341	-2.03741	18	18.5	2.29366	-2.91475	543	543.5	68.2617	1.9806	24	24.5	2.78673	-2.63383
Chr1:12166601-12167300	49	49.5	9.36827	0.201442	44	44.5	6.92655	-0.234205	8.14741	0	0.5	0.109802	-6.21336	1	1.5	0.391671	-4.37863	52	52.5	9.11213	0.161448	65	65.5	12.7453	0.645552	28	28.5	5.0531	-0.689172	16	16.5	3.5652	-1.19236	14	14.5	1.79773	-2.18016	49	49.5	6.21703	-0.390116	10	10.5	1.19431	-2.77016
Chr1:12249001-12249500	93	93.5	17.6956	-0.0114604	115	115.5	17.9779	0.0113701	17.8368	1	1.5	0.329407	-5.75884	1	1.5	0.391671	-5.50907	66	66.5	11.542	-0.627956	75	75.5	14.6911	-0.279906	10	10.5	1.86167	-3.26018	16	16.5	3.5652	-2.3228	12	12.5	1.54977	-3.52473	752	752.5	94.5114	2.40564	17	17.5	1.99052	-3.16364
Chr1:12264601-12264900	98	98.5	18.6419	-0.028234	124	124.5	19.3788	0.0276921	19.0103	0	0.5	0.109802	-7.43573	1	1.5	0.391671	-5.601	106	106.5	18.4846	-0.0404593	113	113.5	22.0854	0.216307	38	38.5	6.82612	-1.47765	36	36.5	7.88664	-1.2693	3	3.5	0.433935	-5.45316	448	448.5	56.3301	1.56712	13	13.5	1.53554	-3.62996
Chr1:12277401-12277700	54	54.5	10.3146	0.233013	46	46.5	7.23785	-0.278036	8.77621	6	6.5	1.42743	-2.62018	5	5.5	1.43613	-2.61141	47	47.5	8.24431	-0.0901985	37	37.5	7.29693	-0.266308	13	13.5	2.39358	-1.87443	12	12.5	2.70091	-1.70015	35	35.5	4.40134	-0.995653	1374	1374.5	172.632	4.29796	68	68.5	7.79147	-0.171702
Chr1:12283001-12283300	33	33.5	6.34014	0.173534	31	31.5	4.90306	-0.197299	5.6216	0	0.5	0.109802	-5.678	0	0.5	0.130557	-5.42823	27	27.5	4.77302	-0.236078	24	24.5	4.76733	-0.237801	2	2.5	0.443255	-3.66477	2	2.5	0.540181	-3.37947	7	7.5	0.929862	-2.59589	436	436.5	54.8229	3.28573	6	6.5	0.739336	-2.92668
Chr1:12286801-12287700	224	224.5	42.4884	0.220785	195	195.5	30.4301	-0.260786	36.4593	10	10.5	2.30585	-3.98292	1	1.5	0.391671	-6.5405	138	138.5	24.0387	-0.600928	157	157.5	30.6471	-0.250535	69	69.5	12.3225	-1.56499	36	36.5	7.88664	-2.2088	43	43.5	5.3932	-2.75707	844	844.5	106.066	1.54061	46	46.5	5.2891	-2.78519
Chr1:12302801-12303300	258	258.5	48.9232	0.348232	179	179.5	27.9397	-0.459972	38.4314	0	0.5	0.109802	-8.45124	0	0.5	0.130557	-8.20146	161	161.5	28.0307	-0.455281	129	129.5	25.1987	-0.608936	41	41.5	7.35803	-2.3849	36	36.5	7.88664	-2.2848	27	27.5	3.40949	-3.49466	765	765.5	96.1442	1.32291	5	5.5	0.625592	-5.94092
Chr1:12387401-12387700	50	50.5	9.55753	0.341767	35	35.5	5.52567	-0.448721	7.5416	0	0.5	0.109802	-6.10189	0	0.5	0.130557	-5.85212	26	26.5	4.59946	-0.713407	12	12.5	2.43231	-1.63254	10	10.5	1.86167	-2.01827	9	9.5	2.05269	-1.87736	15	15.5	1.92171	-1.97248	211	211.5	26.5637	1.81651	21	21.5	2.4455	-1.62474
Chr1:12389801-12390100	45	45.5	8.61124	0.105793	47	47.5	7.3935	-0.11417	8.00237	0	0.5	0.109802	-6.18745	0	0.5	0.130557	-5.93768	23	23.5	4.07876	-0.972295	21	21.5	4.18357	-0.935693	5	5.5	0.97516	-3.03672	3	3.5	0.756254	-3.40349	9	9.5	1.17782	-2.7643	184	184.5	23.1726	1.53392	4	4.5	0.511848	-3.96664
Chr1:12391401-12391900	59	59.5	11.2609	0.145116	58	58.5	9.10568	-0.161362	10.1833	0	0.5	0.109802	-6.53515	0	0.5	0.130557	-6.28538	31	31.5	5.46728	-0.897305	19	19.5	3.7944	-1.42426	4	4.5	0.797858	-3.67392	8	8.5	1.83662	-2.47108	2	2.5	0.309954	-5.038	100	100.5	12.6225	0.309792	0	0.5	0.056872	-7.48427
Chr1:12424801-12425300	48	48.5	9.17902	0.10753	50	50.5	7.86046	-0.116195	8.51974	0	0.5	0.109802	-6.27783	4	4.5	1.17501	-2.85813	42	42.5	7.37649	-0.207875	38	38.5	7.49151	-0.185552	13	13.5	2.39358	-1.83164	16	16.5	3.5652	-1.25683	10	10.5	1.30181	-2.71029	277	277.5	34.853	2.0324	11	11.5	1.30806	-2.70338
Chr1:12435201-12435700	219	219.5	41.5421	0.12526	222	222.5	34.6327	-0.137179	38.0874	0	0.5	0.109802	-8.43826	7	7.5	1.95835	-4.2816	16	16.5	2.86381	-3.73331	21	21.5	4.18357	-3.18651	0	0.5	0.0886509	-8.74696	1	1.5	0.324109	-6.87669	18	18.5	2.29366	-4.05359	2886	2886.5	362.534	3.25073	11	11.5	1.30806	-4.86382
Chr1:12467801-12468300	207	207.5	39.271	0.321497	151	151.5	23.5814	-0.41432	31.4262	1	1.5	0.329407	-6.57595	3	3.5	0.913899	-5.10379	140	140.5	24.3858	-0.365927	123	123.5	24.0312	-0.387059	46	46.5	8.24454	-1.93046	48	48.5	10.4795	-1.5844	1131	1131.5	140.285	2.15832	679	679.5	85.3429	1.4413	1271	1271.5	144.626	2.20228
Chr1:12477001-12477300	128	128.5	24.3197	-0.0731682	172	172.5	26.8501	0.0696358	25.5849	0	0.5	0.109802	-7.86424	0	0.5	0.130557	-7.61447	79	79.5	13.7984	-0.890793	80	80.5	15.6641	-0.707832	12	12.5	2.21627	-3.52908	0	0.5	0.108036	-7.88763	0	0.5	0.0619908	-8.68902	171	171.5	21.5398	-0.248286	0	0.5	0.056872	-8.81336
Chr1:12483001-12483500	307	307.5	58.1969	0.0862378	330	330.5	51.4432	-0.0917223	54.82	0	0.5	0.109802	-8.96365	1	1.5	0.391671	-7.12892	174	174.5	30.287	-0.856005	165	165.5	32.2038	-0.767473	31	31.5	5.58501	-3.29507	19	19.5	4.21341	-3.70164	17	17.5	2.16968	-4.65915	1049	1049.5	131.814	1.26572	23	23.5	2.67299	-4.35818
Chr1:12511001-12511700	77	77.5	14.6675	-0.00967241	95	95.5	14.8648	0.00960799	14.7662	0	0.5	0.109802	-7.07124	0	0.5	0.130557	-6.82147	33	33.5	5.81441	-1.34459	30	30.5	5.93483	-1.31502	12	12.5	2.21627	-2.73609	12	12.5	2.70091	-2.45078	116	116.5	14.4438	-0.0318401	160	160.5	20.1582	0.449075	109	109.5	12.455	-0.245573
Chr1:12525001-12525300	136	136.5	25.8337	0.177711	127	127.5	19.8457	-0.202717	22.8397	1	1.5	0.329407	-6.11553	0	0.5	0.130557	-7.45072	89	89.5	15.534	-0.556114	76	76.5	14.8857	-0.617615	1	1.5	0.265953	-6.42423	1	1.5	0.324109	-6.13892	15	15.5	1.92171	-3.57108	1775	1775.5	222.997	3.28741	11	11.5	1.30806	-4.12605
Chr1:12525401-12525900	97	97.5	18.4527	0.174764	91	91.5	14.2422	-0.198891	16.3474	0	0.5	0.109802	-7.21801	0	0.5	0.130557	-6.96824	41	41.5	7.20293	-1.18241	74	74.5	14.4966	-0.173354	20	20.5	3.63469	-2.16916	13	13.5	2.91698	-2.48652	17	17.5	2.16968	-2.91351	83	83.5	10.4873	-0.64042	9	9.5	1.08057	-3.9192
Chr1:12526401-12526900	50	50.5	9.55753	0.402583	31	31.5	4.90306	-0.560372	7.2303	1	1.5	0.329407	-4.45611	0	0.5	0.130557	-5.7913	43	43.5	7.55005	0.0624323	54	54.5	10.6049	0.5526	10	10.5	1.86167	-1.95746	10	10.5	2.26876	-1.67215	1	1.5	0.185972	-5.28089	76	76.5	9.60814	0.410202	7	7.5	0.853081	-3.0833
Chr1:12527201-12527700	118	118.5	22.4271	0.242491	99	99.5	15.4874	-0.291652	18.9573	4	4.5	0.98822	-4.26177	5	5.5	1.43613	-3.7225	77	77.5	13.4512	-0.495011	74	74.5	14.4966	-0.38704	28	28.5	5.0531	-1.90751	21	21.5	4.64556	-2.02883	12	12.5	1.54977	-3.61263	355	355.5	44.6496	1.2359	26	26.5	3.01422	-2.65289
Chr1:12530201-12530500	651	651.5	123.302	0.143154	642	642.5	100.007	-0.158939	111.654	0	0.5	0.109802	-9.98991	5	5.5	1.43613	-6.28071	415	415.5	72.116	-0.630646	325	325.5	63.3373	-0.81791	75	75.5	13.3863	-3.06021	73	73.5	15.8813	-2.81363	7	7.5	0.929862	-6.90781	1805	1805.5	226.765	1.02216	12	12.5	1.4218	-6.29517
Chr1:12555801-12556700	139	139.5	26.4015	0.110983	144	144.5	22.4918	-0.120237	24.4467	5	5.5	1.20782	-4.33915	2	2.5	0.652785	-5.22689	70	70.5	12.2363	-0.99847	99	99.5	19.3612	-0.33647	36	36.5	6.47152	-1.91746	41	41.5	8.96701	-1.44694	316	316.5	39.2402	0.682694	548	548.5	68.8897	1.49465	465	465.5	52.9479	1.11494
Chr1:12562801-12563100	77	77.5	14.6675	0.0288568	90	90.5	14.0866	-0.0294458	14.377	0	0.5	0.109802	-7.03271	0	0.5	0.130557	-6.78294	37	37.5	6.50867	-1.14333	46	46.5	9.04819	-0.668065	0	0.5	0.0886509	-7.34141	8	8.5	1.83662	-2.96864	0	0.5	0.0619908	-7.8575	109	109.5	13.7528	-0.0640384	2	2.5	0.28436	-5.6599
Chr1:12565401-12565700	665	665.5	125.951	0.237538	563	563.5	87.7103	-0.284509	106.831	1	1.5	0.329407	-8.34124	7	7.5	1.95835	-5.76954	284	284.5	49.3791	-1.11336	371	371.5	72.2882	-0.563494	185	185.5	32.8895	-1.69963	179	179.5	38.785	-1.46176	11	11.5	1.42579	-6.22742	78	78.5	9.85933	-3.43769	25	25.5	2.90047	-5.20289
Chr1:12577601-12578300	196	196.5	37.1892	0.28782	152	152.5	23.737	-0.359924	30.4631	0	0.5	0.109802	-8.11601	1	1.5	0.391671	-6.28128	90	90.5	15.7076	-0.955603	51	51.5	10.0211	-1.60402	1	1.5	0.265953	-6.83975	14	14.5	3.13305	-3.28142	231	231.5	28.7017	-0.0859263	394	394.5	49.5478	0.701758	215	215.5	24.5118	-0.313585
Chr1:12592601-12593500	91	91.5	17.3171	0.141265	90	90.5	14.0866	-0.156613	15.7018	0	0.5	0.109802	-7.15988	3	3.5	0.913899	-4.10276	82	82.5	14.3191	-0.132996	40	40.5	7.88068	-0.994541	31	31.5	5.58501	-1.4913	21	21.5	4.64556	-1.75701	32	32.5	4.0294	-1.9623	257	257.5	32.3411	1.04244	33	33.5	3.81043	-2.04291
Chr1:12594401-12594900	63	63.5	12.0179	0.207749	56	56.5	8.79438	-0.24278	10.4061	1	1.5	0.329407	-4.98142	0	0.5	0.130557	-6.31661	41	41.5	7.20293	-0.530779	47	47.5	9.24278	-0.171036	5	5.5	0.97516	-3.41565	7	7.5	1.62054	-2.68288	38	38.5	4.77329	-1.12438	80	80.5	10.1105	-0.0415764	29	29.5	3.35545	-1.63286
Chr1:12640601-12640900	75	75.5	14.289	0.125534	76	76.5	11.9074	-0.137507	13.0982	0	0.5	0.109802	-6.89832	0	0.5	0.130557	-6.64855	55	55.5	9.63283	-0.443338	52	52.5	10.2157	-0.358581	10	10.5	1.86167	-2.8147	12	12.5	2.70091	-2.27785	6	6.5	0.80588	-4.02266	670	670.5	84.2125	2.68466	0	0.5	0.056872	-7.84743
Chr1:12646001-12646300	153	153.5	29.0511	0.0800201	166	166.5	25.9162	-0.0847204	27.4836	0	0.5	0.109802	-7.96752	0	0.5	0.130557	-7.71775	8	8.5	1.4753	-4.2195	14	14.5	2.82148	-3.28405	5	5.5	0.97516	-4.81679	10	10.5	2.26876	-3.5986	5	5.5	0.681898	-5.33287	426	426.5	53.5669	0.962769	1	1.5	0.170616	-7.33168
Chr1:12662601-12663100	236	236.5	44.7595	0.193133	215	215.5	33.5432	-0.223043	39.1513	0	0.5	0.109802	-8.47801	1	1.5	0.391671	-6.64328	174	174.5	30.287	-0.370363	139	139.5	27.1446	-0.528398	76	76.5	13.5636	-1.52932	54	54.5	11.7759	-1.73322	16	16.5	2.0457	-4.2584	809	809.5	101.67	1.37677	4	4.5	0.511848	-6.2572
Chr1:12684601-12684900	64	64.5	12.2071	0.0555583	72	72.5	11.2848	-0.0577839	11.746	1	1.5	0.329407	-5.15615	0	0.5	0.130557	-6.49134	18	18.5	3.21094	-1.8711	25	25.5	4.96191	-1.2432	9	9.5	1.68437	-2.80189	3	3.5	0.756254	-3.95715	8	8.5	1.05384	-3.47844	24	24.5	3.07712	-1.93252	6	6.5	0.739336	-3.98979
Chr1:12691401-12691700	228	228.5	43.2455	0.228318	196	196.5	30.5858	-0.271371	36.9156	0	0.5	0.109802	-8.39318	0	0.5	0.130557	-8.14341	143	143.5	24.9065	-0.567709	99	99.5	19.3612	-0.931064	25	25.5	4.5212	-3.02945	15	15.5	3.34912	-3.46238	9	9.5	1.17782	-4.97003	158	158.5	19.9071	-0.890951	13	13.5	1.53554	-4.58741
Chr1:12692401-12692900	112	112.5	21.2915	0.18718	103	103.5	16.1101	-0.215138	18.7008	0	0.5	0.109802	-7.41205	1	1.5	0.391671	-5.57731	127	127.5	22.1295	0.242869	129	129.5	25.1987	0.430251	22	22.5	3.98929	-2.22889	39	39.5	8.53486	-1.13166	32	32.5	4.0294	-2.21446	111	111.5	14.004	-0.417259	52	52.5	5.97156	-1.64692
Chr1:12713401-12713700	76	76.5	14.4782	-0.0191337	95	95.5	14.8648	0.0188833	14.6715	0	0.5	0.109802	-7.06197	0	0.5	0.130557	-6.8122	9	9.5	1.64886	-3.15348	38	38.5	7.49151	-0.969691	16	16.5	2.92548	-2.32627	8	8.5	1.83662	-2.9979	0	0.5	0.0619908	-7.88675	164	164.5	20.6606	0.493864	11	11.5	1.30806	-3.48752
Chr1:12729801-12730300	120	120.5	22.8056	0.178017	112	112.5	17.5109	-0.203116	20.1583	1	1.5	0.329407	-5.93536	3	3.5	0.913899	-4.46319	91	91.5	15.8811	-0.344056	60	60.5	11.7724	-0.775966	25	25.5	4.5212	-2.15659	48	48.5	10.4795	-0.943799	1743	1743.5	216.162	3.42267	217	217.5	27.3173	0.438441	2811	2811.5	319.791	3.98769
Chr1:12733001-12734500	146	146.5	27.7263	0.129694	147	147.5	22.9588	-0.142515	25.3425	5	5.5	1.20782	-4.39108	4	4.5	1.17501	-4.43081	59	59.5	10.3271	-1.29513	80	80.5	15.6641	-0.694102	40	40.5	7.18073	-1.81936	15	15.5	3.34912	-2.91971	106	106.5	13.204	-0.940582	394	394.5	49.5478	0.967261	137	137.5	15.6398	-0.696338
Chr1:12818201-12818500	179	179.5	33.9718	0.255134	147	147.5	22.9588	-0.310159	28.4653	2	2.5	0.549011	-5.69622	6	6.5	1.69724	-4.06794	55	55.5	9.63283	-1.56317	54	54.5	10.6049	-1.42448	48	48.5	8.59914	-1.72694	40	40.5	8.75093	-1.7017	36	36.5	4.52533	-2.65311	215	215.5	27.0661	-0.0727194	58	58.5	6.65403	-2.0969
Chr1:12839401-12839700	285	285.5	54.0332	0.180477	265	265.5	41.3258	-0.206326	47.6795	5	5.5	1.20782	-5.30289	0	0.5	0.130557	-8.51255	166	166.5	28.8985	-0.722375	123	123.5	24.0312	-0.988459	59	59.5	10.5495	-2.1762	63	63.5	13.7206	-1.79702	13	13.5	1.67375	-4.83221	226	226.5	28.4476	-0.745061	28	28.5	3.24171	-3.87854
Chr1:12846401-12846700	57	57.5	10.8823	0.302056	43	43.5	6.77089	-0.382514	8.82662	4	4.5	0.98822	-3.15896	5	5.5	1.43613	-2.61968	51	51.5	8.93857	0.0181837	47	47.5	9.24278	0.0664658	24	24.5	4.3439	-1.02287	31	31.5	6.80628	-0.374993	6	6.5	0.80588	-3.45322	18	18.5	2.32354	-1.92554	5	5.5	0.625592	-3.81857
Chr1:12854601-12855300	53	53.5	10.1253	0.475816	28	28.5	4.4361	-0.714785	7.2807	0	0.5	0.109802	-6.0511	0	0.5	0.130557	-5.80133	24	24.5	4.25233	-0.775825	23	23.5	4.57274	-0.671019	5	5.5	0.97516	-2.90037	8	8.5	1.83662	-1.98703	2	2.5	0.309954	-4.55395	50	50.5	6.34263	-0.198998	21	21.5	2.4455	-1.57395
Chr1:12866801-12867100	47	47.5	8.98976	0.218808	41	41.5	6.45959	-0.258032	7.72467	0	0.5	0.109802	-6.13649	0	0.5	0.130557	-5.88672	2	2.5	0.433911	-4.154	5	5.5	1.07022	-2.85157	0	0.5	0.0886509	-6.44519	1	1.5	0.324109	-4.57492	6	6.5	0.80588	-3.26084	178	178.5	22.419	1.53718	11	11.5	1.30806	-2.56205
Chr1:12906001-12907700	241	241.5	45.7058	0.386883	155	155.5	24.204	-0.53025	34.9549	5	5.5	1.20782	-4.85501	2	2.5	0.652785	-5.74274	139	139.5	24.2122	-0.529758	99	99.5	19.3612	-0.852328	94	94.5	16.755	-1.0609	56	56.5	12.2081	-1.51766	240	240.5	29.8176	-0.229333	609	609.5	76.5511	1.13093	398	398.5	45.327	0.374876
Chr1:12907801-12908100	131	131.5	24.8874	0.382006	85	85.5	13.3083	-0.521085	19.0979	1	1.5	0.329407	-5.8574	2	2.5	0.652785	-4.87066	116	116.5	20.2203	0.0823898	104	104.5	20.3341	0.0904898	39	39.5	7.00342	-1.44728	35	35.5	7.67057	-1.31601	88	88.5	10.9724	-0.799537	204	204.5	25.6845	0.427486	96	96.5	10.9763	-0.79902
Chr1:12916001-12916300	171	171.5	32.4578	0.0929652	182	182.5	28.4066	-0.0993709	30.4322	1	1.5	0.329407	-6.52958	1	1.5	0.391671	-6.27981	126	126.5	21.9559	-0.470989	129	129.5	25.1987	-0.272247	12	12.5	2.21627	-3.77939	17	17.5	3.78127	-3.00866	11	11.5	1.42579	-4.41577	979	979.5	123.022	2.01524	2	2.5	0.28436	-6.74173
Chr1:12918601-12918900	38	38.5	7.28644	0.168356	36	36.5	5.68132	-0.19063	6.48388	0	0.5	0.109802	-5.88388	0	0.5	0.130557	-5.63411	50	50.5	8.76501	0.434898	66	66.5	12.9399	0.996896	8	8.5	1.50707	-2.10511	7	7.5	1.62054	-2.00038	4	4.5	0.557917	-3.53874	710	710.5	89.2364	3.7827	11	11.5	1.30806	-2.30943
Chr1:12929801-12930500	47	47.5	8.98976	0.0803211	51	51.5	8.01611	-0.085058	8.50294	0	0.5	0.109802	-6.27498	0	0.5	0.130557	-6.02521	18	18.5	3.21094	-1.40496	39	39.5	7.6861	-0.14571	24	24.5	4.3439	-0.968971	26	26.5	5.72592	-0.570453	782	782.5	97.0156	3.51218	66	66.5	8.35217	-0.0258099	647	647.5	73.6493	3.11464
Chr1:12958001-12958300	101	101.5	19.2097	0.282637	79	79.5	12.3744	-0.35184	15.792	0	0.5	0.109802	-7.16815	0	0.5	0.130557	-6.91837	67	67.5	11.7156	-0.430767	74	74.5	14.4966	-0.123487	33	33.5	5.93961	-1.41076	23	23.5	5.0777	-1.63695	5	5.5	0.681898	-4.5335	217	217.5	27.3173	0.790615	7	7.5	0.853081	-4.21037
Chr1:12959401-12960300	126	126.5	23.9411	0.160098	121	121.5	18.9118	-0.180107	21.4265	0	0.5	0.109802	-7.60834	0	0.5	0.130557	-7.35857	73	73.5	12.757	-0.748107	84	84.5	16.4424	-0.381973	20	20.5	3.63469	-2.55949	13	13.5	2.91698	-2.87685	30	30.5	3.78144	-2.50239	515	515.5	64.745	1.59537	32	32.5	3.69668	-2.53509
Chr1:13027801-13028300	136	136.5	25.8337	0.0372918	157	157.5	24.5153	-0.0382814	25.1745	6	6.5	1.42743	-4.14047	5	5.5	1.43613	-4.13171	135	135.5	23.518	-0.0981994	149	149.5	29.0904	0.20858	33	33.5	5.93961	-2.08352	33	33.5	7.23843	-1.79822	29	29.5	3.65746	-2.78305	599	599.5	75.2951	1.58059	42	42.5	4.83412	-2.38064
Chr1:13037201-13037500	26	26.5	5.01534	-0.00622504	32	32.5	5.05871	0.00619829	5.03703	0	0.5	0.109802	-5.51959	0	0.5	0.130557	-5.26982	10	10.5	1.82243	-1.46671	2	2.5	0.486462	-3.37217	1	1.5	0.265953	-4.24333	0	0.5	0.108036	-5.54298	8	8.5	1.05384	-2.25691	28	28.5	3.5795	-0.492813	1	1.5	0.170616	-4.88375
Chr1:13043201-13043500	166	166.5	31.5115	0.0879549	178	178.5	27.784	-0.0936672	29.6477	0	0.5	0.109802	-8.07687	3	3.5	0.913899	-5.01974	65	65.5	11.3685	-1.38288	48	48.5	9.43736	-1.65147	16	16.5	2.92548	-3.34118	18	18.5	3.99734	-2.89081	40	40.5	5.02125	-2.5618	167	167.5	21.0374	-0.494964	26	26.5	3.01422	-3.29807
Chr1:13055401-13055700	86	86.5	16.3708	0.211434	76	76.5	11.9074	-0.247831	14.1391	0	0.5	0.109802	-7.00864	0	0.5	0.130557	-6.75887	4	4.5	0.78104	-4.17815	1	1.5	0.291877	-5.59819	0	0.5	0.0886509	-7.31734	2	2.5	0.540181	-4.71011	133	133.5	16.5515	0.227272	378	378.5	47.5383	1.7494	137	137.5	15.6398	0.14553
Chr1:13059401-13060300	98	98.5	18.6419	0.280077	77	77.5	12.0631	-0.347875	15.3525	1	1.5	0.329407	-5.54246	1	1.5	0.391671	-5.29269	56	56.5	9.80639	-0.646679	30	30.5	5.93483	-1.37119	13	13.5	2.39358	-2.68123	4	4.5	0.972326	-3.98089	4	4.5	0.557917	-4.78228	253	253.5	31.8387	1.05231	7	7.5	0.853081	-4.16965
Chr1:13062201-13062700	87	87.5	16.5601	0.14909	85	85.5	13.3083	-0.166292	14.9342	0	0.5	0.109802	-7.08757	1	1.5	0.391671	-5.25283	33	33.5	5.81441	-1.36091	21	21.5	4.18357	-1.83581	6	6.5	1.15246	-3.69583	1	1.5	0.324109	-5.526	4	4.5	0.557917	-4.74243	671	671.5	84.3381	2.49756	5	5.5	0.625592	-4.57725
Chr1:13067801-13068100	55	55.5	10.5038	0.169761	52	52.5	8.17177	-0.192434	9.33779	0	0.5	0.109802	-6.4101	0	0.5	0.130557	-6.16033	23	23.5	4.07876	-1.19495	19	19.5	3.7944	-1.29921	5	5.5	0.97516	-3.25937	7	7.5	1.62054	-2.5266	4	4.5	0.557917	-4.06496	196	196.5	24.6797	1.40217	7	7.5	0.853081	-3.45233
Chr1:13068201-13068700	39	39.5	7.47569	0.309159	29	29.5	4.59175	-0.394003	6.03372	2	2.5	0.549011	-3.45814	0	0.5	0.130557	-5.5303	23	23.5	4.07876	-0.564916	30	30.5	5.93483	-0.0238408	9	9.5	1.68437	-1.84084	10	10.5	2.26876	-1.41114	9	9.5	1.17782	-2.35692	169	169.5	21.2886	1.81896	5	5.5	0.625592	-3.26975
Chr1:13075601-13076100	183	183.5	34.7289	0.229462	157	157.5	24.5153	-0.27299	29.6221	0	0.5	0.109802	-8.07562	0	0.5	0.130557	-7.82585	166	166.5	28.8985	-0.035679	167	167.5	32.5929	0.137887	47	47.5	8.42184	-1.81447	42	42.5	9.18308	-1.68962	18	18.5	2.29366	-3.69095	236	236.5	29.7036	0.00396424	34	34.5	3.92417	-2.91621
Chr1:13085401-13086100	58	58.5	11.0716	0.202502	52	52.5	8.17177	-0.235641	9.62168	0	0.5	0.109802	-6.45331	1	1.5	0.391671	-4.61858	47	47.5	8.24431	-0.22289	29	29.5	5.74025	-0.745175	20	20.5	3.63469	-1.40446	11	11.5	2.48483	-1.95314	472	472.5	58.5813	2.60608	117	117.5	14.7576	0.617097	514	514.5	58.5213	2.6046
Chr1:13104201-13104500	81	81.5	15.4245	0.444927	46	46.5	7.23785	-0.646666	11.3312	1	1.5	0.329407	-5.10429	1	1.5	0.391671	-4.85451	54	54.5	9.45926	-0.2605	50	50.5	9.82653	-0.205546	12	12.5	2.21627	-2.35409	8	8.5	1.83662	-2.62518	11	11.5	1.42579	-2.99047	227	227.5	28.5732	1.33436	10	10.5	1.19431	-3.24605
Chr1:13108401-13109500	263	263.5	49.8695	0.223311	228	228.5	35.5666	-0.264322	42.7181	1	1.5	0.329407	-7.01883	3	3.5	0.913899	-5.54667	107	107.5	18.6582	-1.19504	84	84.5	16.4424	-1.37742	50	50.5	8.95375	-2.25428	37	37.5	8.10272	-2.39837	198	198.5	24.6103	-0.795582	488	488.5	61.3539	0.522309	193	193.5	22.0095	-0.956722
Chr1:13114601-13114900	46	46.5	8.8005	0.16241	44	44.5	6.92655	-0.18304	7.86352	0	0.5	0.109802	-6.1622	0	0.5	0.130557	-5.91242	32	32.5	5.64085	-0.479264	21	21.5	4.18357	-0.91044	9	9.5	1.68437	-2.22297	15	15.5	3.34912	-1.23139	6	6.5	0.80588	-3.28654	213	213.5	26.8149	1.76979	3	3.5	0.398104	-4.30396
Chr1:13126601-13127700	213	213.5	40.4066	0.206032	190	190.5	29.6518	-0.240437	35.0292	1	1.5	0.329407	-6.73254	4	4.5	1.17501	-4.89781	198	198.5	34.4525	-0.0239481	191	191.5	37.263	0.0891842	61	61.5	10.9041	-1.68369	57	57.5	12.4242	-1.49541	149	149.5	18.5352	-0.918288	611	611.5	76.8023	1.13259	135	135.5	15.4123	-1.18447
Chr1:13129801-13130300	125	125.5	23.7519	0.230671	107	107.5	16.7327	-0.274704	20.2423	1	1.5	0.329407	-5.94136	3	3.5	0.913899	-4.46919	76	76.5	13.2777	-0.608368	54	54.5	10.6049	-0.932645	28	28.5	5.0531	-2.00213	26	26.5	5.72592	-1.82179	11	11.5	1.42579	-3.82754	848	848.5	106.569	2.39634	6	6.5	0.739336	-4.775
Chr1:13148401-13148900	218	218.5	41.3529	0.0728768	239	239.5	37.2788	-0.0767549	39.3159	2	2.5	0.549011	-6.16213	1	1.5	0.391671	-6.64933	129	129.5	22.4766	-0.806687	124	124.5	24.2258	-0.698567	49	49.5	8.77644	-2.1634	58	58.5	12.6402	-1.63709	18	18.5	2.29366	-4.09939	207	207.5	26.0613	-0.593203	39	39.5	4.49289	-3.1294
Chr1:13149801-13150500	326	326.5	61.7928	0.0928522	347	347.5	54.0893	-0.0992418	57.941	0	0.5	0.109802	-9.04353	3	3.5	0.913899	-5.98641	132	132.5	22.9973	-1.33312	121	121.5	23.642	-1.29323	37	37.5	6.64882	-3.12342	33	33.5	7.23843	-3.00084	42	42.5	5.26922	-3.45893	276	276.5	34.7274	-0.738509	75	75.5	8.58768	-2.75425
Chr1:13151001-13151300	28	28.5	5.39385	0.00319125	34	34.5	5.37002	-0.00319833	5.38194	0	0.5	0.109802	-5.61515	0	0.5	0.130557	-5.36537	37	37.5	6.50867	0.274237	45	45.5	8.85361	0.71814	19	19.5	3.45739	-0.638443	20	20.5	4.42949	-0.280986	5	5.5	0.681898	-2.9805	171	171.5	21.5398	2.00081	4	4.5	0.511848	-3.39434
Chr1:13151801-13152300	143	143.5	27.1585	0.232701	122	122.5	19.0675	-0.277592	23.113	3	3.5	0.768616	-4.9103	0	0.5	0.130557	-7.46788	82	82.5	14.3191	-0.690766	95	95.5	18.5828	-0.314733	33	33.5	5.93961	-1.96026	23	23.5	5.0777	-2.18646	11	11.5	1.42579	-4.01887	282	282.5	35.481	0.618344	13	13.5	1.53554	-3.91188
Chr1:13153801-13154300	59	59.5	11.2609	0.0910133	63	63.5	9.88395	-0.0971438	10.5724	1	1.5	0.329407	-5.00429	3	3.5	0.913899	-3.53212	68	68.5	11.8892	0.169345	65	65.5	12.7453	0.269662	20	20.5	3.63469	-1.5404	15	15.5	3.34912	-1.65845	8	8.5	1.05384	-3.32657	547	547.5	68.7641	2.70135	20	20.5	2.33175	-2.18082
Chr1:13155601-13156300	186	186.5	35.2966	-0.0275213	235	235.5	36.6562	0.0270061	35.9764	3	3.5	0.768616	-5.54865	0	0.5	0.130557	-8.10623	218	218.5	37.9238	0.0760533	157	157.5	30.6471	-0.231301	44	44.5	7.88993	-2.18897	47	47.5	10.2634	-1.80954	17	17.5	2.16968	-4.0515	645	645.5	81.0726	1.17216	26	26.5	3.01422	-3.5772
Chr1:13191801-13192500	270	270.5	51.1943	0.0891104	289	289.5	45.0615	-0.0949789	48.1279	0	0.5	0.109802	-8.77582	5	5.5	1.43613	-5.06662	169	169.5	29.4192	-0.710116	181	181.5	35.3171	-0.446505	84	84.5	14.982	-1.68364	63	63.5	13.7206	-1.81053	24	24.5	3.03755	-3.98589	755	755.5	94.8882	0.979356	43	43.5	4.94787	-3.28199
Chr1:13230601-13231100	184	184.5	34.9181	0.267113	148	148.5	23.1144	-0.328068	29.0163	2	2.5	0.549011	-5.72388	8	8.5	2.21947	-3.70858	124	124.5	21.6088	-0.425245	75	75.5	14.6911	-0.981915	58	58.5	10.3722	-1.48415	40	40.5	8.75093	-1.72935	47	47.5	5.88912	-2.30074	1290	1290.5	162.082	2.48179	66	66.5	7.56398	-1.93964
Chr1:13235801-13236500	275	275.5	52.1406	0.312506	204	204.5	31.831	-0.399469	41.9858	3	3.5	0.768616	-5.77149	8	8.5	2.21947	-4.24161	141	141.5	24.5594	-0.773627	127	127.5	24.8096	-0.759005	76	76.5	13.5636	-1.63016	68	68.5	14.801	-1.50421	344	344.5	42.7116	0.0247283	222	222.5	27.9452	-0.587299	497	497.5	56.5877	0.430587
Chr1:13256801-13257300	360	360.5	68.2275	0.262484	292	292.5	45.5284	-0.321103	56.878	0	0.5	0.109802	-9.01682	2	2.5	0.652785	-6.44512	139	139.5	24.2122	-1.23213	201	201.5	39.2088	-0.536692	54	54.5	9.66295	-2.55733	89	89.5	19.3385	-1.5564	13	13.5	1.67375	-5.08671	462	462.5	58.0884	0.0303802	10	10.5	1.19431	-5.57362
Chr1:13260601-13260900	38	38.5	7.28644	0.276188	30	30.5	4.74741	-0.341886	6.01692	0	0.5	0.109802	-5.77605	4	4.5	1.17501	-2.35635	34	34.5	5.98797	-0.00695752	42	42.5	8.26985	0.458836	20	20.5	3.63469	-0.727194	17	17.5	3.78127	-0.670155	38	38.5	4.77329	-0.334042	50	50.5	6.34263	0.0760548	58	58.5	6.65403	0.145202
Chr1:13287001-13287900	79	79.5	15.046	0.0238065	93	93.5	14.5535	-0.024206	14.7998	0	0.5	0.109802	-7.07452	2	2.5	0.652785	-4.50282	42	42.5	7.37649	-1.00457	31	31.5	6.12942	-1.27175	13	13.5	2.39358	-2.62834	24	24.5	5.29378	-1.48321	35	35.5	4.40134	-1.74956	195	195.5	24.5541	0.730391	53	53.5	6.08531	-1.28217
Chr1:13288801-13289100	34	34.5	6.5294	0.293601	26	26.5	4.1248	-0.369027	5.3271	1	1.5	0.329407	-4.01541	0	0.5	0.130557	-5.3506	31	31.5	5.46728	0.0374731	11	11.5	2.23772	-1.25132	10	10.5	1.86167	-1.51675	11	11.5	2.48483	-1.1002	7	7.5	0.929862	-2.51826	75	75.5	9.48254	0.831923	13	13.5	1.53554	-1.7946
Chr1:13324001-13324300	76	76.5	14.4782	0.151254	74	74.5	11.5961	-0.168989	13.0372	0	0.5	0.109802	-6.89158	0	0.5	0.130557	-6.64181	52	52.5	9.11213	-0.516771	48	48.5	9.43736	-0.466177	22	22.5	3.98929	-1.70843	20	20.5	4.42949	-1.55742	8	8.5	1.05384	-3.6289	199	199.5	25.0565	0.942553	7	7.5	0.853081	-3.93381
Chr1:13345801-13346300	46	46.5	8.8005	0.0927272	49	49.5	7.70481	-0.099099	8.25265	0	0.5	0.109802	-6.23188	3	3.5	0.913899	-3.17475	50	50.5	8.76501	0.0868968	37	37.5	7.29693	-0.177569	13	13.5	2.39358	-1.78569	6	6.5	1.40447	-2.55483	4	4.5	0.557917	-3.88674	117	117.5	14.7576	0.838528	5	5.5	0.625592	-3.72156
Chr1:13355201-13355700	187	187.5	35.4859	0.103214	196	196.5	30.5858	-0.111171	33.0358	0	0.5	0.109802	-8.23298	7	7.5	1.95835	-4.07632	166	166.5	28.8985	-0.193037	164	164.5	32.0092	-0.045545	60	60.5	10.7268	-1.62282	35	35.5	7.67057	-2.10663	70	70.5	8.7407	-1.91821	710	710.5	89.2364	1.4336	119	119.5	13.5924	-1.28123
Chr1:13357201-13357500	69	69.5	13.1534	0.211091	61	61.5	9.57264	-0.24736	11.363	0	0.5	0.109802	-6.6933	1	1.5	0.391671	-4.85856	35	35.5	6.16154	-0.882986	38	38.5	7.49151	-0.60102	3	3.5	0.620557	-4.19464	2	2.5	0.540181	-4.39476	19	19.5	2.41764	-2.23268	140	140.5	17.6463	0.635018	5	5.5	0.625592	-4.18298
Chr1:13360401-13361100	66	66.5	12.5857	0.390607	42	42.5	6.61524	-0.537309	9.60045	7	7.5	1.64703	-2.54323	3	3.5	0.913899	-3.393	47	47.5	8.24431	-0.219703	49	49.5	9.63194	0.00472506	27	27.5	4.8758	-0.977463	17	17.5	3.78127	-1.34423	1	1.5	0.185972	-5.68994	146	146.5	18.3999	0.938524	2	2.5	0.28436	-5.07731
Chr1:13486801-13487100	771	771.5	146.013	0.0135718	920	920.5	143.278	-0.0137007	144.645	5	5.5	1.20782	-6.90397	3	3.5	0.913899	-7.30627	244	244.5	42.4365	-1.76914	458	458.5	89.2171	-0.697129	138	138.5	24.5563	-2.55836	110	110.5	23.876	-2.59889	93	93.5	11.5923	-3.64129	524	524.5	65.8754	-1.13471	87	87.5	9.95261	-3.8613
Chr1:13514801-13515500	45	45.5	8.61124	0.0372918	52	52.5	8.17177	-0.0382814	8.3915	0	0.5	0.109802	-6.25595	0	0.5	0.130557	-6.00618	7	7.5	1.30173	-2.6885	9	9.5	1.84856	-2.18253	10	10.5	1.86167	-2.17233	9	9.5	2.05269	-2.03141	8	8.5	1.05384	-2.99327	129	129.5	16.2648	0.954748	25	25.5	2.90047	-1.53264
Chr1:13544601-13545300	122	122.5	23.1841	0.182776	113	113.5	17.6666	-0.209338	20.4253	0	0.5	0.109802	-7.53931	6	6.5	1.69724	-3.5891	104	104.5	18.1375	-0.171386	107	107.5	20.9179	0.0343747	57	57.5	10.1949	-1.00252	55	55.5	11.992	-0.768286	22	22.5	2.78958	-2.87224	167	167.5	21.0374	0.0425974	41	41.5	4.72038	-2.11339
Chr1:13559801-13560100	51	51.5	9.74679	-0.0662065	68	68.5	10.6622	0.0633011	10.2045	2	2.5	0.549011	-4.21623	0	0.5	0.130557	-6.28838	34	34.5	5.98797	-0.769066	35	35.5	6.90776	-0.562916	22	22.5	3.98929	-1.355	12	12.5	2.70091	-1.91769	18	18.5	2.29366	-2.15348	122	122.5	15.3856	0.592373	24	24.5	2.78673	-1.87256
Chr1:13572201-13572500	80	80.5	15.2353	0.175148	75	75.5	11.7518	-0.199388	13.4935	0	0.5	0.109802	-6.94122	1	1.5	0.391671	-5.10648	30	30.5	5.29372	-1.34991	33	33.5	6.51859	-1.04964	23	23.5	4.16659	-1.69533	25	25.5	5.50985	-1.29218	67	67.5	8.36875	-0.689183	135	135.5	17.0183	0.334822	66	66.5	7.56398	-0.83505
Chr1:13591001-13591300	57	57.5	10.8823	0.156957	55	55.5	8.63873	-0.176141	9.76053	1	1.5	0.329407	-4.88902	0	0.5	0.130557	-6.22421	53	53.5	9.2857	-0.0719492	62	62.5	12.1615	0.317295	15	15.5	2.74818	-1.82848	22	22.5	4.86163	-1.00552	8	8.5	1.05384	-3.2113	316	316.5	39.7513	2.02597	17	17.5	1.99052	-2.29381
Chr1:13591601-13592100	58	58.5	11.0716	0.362788	39	39.5	6.14828	-0.48582	8.60994	0	0.5	0.109802	-6.29302	2	2.5	0.652785	-3.72132	34	34.5	5.98797	-0.523935	29	29.5	5.74025	-0.584889	7	7.5	1.32976	-2.69483	18	18.5	3.99734	-1.10696	14	14.5	1.79773	-2.25982	56	56.5	7.09621	-0.278955	13	13.5	1.53554	-2.48725
Chr1:13659801-13660300	83	83.5	15.803	0.0434743	95	95.5	14.8648	-0.0448252	15.3339	0	0.5	0.109802	-7.12568	0	0.5	0.130557	-6.87591	20	20.5	3.55807	-2.10756	0	0.5	0.0972924	-7.30019	22	22.5	3.98929	-1.94252	10	10.5	2.26876	-2.75675	24	24.5	3.03755	-2.33575	174	174.5	21.9166	0.515295	0	0.5	0.056872	-8.07479
Chr1:13682601-13682900	120	120.5	22.8056	0.144978	118	118.5	18.4448	-0.161192	20.6252	0	0.5	0.109802	-7.55336	1	1.5	0.391671	-5.71862	48	48.5	8.41788	-1.29288	44	44.5	8.65902	-1.25213	28	28.5	5.0531	-2.02917	22	22.5	4.86163	-2.0849	0	0.5	0.0619908	-8.37814	355	355.5	44.6496	1.11424	12	12.5	1.4218	-3.85862
Chr1:13728001-13728500	50	50.5	9.55753	0.326955	36	36.5	5.68132	-0.423456	7.61943	1	1.5	0.329407	-4.53174	0	0.5	0.130557	-5.86693	39	39.5	6.8558	-0.152358	25	25.5	4.96191	-0.618787	15	15.5	2.74818	-1.47121	13	13.5	2.91698	-1.38521	32	32.5	4.0294	-0.919118	36	36.5	4.58427	-0.732989	40	40.5	4.60663	-0.725969
Chr1:13812401-13812900	165	165.5	31.3222	0.261548	134	134.5	20.9353	-0.319701	26.1287	0	0.5	0.109802	-7.89459	0	0.5	0.130557	-7.64481	100	100.5	17.4432	-0.582971	124	124.5	24.2258	-0.109094	50	50.5	8.95375	-1.54507	87	87.5	18.9063	-0.466768	51	51.5	6.38505	-2.03287	281	281.5	35.3554	0.436294	59	59.5	6.76777	-1.94889
Chr1:13837801-13838100	245	245.5	46.4629	0.0693099	270	270.5	42.1041	-0.0728085	44.2835	3	3.5	0.768616	-5.84836	5	5.5	1.43613	-4.94651	160	160.5	27.8571	-0.668723	137	137.5	26.7554	-0.726938	30	30.5	5.40771	-3.03368	20	20.5	4.42949	-3.32156	9	9.5	1.17782	-5.23257	2712	2712.5	340.681	2.94358	7	7.5	0.853081	-5.69794
Chr1:13851801-13852700	111	111.5	21.1023	0.193738	101	101.5	15.7987	-0.22385	18.4505	5	5.5	1.20782	-3.93318	4	4.5	1.17501	-3.97291	83	83.5	14.4926	-0.348341	101	101.5	19.7504	0.0982175	47	47.5	8.42184	-1.13145	32	32.5	7.02236	-1.39363	247	247.5	30.6854	0.733893	247	247.5	31.0851	0.752565	378	378.5	43.0521	1.22242
Chr1:13894601-13895100	45	45.5	8.61124	0.148512	44	44.5	6.92655	-0.165573	7.76889	1	1.5	0.329407	-4.55977	1	1.5	0.391671	-4.31	60	60.5	10.5007	0.434698	71	71.5	13.9128	0.840633	30	30.5	5.40771	-0.522692	27	27.5	5.94199	-0.386762	167	167.5	20.7669	1.41851	60	60.5	7.59859	-0.0319771	266	266.5	30.3128	1.96415
Chr1:13896001-13896500	190	190.5	36.0537	-0.0546083	249	249.5	38.8354	0.0526165	37.4445	1	1.5	0.329407	-6.82874	3	3.5	0.913899	-5.35658	172	172.5	29.9399	-0.322686	122	122.5	23.8366	-0.651574	33	33.5	5.93961	-2.65631	25	25.5	5.50985	-2.76467	16	16.5	2.0457	-4.19409	368	368.5	46.2823	0.305707	9	9.5	1.08057	-5.11489
Chr1:13902001-13902500	95	95.5	18.0741	0.42801	56	56.5	8.79438	-0.611264	13.4343	1	1.5	0.329407	-5.3499	5	5.5	1.43613	-3.22566	58	58.5	10.1535	-0.403937	38	38.5	7.49151	-0.842588	10	10.5	1.86167	-2.85125	25	25.5	5.50985	-1.28583	117	117.5	14.5678	0.116869	306	306.5	38.4953	1.51877	124	124.5	14.1611	0.0760201
Chr1:13979401-13979900	69	69.5	13.1534	0.162512	66	66.5	10.3509	-0.18317	11.7522	3	3.5	0.768616	-3.93452	7	7.5	1.95835	-2.58521	57	57.5	9.97996	-0.235822	43	43.5	8.46444	-0.473441	25	25.5	4.5212	-1.37815	25	25.5	5.50985	-1.09284	902	902.5	111.893	3.25113	186	186.5	23.4238	0.995045	1104	1104.5	125.63	3.41819
Chr1:14000401-14000900	39	39.5	7.47569	0.366094	26	26.5	4.1248	-0.491791	5.80024	0	0.5	0.109802	-5.72313	2	2.5	0.652785	-3.15143	49	49.5	8.59144	0.566786	27	27.5	5.35108	-0.116284	6	6.5	1.15246	-2.33139	8	8.5	1.83662	-1.65906	10	10.5	1.30181	-2.1556	826	826.5	103.806	4.16163	7	7.5	0.853081	-2.76536
Chr1:14005201-14005900	60	60.5	11.4501	0.177832	56	56.5	8.79438	-0.202876	10.1222	2	2.5	0.549011	-4.20455	5	5.5	1.43613	-2.81727	74	74.5	12.9306	0.353255	64	64.5	12.5507	0.31024	33	33.5	5.93961	-0.769088	25	25.5	5.50985	-0.877445	101	101.5	12.5841	0.314076	367	367.5	46.1567	2.18901	176	176.5	20.0758	0.98793
Chr1:14008401-14008900	210	210.5	39.8388	0.0944734	223	223.5	34.7884	-0.101096	37.3136	1	1.5	0.329407	-6.82369	0	0.5	0.130557	-8.15888	218	218.5	37.9238	0.0234033	194	194.5	37.8467	0.0204672	135	135.5	24.0244	-0.635201	117	117.5	25.3885	-0.555526	195	195.5	24.2384	-0.622408	102	102.5	12.8736	-1.53528	290	290.5	33.0427	-0.175372
Chr1:14024201-14024700	305	305.5	57.8183	0.173011	287	287.5	44.7502	-0.196623	51.2842	1	1.5	0.329407	-7.2825	5	5.5	1.43613	-5.15826	121	121.5	21.0881	-1.28209	190	190.5	37.0684	-0.468326	58	58.5	10.3722	-2.3058	35	35.5	7.67057	-2.74111	22	22.5	2.78958	-4.20039	1564	1564.5	196.496	1.93791	12	12.5	1.4218	-5.17272
Chr1:14152801-14153300	243	243.5	46.0843	0.274426	193	193.5	30.1188	-0.339186	38.1016	1	1.5	0.329407	-6.85384	5	5.5	1.43613	-4.7296	217	217.5	37.7503	-0.0133633	194	194.5	37.8467	-0.00968158	50	50.5	8.95375	-2.08929	72	72.5	15.6653	-1.28228	8	8.5	1.05384	-5.17612	600	600.5	75.4207	0.985111	15	15.5	1.76303	-4.43372
Chr1:14164201-14164700	526	526.5	99.6444	0.206397	469	469.5	73.0789	-0.240935	86.3617	4	4.5	0.98822	-6.44941	5	5.5	1.43613	-5.91014	414	414.5	71.9425	-0.263547	395	395.5	76.9583	-0.166315	83	83.5	14.8047	-2.54433	93	93.5	20.2028	-2.09584	5	5.5	0.681898	-6.98469	414	414.5	52.0598	-0.730222	15	15.5	1.76303	-5.61426
Chr1:14169401-14169700	356	356.5	67.4705	0.240209	300	300.5	46.7736	-0.288353	57.1221	0	0.5	0.109802	-9.023	1	1.5	0.391671	-7.18826	230	230.5	40.0066	-0.51381	182	182.5	35.5117	-0.685753	72	72.5	12.8544	-2.15179	84	84.5	18.2581	-1.64551	5	5.5	0.681898	-6.38835	563	563.5	70.7737	0.309164	3	3.5	0.398104	-7.16476
Chr1:14188001-14188300	41	41.5	7.85421	0.300218	31	31.5	4.90306	-0.379565	6.37863	0	0.5	0.109802	-5.86027	1	1.5	0.391671	-4.02553	22	22.5	3.9052	-0.707851	36	36.5	7.10234	0.155047	20	20.5	3.63469	-0.811416	8	8.5	1.83662	-1.7962	223	223.5	27.7099	2.11908	113	113.5	14.2552	1.16017	360	360.5	41.0047	2.68447
Chr1:14192001-14192500	95	95.5	18.0741	0.354686	65	65.5	10.1953	-0.471344	14.1347	2	2.5	0.549011	-4.68626	16	16.5	4.30838	-1.71402	60	60.5	10.5007	-0.428762	59	59.5	11.5778	-0.287881	29	29.5	5.23041	-1.43425	28	28.5	6.15807	-1.19869	100	100.5	12.4601	-0.18192	119	119.5	15.0088	0.0865664	206	206.5	23.4882	0.732692
Chr1:14286201-14286700	517	517.5	97.941	0.264391	418	418.5	65.1407	-0.323965	81.5409	7	7.5	1.64703	-5.62958	6	6.5	1.69724	-5.58626	238	238.5	41.3951	-0.978062	250	250.5	48.7435	-0.742314	81	81.5	14.4501	-2.49644	53	53.5	11.5599	-2.8184	52	52.5	6.50903	-3.64701	398	398.5	50.0502	-0.704146	95	95.5	10.8626	-2.90816
Chr1:14297801-14299100	190	190.5	36.0537	0.387541	122	122.5	19.0675	-0.531493	27.5606	0	0.5	0.109802	-7.97155	0	0.5	0.130557	-7.72178	146	146.5	25.4272	-0.116233	152	152.5	29.6742	0.106603	34	34.5	6.11691	-2.17173	39	39.5	8.53486	-1.69117	39	39.5	4.89727	-2.49256	831	831.5	104.434	1.92191	54	54.5	6.19905	-2.15249
Chr1:14307001-14307300	28	28.5	5.39385	0.0891513	30	30.5	4.74741	-0.0950254	5.07063	2	2.5	0.549011	-3.20726	0	0.5	0.130557	-5.27941	42	42.5	7.37649	0.540769	44	44.5	8.65902	0.772039	25	25.5	4.5212	-0.16546	14	14.5	3.13305	-0.694597	2	2.5	0.309954	-4.03204	163	163.5	20.535	2.01785	7	7.5	0.853081	-2.57141
Chr1:15857201-15857500	44	44.5	8.42198	0.105163	46	46.5	7.23785	-0.113436	7.82992	2	2.5	0.549011	-3.83409	0	0.5	0.130557	-5.90625	17	17.5	3.03738	-1.36617	24	24.5	4.76733	-0.715817	15	15.5	2.74818	-1.51052	16	16.5	3.5652	-1.13502	29	29.5	3.65746	-1.09816	50	50.5	6.34263	-0.303917	44	44.5	5.06161	-0.6294
Chr1:15935401-15935900	840	840.5	159.071	0.0440494	960	960.5	149.504	-0.0454368	154.288	2	2.5	0.549011	-8.13457	3	3.5	0.913899	-7.39937	602	602.5	104.573	-0.56112	441	441.5	85.9092	-0.844741	90	90.5	16.0458	-3.26536	92	92.5	19.9867	-2.94851	24	24.5	3.03755	-5.66657	1562	1562.5	196.245	0.347028	15	15.5	1.76303	-6.45142
Chr1:15984201-15984500	176	176.5	33.404	0.167718	167	167.5	26.0718	-0.189813	29.7379	0	0.5	0.109802	-8.08125	1	1.5	0.391671	-6.24652	135	135.5	23.518	-0.33854	100	100.5	19.5558	-0.60471	9	9.5	1.68437	-4.14203	10	10.5	2.26876	-3.71233	33	33.5	4.15338	-2.83995	105	105.5	13.2504	-1.16626	49	49.5	5.63033	-2.40101
Chr1:16116201-16116500	67	67.5	12.7749	0.265309	54	54.5	8.48307	-0.325346	10.629	0	0.5	0.109802	-6.59695	0	0.5	0.130557	-6.34718	33	33.5	5.81441	-0.870301	25	25.5	4.96191	-1.09904	19	19.5	3.45739	-1.62025	13	13.5	2.91698	-1.86546	21	21.5	2.6656	-1.99547	40	40.5	5.08666	-1.06321	46	46.5	5.2891	-1.00691
Chr1:16142201-16142700	212	212.5	40.2173	0.0918631	226	226.5	35.2553	-0.0981127	37.7363	2	2.5	0.549011	-6.10297	4	4.5	1.17501	-5.00521	184	184.5	32.0226	-0.236862	158	158.5	30.8417	-0.291073	44	44.5	7.88993	-2.25787	34	34.5	7.4545	-2.33977	26	26.5	3.28551	-3.52176	324	324.5	40.7561	0.111061	34	34.5	3.92417	-3.26549
Chr1:16148001-16148300	87	87.5	16.5601	0.119326	89	89.5	13.9309	-0.130093	15.2455	0	0.5	0.109802	-7.11733	0	0.5	0.130557	-6.86756	93	93.5	16.2283	0.0901266	98	98.5	19.1666	0.330211	27	27.5	4.8758	-1.64467	26	26.5	5.72592	-1.4128	9	9.5	1.17782	-3.69419	93	93.5	11.7433	-0.376548	14	14.5	1.64929	-3.20847
Chr1:16156601-16156900	113	113.5	21.4808	0.0559795	127	127.5	19.8457	-0.0582396	20.6633	0	0.5	0.109802	-7.55602	2	2.5	0.652785	-4.98432	65	65.5	11.3685	-0.862029	58	58.5	11.3832	-0.86016	17	17.5	3.10278	-2.73543	20	20.5	4.42949	-2.22186	4	4.5	0.557917	-5.21087	256	256.5	32.2155	0.640688	3	3.5	0.398104	-5.69778
Chr1:16167601-16167900	31	31.5	5.96163	0.176073	29	29.5	4.59175	-0.200588	5.27669	0	0.5	0.109802	-5.58665	0	0.5	0.130557	-5.33688	44	44.5	7.72362	0.549643	25	25.5	4.96191	-0.0887379	11	11.5	2.03897	-1.37179	12	12.5	2.70091	-0.96619	270	270.5	33.537	2.66805	17	17.5	2.19794	-1.26348	244	244.5	27.8104	2.39792
Chr1:16245801-16246300	62	62.5	11.8286	0.0930538	66	66.5	10.3509	-0.0994721	11.0898	2	2.5	0.549011	-4.33625	0	0.5	0.130557	-6.40841	77	77.5	13.4512	0.278511	49	49.5	9.63194	-0.20333	29	29.5	5.23041	-1.08423	26	26.5	5.72592	-0.95365	630	630.5	78.1704	2.81739	46	46.5	5.84024	-0.92513	681	681.5	77.5166	2.80528
Chr1:16259601-16259900	423	423.5	80.1508	0.0432755	484	484.5	75.4137	-0.0446138	77.7823	0	0.5	0.109802	-9.46839	0	0.5	0.130557	-9.21862	233	233.5	40.5273	-0.940547	144	144.5	28.1175	-1.46797	100	100.5	17.8188	-2.12604	87	87.5	18.9063	-2.04057	4	4.5	0.557917	-7.12325	381	381.5	47.9151	-0.698961	3	3.5	0.398104	-7.61015
Chr1:16286401-16287100	78	78.5	14.8568	0.167694	74	74.5	11.5961	-0.189782	13.2264	0	0.5	0.109802	-6.91237	0	0.5	0.130557	-6.6626	25	25.5	4.42589	-1.57938	50	50.5	9.82653	-0.428671	1	1.5	0.265953	-5.63611	35	35.5	7.67057	-0.786019	243	243.5	30.1895	1.19062	137	137.5	17.2695	0.384803	183	183.5	20.872	0.658146
Chr1:16294601-16294900	36	36.5	6.90792	0.0308909	42	42.5	6.61524	-0.0315668	6.76158	0	0.5	0.109802	-5.94438	1	1.5	0.391671	-4.10965	31	31.5	5.46728	-0.306537	38	38.5	7.49151	0.147897	25	25.5	4.5212	-0.580655	28	28.5	6.15807	-0.134883	53	53.5	6.63301	-0.0276961	25	25.5	3.20271	-1.07807	79	79.5	9.04265	0.419386
Chr1:16298401-16299100	50	50.5	9.55753	0.186645	46	46.5	7.23785	-0.214431	8.39769	2	2.5	0.549011	-3.93508	3	3.5	0.913899	-3.19989	41	41.5	7.20293	-0.22141	37	37.5	7.29693	-0.202704	13	13.5	2.39358	-1.81083	9	9.5	2.05269	-2.03248	38	38.5	4.77329	-0.815009	88	88.5	11.1153	0.404482	96	96.5	10.9763	0.386328
Chr1:16329201-16329500	52	52.5	9.93605	0.406286	32	32.5	5.05871	-0.567616	7.49738	0	0.5	0.109802	-6.09341	0	0.5	0.130557	-5.84364	31	31.5	5.46728	-0.455563	15	15.5	3.01606	-1.31372	11	11.5	2.03897	-1.87854	8	8.5	1.83662	-2.02934	240	240.5	29.8176	1.9917	58	58.5	7.3474	-0.0291531	423	423.5	48.1706	2.68369
Chr1:16352201-16352900	99	99.5	18.8312	0.407038	61	61.5	9.57264	-0.569096	14.2019	2	2.5	0.549011	-4.69311	7	7.5	1.95835	-2.85837	154	154.5	26.8157	0.916994	119	119.5	23.2529	0.711324	64	64.5	11.436	-0.312506	57	57.5	12.4242	-0.192936	1310	1310.5	162.478	3.51609	32	32.5	4.08189	-1.79878	1583	1583.5	180.114	3.66475
Chr1:16360801-16361300	155	155.5	29.4296	0.0175508	184	184.5	28.7179	-0.017767	29.0738	0	0.5	0.109802	-8.04867	0	0.5	0.130557	-7.7989	99	99.5	17.2697	-0.751478	66	66.5	12.9399	-1.16789	34	34.5	6.11691	-2.24884	22	22.5	4.86163	-2.58021	117	117.5	14.5678	-0.996932	30	30.5	3.83069	-2.92404	138	138.5	15.7536	-0.884041
Chr1:16364001-16364300	34	34.5	6.5294	0.153128	33	33.5	5.21437	-0.171332	5.87188	0	0.5	0.109802	-5.74084	1	1.5	0.391671	-3.90611	62	62.5	10.8478	0.885504	46	46.5	9.04819	0.623806	22	22.5	3.98929	-0.557691	7	7.5	1.62054	-1.85735	1824	1824.5	226.204	5.26766	23	23.5	2.95152	-0.992366	2492	2492.5	283.507	5.59342
Chr1:16367001-16367700	86	86.5	16.3708	0.26812	69	69.5	10.8179	-0.329591	13.5943	0	0.5	0.109802	-6.95195	3	3.5	0.913899	-3.89483	78	78.5	13.6248	0.00322981	71	71.5	13.9128	0.0334074	44	44.5	7.88993	-0.784921	43	43.5	9.39915	-0.532404	724	724.5	89.8246	2.7241	150	150.5	18.9023	0.475554	1036	1036.5	117.896	3.11643
Chr1:16413401-16413900	183	183.5	34.7289	0.335614	130	130.5	20.3127	-0.43814	27.5208	1	1.5	0.329407	-6.38451	2	2.5	0.652785	-5.39777	2	2.5	0.433911	-5.98698	1	1.5	0.291877	-6.55902	47	47.5	8.42184	-1.70831	48	48.5	10.4795	-1.39295	14	14.5	1.79773	-3.93627	555	555.5	69.7689	1.34206	16	16.5	1.87678	-3.87419
Chr1:16414001-16414500	86	86.5	16.3708	0.180014	80	80.5	12.53	-0.205721	14.4504	0	0.5	0.109802	-7.04006	0	0.5	0.130557	-6.79029	32	32.5	5.64085	-1.35713	22	22.5	4.37816	-1.72272	33	33.5	5.93961	-1.28267	31	31.5	6.80628	-1.08617	13	13.5	1.67375	-3.10996	237	237.5	29.8292	1.04561	20	20.5	2.33175	-2.63163
Chr1:16420601-16421100	52	52.5	9.93605	0.347592	36	36.5	5.68132	-0.458853	7.80869	0	0.5	0.109802	-6.1521	0	0.5	0.130557	-5.90233	49	49.5	8.59144	0.13782	53	53.5	10.4103	0.414858	17	17.5	3.10278	-1.33152	17	17.5	3.78127	-1.04621	629	629.5	78.0464	3.32118	16	16.5	2.07234	-1.91382	808	808.5	91.9621	3.55789
Chr1:16455201-16455700	145	145.5	27.537	0.0305485	169	169.5	26.3831	-0.0312094	26.9601	0	0.5	0.109802	-7.93977	12	12.5	3.26392	-3.04615	76	76.5	13.2777	-1.02182	44	44.5	8.65902	-1.63855	22	22.5	3.98929	-2.75662	24	24.5	5.29378	-2.34846	127	127.5	15.8076	-0.770203	223	223.5	28.0708	0.0582464	144	144.5	16.436	-0.713964
Chr1:16459801-16460300	67	67.5	12.7749	0.20328	60	60.5	9.41699	-0.236696	11.096	0	0.5	0.109802	-6.65898	0	0.5	0.130557	-6.40921	34	34.5	5.98797	-0.889894	42	42.5	8.26985	-0.4241	12	12.5	2.21627	-2.32383	17	17.5	3.78127	-1.55309	64	64.5	7.99681	-0.472537	116	116.5	14.632	0.399093	114	114.5	13.0237	0.231105
Chr1:16462801-16463300	31	31.5	5.96163	0.176073	29	29.5	4.59175	-0.200588	5.27669	0	0.5	0.109802	-5.58665	2	2.5	0.652785	-3.01495	24	24.5	4.25233	-0.31138	19	19.5	3.7944	-0.475761	8	8.5	1.50707	-1.80789	6	6.5	1.40447	-1.90961	8	8.5	1.05384	-2.32397	110	110.5	13.8784	1.39514	7	7.5	0.853081	-2.62888
Chr1:16488801-16489100	94	94.5	17.8849	0.113609	97	97.5	15.1761	-0.123327	16.5305	0	0.5	0.109802	-7.23408	2	2.5	0.652785	-4.66238	38	38.5	6.68223	-1.30673	31	31.5	6.12942	-1.43131	4	4.5	0.797858	-4.37285	4	4.5	0.972326	-4.08755	9	9.5	1.17782	-3.81093	83	83.5	10.4873	-0.656486	17	17.5	1.99052	-3.05391
Chr1:16492601-16493100	30	30.5	5.77237	-0.155045	45	45.5	7.0822	0.139988	6.42728	0	0.5	0.109802	-5.87123	0	0.5	0.130557	-5.62146	43	43.5	7.55005	0.232278	23	23.5	4.57274	-0.49115	12	12.5	2.21627	-1.53607	13	13.5	2.91698	-1.13973	28	28.5	3.53347	-0.863122	154	154.5	19.4047	1.59412	45	45.5	5.17536	-0.312551
Chr1:16498001-16498500	79	79.5	15.046	0.326585	57	57.5	8.95003	-0.422832	11.998	1	1.5	0.329407	-5.18678	1	1.5	0.391671	-4.93701	42	42.5	7.37649	-0.70179	35	35.5	6.90776	-0.796507	19	19.5	3.45739	-1.79504	24	24.5	5.29378	-1.18043	193	193.5	23.9904	0.999662	70	70.5	8.85456	-0.438305	266	266.5	30.3128	1.33713
Chr1:16538401-16538900	124	124.5	23.5626	0.300218	94	94.5	14.7092	-0.379565	19.1359	0	0.5	0.109802	-7.44523	1	1.5	0.391671	-5.6105	90	90.5	15.7076	-0.284821	68	68.5	13.3291	-0.521708	23	23.5	4.16659	-2.19934	11	11.5	2.48483	-2.94506	6	6.5	0.80588	-4.56957	521	521.5	65.4986	1.77518	17	17.5	1.99052	-3.26506
Chr1:16551001-16551300	31	31.5	5.96163	0.0537387	35	35.5	5.52567	-0.0558181	5.74365	0	0.5	0.109802	-5.70899	0	0.5	0.130557	-5.45922	27	27.5	4.77302	-0.267065	19	19.5	3.7944	-0.598095	5	5.5	0.97516	-2.55826	1	1.5	0.324109	-4.14742	7	7.5	0.929862	-2.62688	280	280.5	35.2298	2.61676	6	6.5	0.739336	-2.95766
Chr1:16559001-16559300	1264	1264.5	239.317	0.116731	1298	1298.5	202.115	-0.127014	220.716	0	0.5	0.109802	-10.9731	12	12.5	3.26392	-6.07944	711	711.5	123.491	-0.837783	675	675.5	131.442	-0.747764	221	221.5	39.2724	-2.4906	182	182.5	39.4332	-2.48471	11	11.5	1.42579	-7.27429	641	641.5	80.5702	-1.45387	6	6.5	0.739336	-8.22174
Chr1:16564201-16564500	60	60.5	11.4501	0.269418	48	48.5	7.54916	-0.331557	9.49963	0	0.5	0.109802	-6.43489	0	0.5	0.130557	-6.18512	42	42.5	7.37649	-0.364938	42	42.5	8.26985	-0.200011	9	9.5	1.68437	-2.49566	8	8.5	1.83662	-2.37082	3	3.5	0.433935	-4.45232	388	388.5	48.7943	2.36077	4	4.5	0.511848	-4.21408
Chr1:16591601-16592100	35	35.5	6.71866	0.33028	25	25.5	3.96914	-0.429066	5.3439	0	0.5	0.109802	-5.60491	0	0.5	0.130557	-5.35514	42	42.5	7.37649	0.465041	32	32.5	6.324	0.242945	5	5.5	0.97516	-2.45418	0	0.5	0.108036	-5.62831	14	14.5	1.79773	-1.57172	150	150.5	18.9023	1.82259	5	5.5	0.625592	-3.0946
Chr1:16594201-16594500	74	74.5	14.0997	0.0910846	79	79.5	12.3744	-0.097225	13.2371	1	1.5	0.329407	-5.32857	3	3.5	0.913899	-3.8564	82	82.5	14.3191	0.113355	57	57.5	11.1886	-0.24255	17	17.5	3.10278	-2.09295	29	29.5	6.37414	-1.05428	659	659.5	81.7658	2.62692	384	384.5	48.2919	1.8672	734	734.5	83.545	2.65797
Chr1:16613201-16613700	73	73.5	13.9105	0.395628	46	46.5	7.23785	-0.54691	10.5742	0	0.5	0.109802	-6.58949	0	0.5	0.130557	-6.33972	41	41.5	7.20293	-0.553888	46	46.5	9.04819	-0.224842	24	24.5	4.3439	-1.28348	19	19.5	4.21341	-1.32748	33	33.5	4.15338	-1.34818	24	24.5	3.07712	-1.78089	40	40.5	4.60663	-1.19876
Chr1:16624401-16624700	336	336.5	63.6853	0.18935	308	308.5	48.0189	-0.21801	55.8521	1	1.5	0.329407	-7.4056	0	0.5	0.130557	-8.74079	182	182.5	31.6755	-0.818243	208	208.5	40.5709	-0.461165	77	77.5	13.7409	-2.02314	55	55.5	11.992	-2.21954	53	53.5	6.63301	-3.07388	919	919.5	115.486	1.04803	29	29.5	3.35545	-4.05703
Chr1:16625601-16626100	152	152.5	28.8619	0.134132	152	152.5	23.737	-0.147892	26.2994	0	0.5	0.109802	-7.90398	0	0.5	0.130557	-7.65421	81	81.5	14.1455	-0.894689	101	101.5	19.7504	-0.413154	24	24.5	4.3439	-2.59797	28	28.5	6.15807	-2.09448	90	90.5	11.2203	-1.22892	324	324.5	40.7561	0.631983	117	117.5	13.3649	-0.97658
Chr1:16641001-16641300	171	171.5	32.4578	0.465556	93	93.5	14.5535	-0.691638	23.5056	6	6.5	1.42743	-4.04152	9	9.5	2.48058	-3.24426	72	72.5	12.5834	-0.901483	101	101.5	19.7504	-0.251129	26	26.5	4.6985	-2.32273	44	44.5	9.61522	-1.28961	8	8.5	1.05384	-4.47928	305	305.5	38.3697	0.706962	8	8.5	0.966825	-4.60361
Chr1:16645601-16646100	1019	1019.5	192.949	0.199449	919	919.5	143.123	-0.231515	168.036	0	0.5	0.109802	-10.5796	6	6.5	1.69724	-6.62943	718	718.5	124.706	-0.430235	655	655.5	127.55	-0.397701	132	132.5	23.4925	-2.83849	110	110.5	23.876	-2.81513	34	34.5	4.27736	-5.2959	3539	3539.5	444.549	1.40358	13	13.5	1.53554	-6.77387
Chr1:16659601-16659900	151	151.5	28.6726	0.632147	53	53.5	8.32742	-1.15158	18.5	0	0.5	0.109802	-7.39647	2	2.5	0.652785	-4.82477	35	35.5	6.16154	-1.58616	27	27.5	5.35108	-1.78962	7	7.5	1.32976	-3.79828	3	3.5	0.756254	-4.61251	0	0.5	0.0619908	-8.22126	129	129.5	16.2648	-0.185777	8	8.5	0.966825	-4.25813
Chr1:16664001-16664500	101	101.5	19.2097	-0.281044	176	176.5	27.4727	0.23512	23.3412	0	0.5	0.109802	-7.73183	1	1.5	0.391671	-5.89709	99	99.5	17.2697	-0.434639	105	105.5	20.5287	-0.185237	43	43.5	7.71263	-1.59758	51	51.5	11.1277	-1.06872	10	10.5	1.30181	-4.16429	584	584.5	73.4112	1.65312	8	8.5	0.966825	-4.59348
Chr1:16666001-16666500	44	44.5	8.42198	0.2247	38	38.5	5.99263	-0.266271	7.20731	0	0.5	0.109802	-6.03648	2	2.5	0.652785	-3.46478	34	34.5	5.98797	-0.267392	29	29.5	5.74025	-0.328347	6	6.5	1.15246	-2.64474	2	2.5	0.540181	-3.73794	17	17.5	2.16968	-1.73198	248	248.5	31.2107	2.11451	13	13.5	1.53554	-2.23071
Chr1:16673601-16674100	176	176.5	33.404	0.1829	163	163.5	25.4492	-0.209501	29.4266	2	2.5	0.549011	-5.74414	3	3.5	0.913899	-5.00894	63	63.5	11.0213	-1.41682	44	44.5	8.65902	-1.76485	25	25.5	4.5212	-2.70235	19	19.5	4.21341	-2.80406	142	142.5	17.6674	-0.736035	269	269.5	33.8483	0.20196	181	181.5	20.6445	-0.511362
Chr1:16686001-16686300	68	68.5	12.9642	0.0690879	75	75.5	11.7518	-0.0725635	12.358	0	0.5	0.109802	-6.81439	1	1.5	0.391671	-4.97966	21	21.5	3.73164	-1.72756	35	35.5	6.90776	-0.839153	4	4.5	0.797858	-3.95317	10	10.5	2.26876	-2.44547	17	17.5	2.16968	-2.50989	135	135.5	17.0183	0.461647	31	31.5	3.58294	-1.78623
Chr1:16699001-16699500	48	48.5	9.17902	0.304944	36	36.5	5.68132	-0.387168	7.43017	0	0.5	0.109802	-6.08042	0	0.5	0.130557	-5.83064	33	33.5	5.81441	-0.353762	61	61.5	11.967	0.68759	9	9.5	1.68437	-2.14119	5	5.5	1.1884	-2.64438	7	7.5	0.929862	-2.99831	156	156.5	19.6559	1.40349	12	12.5	1.4218	-2.38568
Chr1:16702401-16702900	108	108.5	20.5345	0.0188506	128	128.5	20.0014	-0.0191001	20.2679	0	0.5	0.109802	-7.52815	0	0.5	0.130557	-7.27838	43	43.5	7.55005	-1.42464	50	50.5	9.82653	-1.04445	5	5.5	0.97516	-4.37742	2	2.5	0.540181	-5.22961	2	2.5	0.309954	-6.031	64	64.5	8.10098	-1.32303	5	5.5	0.625592	-5.01783
Chr1:16707601-16708100	99	99.5	18.8312	0.180678	92	92.5	14.3979	-0.206589	16.6145	2	2.5	0.549011	-4.91947	7	7.5	1.95835	-3.08473	74	74.5	12.9306	-0.361661	74	74.5	14.4966	-0.196734	16	16.5	2.92548	-2.5057	19	19.5	4.21341	-1.97938	20	20.5	2.54162	-2.70862	236	236.5	29.7036	0.838192	30	30.5	3.46919	-2.25977
Chr1:16710201-16710500	99	99.5	18.8312	0.307757	74	74.5	11.5961	-0.391723	15.2137	0	0.5	0.109802	-7.11431	0	0.5	0.130557	-6.86454	51	51.5	8.93857	-0.767251	53	53.5	10.4103	-0.547357	9	9.5	1.68437	-3.17509	13	13.5	2.91698	-2.38282	33	33.5	4.15338	-1.87301	105	105.5	13.2504	-0.199327	47	47.5	5.40284	-1.49358
Chr1:16711201-16712100	117	117.5	22.2378	0.304494	88	88.5	13.7753	-0.386441	18.0065	1	1.5	0.329407	-5.77251	0	0.5	0.130557	-7.1077	74	74.5	12.9306	-0.477737	60	60.5	11.7724	-0.613116	24	24.5	4.3439	-2.05146	10	10.5	2.26876	-2.98854	441	441.5	54.7378	1.60402	391	391.5	49.1711	1.44929	468	468.5	53.2891	1.56532
Chr1:16737801-16738100	90	90.5	17.1279	0.547877	40	40.5	6.30393	-0.894143	11.7159	0	0.5	0.109802	-6.73742	0	0.5	0.130557	-6.48764	76	76.5	13.2777	0.180536	62	62.5	12.1615	0.0538596	45	45.5	8.06724	-0.538321	19	19.5	4.21341	-1.47541	0	0.5	0.0619908	-7.5622	148	148.5	18.6511	0.670793	3	3.5	0.398104	-4.87918
Chr1:16738201-16738700	160	160.5	30.3759	0.435267	93	93.5	14.5535	-0.626292	22.4647	0	0.5	0.109802	-7.67661	0	0.5	0.130557	-7.42684	169	169.5	29.4192	0.389096	127	127.5	24.8096	0.143235	69	69.5	12.3225	-0.866369	32	32.5	7.02236	-1.67763	5	5.5	0.681898	-5.04196	130	130.5	16.3904	-0.454815	6	6.5	0.739336	-4.92529
Chr1:16742001-16742500	142	142.5	26.9693	0.0759262	155	155.5	24.204	-0.0801451	25.5866	2	2.5	0.549011	-5.54241	1	1.5	0.391671	-6.0296	61	61.5	10.6742	-1.26126	39	39.5	7.6861	-1.73507	23	23.5	4.16659	-2.61845	36	36.5	7.88664	-1.69791	16	16.5	2.0457	-3.64473	539	539.5	67.7593	1.40503	39	39.5	4.49289	-2.50967
Chr1:16773601-16773900	304	304.5	57.6291	0.0754723	332	332.5	51.7545	-0.0796396	54.6918	1	1.5	0.329407	-7.37531	6	6.5	1.69724	-5.01006	270	270.5	46.9492	-0.220224	233	233.5	45.4355	-0.267503	57	57.5	10.1949	-2.42348	28	28.5	6.15807	-3.15078	6	6.5	0.80588	-6.08462	463	463.5	58.214	0.0900416	12	12.5	1.4218	-5.26553
Chr1:16791201-16792100	362	362.5	68.606	0.295492	277	277.5	43.1936	-0.372026	55.8998	0	0.5	0.109802	-8.99179	0	0.5	0.130557	-8.74202	214	214.5	37.2296	-0.586395	171	171.5	33.3713	-0.744237	114	114.5	20.3011	-1.46129	116	116.5	25.1724	-1.151	118	118.5	14.6918	-1.92783	581	581.5	73.0344	0.385732	100	100.5	11.4313	-2.28986
Chr1:16792201-16792500	87	87.5	16.5601	0.274696	69	69.5	10.8179	-0.339598	13.689	0	0.5	0.109802	-6.96196	1	1.5	0.391671	-5.12723	39	39.5	6.8558	-0.997618	29	29.5	5.74025	-1.25383	5	5.5	0.97516	-3.81123	5	5.5	1.1884	-3.52592	6	6.5	0.80588	-4.08631	366	366.5	46.0311	1.7496	5	5.5	0.625592	-4.45165
Chr1:16793401-16793900	77	77.5	14.6675	0.341575	54	54.5	8.48307	-0.448389	11.5753	0	0.5	0.109802	-6.72	4	4.5	1.17501	-3.3003	52	52.5	9.11213	-0.345187	55	55.5	10.7995	-0.10009	10	10.5	1.86167	-2.63638	16	16.5	3.5652	-1.69899	2	2.5	0.309954	-5.22285	327	327.5	41.1329	1.82924	9	9.5	1.08057	-3.42119
Chr1:16815201-16815700	91	91.5	17.3171	0.299834	69	69.5	10.8179	-0.378949	14.0675	0	0.5	0.109802	-7.00131	0	0.5	0.130557	-6.75154	61	61.5	10.6742	-0.398235	50	50.5	9.82653	-0.517611	15	15.5	2.74818	-2.35582	14	14.5	3.13305	-2.16672	9	9.5	1.17782	-3.57817	302	302.5	37.993	1.43337	12	12.5	1.4218	-3.30657
Chr1:16816001-16816500	35	35.5	6.71866	0.152589	34	34.5	5.37002	-0.170658	6.04434	0	0.5	0.109802	-5.7826	1	1.5	0.391671	-3.94787	21	21.5	3.73164	-0.695776	23	23.5	4.57274	-0.402525	5	5.5	0.97516	-2.63187	5	5.5	1.1884	-2.34657	8	8.5	1.05384	-2.51992	74	74.5	9.35694	0.630453	11	11.5	1.30806	-2.20816
Chr1:16844401-16844700	99	99.5	18.8312	0.00886352	119	119.5	18.6005	-0.00891831	18.7158	0	0.5	0.109802	-7.41321	0	0.5	0.130557	-7.16344	57	57.5	9.97996	-0.907154	38	38.5	7.49151	-1.32093	15	15.5	2.74818	-2.76771	17	17.5	3.78127	-2.30732	91	91.5	11.3443	-0.722291	2376	2376.5	298.48	3.9953	148	148.5	16.891	-0.148005
Chr1:16864801-16865100	142	142.5	26.9693	0.152524	138	138.5	21.5579	-0.170576	24.2636	0	0.5	0.109802	-7.78774	0	0.5	0.130557	-7.53797	76	76.5	13.2777	-0.86979	50	50.5	9.82653	-1.30404	35	35.5	6.29422	-1.94669	25	25.5	5.50985	-2.13871	20	20.5	2.54162	-3.25497	908	908.5	114.104	2.23349	17	17.5	1.99052	-3.60757
Chr1:16868201-16868900	69	69.5	13.1534	0.23099	59	59.5	9.26134	-0.275158	11.2074	2	2.5	0.549011	-4.35147	1	1.5	0.391671	-4.83866	29	29.5	5.12015	-1.13019	22	22.5	4.37816	-1.35605	12	12.5	2.21627	-2.33824	2	2.5	0.540181	-4.37486	26	26.5	3.28551	-1.77026	33	33.5	4.20748	-1.41342	50	50.5	5.74408	-0.964303
Chr1:16870001-16870300	81	81.5	15.4245	0.199499	73	73.5	11.4405	-0.231581	13.4325	0	0.5	0.109802	-6.93468	2	2.5	0.652785	-4.36298	40	40.5	7.02936	-0.934263	58	58.5	11.3832	-0.238821	23	23.5	4.16659	-1.68879	35	35.5	7.67057	-0.808322	1	1.5	0.185972	-6.1745	204	204.5	25.6845	0.93517	1	1.5	0.170616	-6.29883
Chr1:16870401-16870900	55	55.5	10.5038	0.522121	26	26.5	4.1248	-0.826399	7.31431	0	0.5	0.109802	-6.05774	0	0.5	0.130557	-5.80797	60	60.5	10.5007	0.521685	57	57.5	11.1886	0.613239	38	38.5	6.82612	-0.0996553	22	22.5	4.86163	-0.589281	11	11.5	1.42579	-2.35896	159	159.5	20.0327	1.45356	9	9.5	1.08057	-2.75893
Chr1:16886801-16887100	103	103.5	19.5882	-0.134819	150	150.5	23.4257	0.12329	21.507	0	0.5	0.109802	-7.61375	2	2.5	0.652785	-5.04205	57	57.5	9.97996	-1.1077	50	50.5	9.82653	-1.13005	12	12.5	2.21627	-3.2786	16	16.5	3.5652	-2.59275	14	14.5	1.79773	-3.58055	9	9.5	1.19317	-4.17194	19	19.5	2.21801	-3.27747
Chr1:16890801-16891100	65	65.5	12.3964	0.418916	39	39.5	6.14828	-0.59275	9.27234	0	0.5	0.109802	-6.39995	0	0.5	0.130557	-6.15018	37	37.5	6.50867	-0.510572	38	38.5	7.49151	-0.307677	13	13.5	2.39358	-1.95377	10	10.5	2.26876	-2.03103	1	1.5	0.185972	-5.63977	756	756.5	95.0138	3.35713	2	2.5	0.28436	-5.02714
Chr1:16899401-16899900	218	218.5	41.3529	0.0362205	252	252.5	39.3023	-0.0371534	40.3276	4	4.5	0.98822	-5.35079	3	3.5	0.913899	-5.46359	167	167.5	29.072	-0.472135	178	178.5	34.7334	-0.215445	54	54.5	9.66295	-2.06123	46	46.5	10.0474	-2.00495	5	5.5	0.681898	-5.88607	698	698.5	87.7292	1.12129	10	10.5	1.19431	-5.07751
Chr1:16902801-16903100	173	173.5	32.8363	-0.126112	249	249.5	38.8354	0.115968	35.8358	0	0.5	0.109802	-8.35035	0	0.5	0.130557	-8.10058	195	195.5	33.9319	-0.0787618	149	149.5	29.0904	-0.300858	114	114.5	20.3011	-0.819847	51	51.5	11.1277	-1.68724	4	4.5	0.557917	-6.00521	244	244.5	30.7084	-0.222771	5	5.5	0.625592	-5.84004
Chr1:16925201-16925700	138	138.5	26.2122	0.216344	121	121.5	18.9118	-0.254609	22.562	3	3.5	0.768616	-4.87549	0	0.5	0.130557	-7.43307	44	44.5	7.72362	-1.54655	53	53.5	10.4103	-1.11589	9	9.5	1.68437	-3.74362	8	8.5	1.83662	-3.61877	19	19.5	2.41764	-3.22223	1565	1565.5	196.621	3.12345	22	22.5	2.55924	-3.14011
Chr1:16939001-16939700	203	203.5	38.514	0.137334	202	202.5	31.5197	-0.151796	35.0168	0	0.5	0.109802	-8.317	2	2.5	0.652785	-5.7453	183	183.5	31.8491	-0.136797	177	177.5	34.5388	-0.0198314	53	53.5	9.48565	-1.88423	54	54.5	11.7759	-1.57221	17	17.5	2.16968	-4.0125	564	564.5	70.8993	1.01772	19	19.5	2.21801	-3.98071
Chr1:16942601-16943100	170	170.5	32.2685	0.236996	144	144.5	22.4918	-0.283731	27.3802	1	1.5	0.329407	-6.37712	3	3.5	0.913899	-4.90495	94	94.5	16.4018	-0.739273	127	127.5	24.8096	-0.142235	52	52.5	9.30835	-1.55653	40	40.5	8.75093	-1.64562	148	148.5	18.4113	-0.572542	267	267.5	33.5971	0.295205	231	231.5	26.3318	-0.0563272
Chr1:16966401-16967100	118	118.5	22.4271	0.266379	95	95.5	14.8648	-0.326959	18.646	0	0.5	0.109802	-7.40781	0	0.5	0.130557	-7.15804	83	83.5	14.4926	-0.363543	62	62.5	12.1615	-0.616536	26	26.5	4.6985	-1.98859	31	31.5	6.80628	-1.45392	0	0.5	0.0619908	-8.23259	155	155.5	19.5303	0.0668486	0	0.5	0.056872	-8.35693
Chr1:16987201-16987700	87	87.5	16.5601	0.274696	69	69.5	10.8179	-0.339598	13.689	1	1.5	0.329407	-5.377	0	0.5	0.130557	-6.71219	81	81.5	14.1455	0.0473295	82	82.5	16.0532	0.229851	40	40.5	7.18073	-0.930812	25	25.5	5.50985	-1.31293	329	329.5	40.8519	1.57739	174	174.5	21.9166	0.67901	387	387.5	44.0758	1.68697
Chr1:16997801-16998500	48	48.5	9.17902	0.161233	46	46.5	7.23785	-0.181545	8.20843	0	0.5	0.109802	-6.22413	0	0.5	0.130557	-5.97436	66	66.5	11.542	0.491719	28	28.5	5.54567	-0.565746	15	15.5	2.74818	-1.57863	13	13.5	2.91698	-1.49263	0	0.5	0.0619908	-7.04891	19	19.5	2.44913	-1.74484	2	2.5	0.28436	-4.85132
Chr1:17016601-17016900	95	95.5	18.0741	0.196831	86	86.5	13.464	-0.227993	15.7691	1	1.5	0.329407	-5.58108	0	0.5	0.130557	-6.91627	33	33.5	5.81441	-1.43939	31	31.5	6.12942	-1.36327	9	9.5	1.68437	-3.22682	11	11.5	2.48483	-2.66587	28	28.5	3.53347	-2.15794	42	42.5	5.33785	-1.56276	46	46.5	5.2891	-1.576
Chr1:17034801-17035300	192	192.5	36.4322	0.232083	164	164.5	25.6049	-0.276712	31.0185	0	0.5	0.109802	-8.14208	0	0.5	0.130557	-7.89231	36	36.5	6.3351	-2.29169	49	49.5	9.63194	-1.68723	25	25.5	4.5212	-2.77835	16	16.5	3.5652	-3.12108	18	18.5	2.29366	-3.75741	602	602.5	75.6719	1.28663	19	19.5	2.21801	-3.80579
Chr1:17070001-17070300	75	75.5	14.289	-0.0287815	95	95.5	14.8648	0.0282185	14.5769	0	0.5	0.109802	-7.05263	0	0.5	0.130557	-6.80286	45	45.5	7.89718	-0.884275	58	58.5	11.3832	-0.356778	6	6.5	1.15246	-3.66089	4	4.5	0.972326	-3.9061	3	3.5	0.433935	-5.07006	208	208.5	26.1869	0.845159	9	9.5	1.08057	-3.75382
Chr1:17077201-17077500	89	89.5	16.9386	0.263422	72	72.5	11.2848	-0.322509	14.1117	0	0.5	0.109802	-7.00584	0	0.5	0.130557	-6.75607	68	68.5	11.8892	-0.247245	56	56.5	10.994	-0.360171	16	16.5	2.92548	-2.27015	19	19.5	4.21341	-1.74383	6	6.5	0.80588	-4.13018	474	474.5	59.5956	2.07831	3	3.5	0.398104	-5.1476
Chr1:17082801-17083300	989	989.5	187.271	0.185025	913	913.5	142.189	-0.212294	164.73	0	0.5	0.109802	-10.551	0	0.5	0.130557	-10.3012	517	517.5	89.8196	-0.874999	448	448.5	87.2713	-0.916523	117	117.5	20.833	-2.98316	94	94.5	20.4188	-3.01213	12	12.5	1.54977	-6.7319	1331	1331.5	167.232	0.0217478	20	20.5	2.33175	-6.14254
Chr1:17091401-17092300	135	135.5	25.6445	0.223321	117	117.5	18.2892	-0.264335	21.9668	1	1.5	0.329407	-6.05931	1	1.5	0.391671	-5.80954	86	86.5	15.0133	-0.549083	94	94.5	18.3883	-0.256542	69	69.5	12.3225	-0.834034	81	81.5	17.6099	-0.318939	853	853.5	105.818	2.26819	203	203.5	25.5589	0.218499	362	362.5	41.2322	0.908446
Chr1:17116401-17116700	156	156.5	29.6189	0.0453939	178	178.5	27.784	-0.0468687	28.7014	0	0.5	0.109802	-8.03007	0	0.5	0.130557	-7.7803	39	39.5	6.8558	-2.06573	48	48.5	9.43736	-1.60467	9	9.5	1.68437	-4.09084	5	5.5	1.1884	-4.59403	6	6.5	0.80588	-5.15441	572	572.5	71.904	1.32495	5	5.5	0.625592	-5.51976
Chr1:17144801-17145100	104	104.5	19.7775	0.348694	72	72.5	11.2848	-0.460781	15.5311	0	0.5	0.109802	-7.14411	0	0.5	0.130557	-6.89434	73	73.5	12.757	-0.283876	65	65.5	12.7453	-0.285199	21	21.5	3.81199	-2.02655	12	12.5	2.70091	-2.52365	116	116.5	14.4438	-0.104709	385	385.5	48.4175	1.64036	149	149.5	17.0047	0.130773
Chr1:17151801-17152100	180	180.5	34.1611	0.298221	137	137.5	21.4022	-0.376371	27.7817	0	0.5	0.109802	-7.98308	1	1.5	0.391671	-6.14835	226	226.5	39.3124	0.50085	186	186.5	36.2901	0.385441	54	54.5	9.66295	-1.5236	80	80.5	17.3938	-0.675557	6	6.5	0.80588	-5.10742	131	131.5	16.5159	-0.750273	5	5.5	0.625592	-5.47277
Chr1:17152801-17153100	144	144.5	27.3478	-0.0476607	187	187.5	29.1849	0.0461364	28.2663	1	1.5	0.329407	-6.42307	1	1.5	0.391671	-6.1733	204	204.5	35.4939	0.328488	185	185.5	36.0955	0.352733	19	19.5	3.45739	-3.03133	10	10.5	2.26876	-3.63911	0	0.5	0.0619908	-8.83282	80	80.5	10.1105	-1.48323	0	0.5	0.056872	-8.95715
Chr1:17201401-17202100	548	548.5	103.808	0.152047	533	533.5	83.0407	-0.16998	93.4244	0	0.5	0.109802	-9.73275	4	4.5	1.17501	-6.31305	320	320.5	55.6274	-0.748003	258	258.5	50.3002	-0.893236	92	92.5	16.4004	-2.51007	67	67.5	14.5849	-2.67932	15	15.5	1.92171	-5.60333	1573	1573.5	197.626	1.0809	33	33.5	3.81043	-4.61577
Chr1:17229001-17229500	385	385.5	72.959	0.185709	355	355.5	55.3345	-0.213196	64.1468	0	0.5	0.109802	-9.19032	4	4.5	1.17501	-5.77063	118	118.5	20.5674	-1.64102	114	114.5	22.28	-1.52563	28	28.5	5.0531	-3.66613	41	41.5	8.96701	-2.83868	1343	1343.5	166.569	1.37667	498	498.5	62.6099	-0.034986	1380	1380.5	157.024	1.29153
Chr1:17239601-17239900	72	72.5	13.7212	-0.043106	93	93.5	14.5535	0.0418553	14.1374	0	0.5	0.109802	-7.00846	0	0.5	0.130557	-6.75869	44	44.5	7.72362	-0.872165	28	28.5	5.54567	-1.35008	9	9.5	1.68437	-3.06923	10	10.5	2.26876	-2.63954	4	4.5	0.557917	-4.66332	163	163.5	20.535	0.538574	3	3.5	0.398104	-5.15022
Chr1:17267801-17268300	221	221.5	41.9207	0.107917	230	230.5	35.8779	-0.116647	38.8993	2	2.5	0.549011	-6.14676	1	1.5	0.391671	-6.63396	147	147.5	25.6008	-0.603558	160	160.5	31.2309	-0.316772	70	70.5	12.4998	-1.63784	54	54.5	11.7759	-1.7239	2	2.5	0.309954	-6.97155	440	440.5	55.3253	0.508195	4	4.5	0.511848	-6.24788
Chr1:17278601-17279500	71	71.5	13.532	0.143266	70	70.5	10.9735	-0.159078	12.2527	6	6.5	1.42743	-3.10161	3	3.5	0.913899	-3.74493	59	59.5	10.3271	-0.24667	54	54.5	10.6049	-0.208377	31	31.5	5.58501	-1.13347	25	25.5	5.50985	-1.15302	85	85.5	10.6004	-0.208982	106	106.5	13.376	0.126547	127	127.5	14.5024	0.243185
Chr1:17282001-17282500	358	358.5	67.849	0.25531	294	294.5	45.8397	-0.310419	56.8444	1	1.5	0.329407	-7.431	4	4.5	1.17501	-5.59627	220	220.5	38.271	-0.570767	253	253.5	49.3272	-0.204633	115	115.5	20.4784	-1.47292	127	127.5	27.5492	-1.045	114	114.5	14.1959	-2.00154	1240	1240.5	155.803	1.45463	160	160.5	18.2559	-1.63865
Chr1:17299801-17300300	414	414.5	78.4475	0.196728	375	375.5	58.4476	-0.227855	68.4475	0	0.5	0.109802	-9.28395	1	1.5	0.391671	-7.44921	304	304.5	52.8504	-0.373085	234	234.5	45.6301	-0.585012	38	38.5	6.82612	-3.32586	41	41.5	8.96701	-2.9323	10	10.5	1.30181	-5.71641	1621	1621.5	203.655	1.57306	6	6.5	0.739336	-6.53262
Chr1:17305601-17306100	314	314.5	59.5217	0.136203	313	313.5	48.7971	-0.150415	54.1594	1	1.5	0.329407	-7.3612	4	4.5	1.17501	-5.52646	248	248.5	43.1308	-0.328494	230	230.5	44.8518	-0.272046	66	66.5	11.7906	-2.19958	66	66.5	14.3688	-1.91427	52	52.5	6.50903	-3.0567	695	695.5	87.3524	0.689636	60	60.5	6.88152	-2.97641
Chr1:17312201-17312700	145	145.5	27.537	-0.050429	189	189.5	29.4962	0.0487257	28.5166	0	0.5	0.109802	-8.02075	6	6.5	1.69724	-4.07054	65	65.5	11.3685	-1.32676	89	89.5	17.4153	-0.711445	36	36.5	6.47152	-2.13963	21	21.5	4.64556	-2.61788	71	71.5	8.86468	-1.68566	540	540.5	67.8849	1.25129	66	66.5	7.56398	-1.91459
Chr1:17313801-17314300	84	84.5	15.9923	0.0811809	91	91.5	14.2422	-0.0860228	15.1173	0	0.5	0.109802	-7.10515	2	2.5	0.652785	-4.53345	36	36.5	6.3351	-1.25476	47	47.5	9.24278	-0.709799	11	11.5	2.03897	-2.89028	3	3.5	0.756254	-4.32118	2	2.5	0.309954	-5.608	157	157.5	19.7815	0.387952	4	4.5	0.511848	-4.88434
Chr1:17324801-17325100	193	193.5	36.6214	0.175083	181	181.5	28.251	-0.199305	32.4362	0	0.5	0.109802	-8.20655	3	3.5	0.913899	-5.14943	54	54.5	9.45926	-1.77781	53	53.5	10.4103	-1.6396	4	4.5	0.797858	-5.34533	9	9.5	2.05269	-3.98202	19	19.5	2.41764	-3.74593	1236	1236.5	155.3	2.25938	28	28.5	3.24171	-3.32278
Chr1:17332401-17332700	60	60.5	11.4501	0.177832	56	56.5	8.79438	-0.202876	10.1222	0	0.5	0.109802	-6.52648	0	0.5	0.130557	-6.27671	31	31.5	5.46728	-0.888634	30	30.5	5.93483	-0.77025	19	19.5	3.45739	-1.54978	7	7.5	1.62054	-2.64298	4	4.5	0.557917	-4.18134	106	106.5	13.376	0.402121	1	1.5	0.170616	-5.89063
Chr1:17333001-17333300	53	53.5	10.1253	0.158678	51	51.5	8.01611	-0.178312	9.07071	0	0.5	0.109802	-6.36824	1	1.5	0.391671	-4.5335	67	67.5	11.7156	0.369144	68	68.5	13.3291	0.555287	30	30.5	5.40771	-0.746198	35	35.5	7.67057	-0.241881	2	2.5	0.309954	-4.87109	124	124.5	15.6368	0.785655	0	0.5	0.056872	-7.31735
Chr1:17349801-17350300	166	166.5	31.5115	0.0955491	176	176.5	27.4727	-0.102329	29.4921	1	1.5	0.329407	-6.48431	1	1.5	0.391671	-6.23454	94	94.5	16.4018	-0.84647	91	91.5	17.8045	-0.728086	29	29.5	5.23041	-2.49533	22	22.5	4.86163	-2.60082	6	6.5	0.80588	-5.19362	748	748.5	94.009	1.67247	7	7.5	0.853081	-5.1115
Chr1:17368801-17369100	153	153.5	29.0511	0.185949	141	141.5	22.0249	-0.213512	25.538	0	0.5	0.109802	-7.86159	2	2.5	0.652785	-5.28989	87	87.5	15.1869	-0.749818	96	96.5	18.7774	-0.443645	37	37.5	6.64882	-1.94147	22	22.5	4.86163	-2.39313	6	6.5	0.80588	-4.98594	926	926.5	116.365	2.18794	2	2.5	0.28436	-6.48878
Chr1:17381801-17382300	466	466.5	88.2889	0.0514149	527	527.5	82.1068	-0.0533151	85.1978	0	0.5	0.109802	-9.59977	4	4.5	1.17501	-6.18007	236	236.5	41.048	-1.05351	231	231.5	45.0464	-0.919406	78	78.5	13.9182	-2.61384	50	50.5	10.9117	-2.96495	17	17.5	2.16968	-5.29526	962	962.5	120.887	0.504767	15	15.5	1.76303	-5.59469
Chr1:17384201-17384700	1359	1359.5	257.296	-0.135869	1979	1979.5	308.115	0.124167	282.705	5	5.5	1.20782	-7.87074	7	7.5	1.95835	-7.17351	758	758.5	131.649	-1.10261	673	673.5	131.053	-1.10915	201	201.5	35.7263	-2.98424	158	158.5	34.2475	-3.04523	7	7.5	0.929862	-8.24807	1082	1082.5	135.958	-1.05614	5	5.5	0.625592	-8.81986
Chr1:17404601-17404900	38	38.5	7.28644	0.151142	37	37.5	5.83698	-0.16885	6.56171	0	0.5	0.109802	-5.90109	1	1.5	0.391671	-4.06636	17	17.5	3.03738	-1.11124	8	8.5	1.65397	-1.98814	7	7.5	1.32976	-2.3029	4	4.5	0.972326	-2.75456	5	5.5	0.681898	-3.26644	193	193.5	24.3029	1.88899	8	8.5	0.966825	-2.76274
Chr1:17418401-17418700	155	155.5	29.4296	0.211536	137	137.5	21.4022	-0.247971	25.4159	1	1.5	0.329407	-6.26972	1	1.5	0.391671	-6.01995	58	58.5	10.1535	-1.32375	49	49.5	9.63194	-1.39983	8	8.5	1.50707	-4.07592	16	16.5	3.5652	-2.83368	14	14.5	1.79773	-3.82148	1362	1362.5	171.125	2.75125	15	15.5	1.76303	-3.8496
Chr1:17441201-17441900	538	538.5	101.915	0.071435	591	591.5	92.0686	-0.0751572	96.992	4	4.5	0.98822	-6.61689	3	3.5	0.913899	-6.72969	410	410.5	71.2482	-0.445012	370	370.5	72.0936	-0.427994	84	84.5	14.982	-2.69463	88	88.5	19.1224	-2.3426	17	17.5	2.16968	-5.48231	1379	1379.5	173.26	0.837004	15	15.5	1.76303	-5.78173
Chr1:17490601-17490900	98	98.5	18.6419	0.0320714	114	114.5	17.8222	-0.0328006	18.2321	2	2.5	0.549011	-5.0535	0	0.5	0.130557	-7.12566	46	46.5	8.07075	-1.1757	50	50.5	9.82653	-0.891725	44	44.5	7.88993	-1.20839	11	11.5	2.48483	-2.87526	175	175.5	21.7588	0.255117	108	108.5	13.6272	-0.419987	181	181.5	20.6445	0.179282
Chr1:17502401-17503300	129	129.5	24.5089	0.169761	122	122.5	19.0675	-0.192434	21.7882	0	0.5	0.109802	-7.63249	0	0.5	0.130557	-7.38272	49	49.5	8.59144	-1.34257	41	41.5	8.07527	-1.43196	12	12.5	2.21627	-3.29734	15	15.5	3.34912	-2.70169	13	13.5	1.67375	-3.70239	295	295.5	37.1138	0.768409	13	13.5	1.53554	-3.82672
Chr1:17515001-17515500	40	40.5	7.66495	0.166647	38	38.5	5.99263	-0.188441	6.82879	0	0.5	0.109802	-5.95865	0	0.5	0.130557	-5.70888	33	33.5	5.81441	-0.231997	31	31.5	6.12942	-0.15588	19	19.5	3.45739	-0.981948	15	15.5	3.34912	-1.02785	57	57.5	7.12894	0.0620573	289	289.5	36.3602	2.41266	92	92.5	10.5213	0.623615
Chr1:17528601-17529100	99	99.5	18.8312	0.322593	72	72.5	11.2848	-0.416146	15.058	1	1.5	0.329407	-5.51452	0	0.5	0.130557	-6.84971	70	70.5	12.2363	-0.299363	55	55.5	10.7995	-0.479572	20	20.5	3.63469	-2.05063	42	42.5	9.18308	-0.71348	61	61.5	7.62486	-0.981746	530	530.5	66.629	2.14562	57	57.5	6.54028	-1.2031
Chr1:17535801-17536300	235	235.5	44.5703	0.207864	209	209.5	32.6092	-0.242937	38.5898	0	0.5	0.109802	-8.45717	0	0.5	0.130557	-8.20739	114	114.5	19.8731	-0.957399	83	83.5	16.2478	-1.24797	42	42.5	7.53533	-2.35648	19	19.5	4.21341	-3.19516	15	15.5	1.92171	-4.32775	406	406.5	51.055	0.403834	27	27.5	3.12796	-3.62492
Chr1:17551401-17551700	55	55.5	10.5038	0.218678	48	48.5	7.54916	-0.25785	9.02649	0	0.5	0.109802	-6.36119	3	3.5	0.913899	-3.30406	51	51.5	8.93857	-0.0141209	52	52.5	10.2157	0.178551	10	10.5	1.86167	-2.27757	29	29.5	6.37414	-0.501935	0	0.5	0.0619908	-7.18597	50	50.5	6.34263	-0.509085	1	1.5	0.170616	-5.72534
Chr1:17565601-17566100	58	58.5	11.0716	0.134132	58	58.5	9.10568	-0.147892	10.0886	0	0.5	0.109802	-6.52168	0	0.5	0.130557	-6.27191	16	16.5	2.86381	-1.81672	17	17.5	3.40523	-1.56691	2	2.5	0.443255	-4.50845	2	2.5	0.540181	-4.22314	3	3.5	0.433935	-4.53911	125	125.5	15.7624	0.643753	6	6.5	0.739336	-3.77036
Chr1:17571201-17572100	124	124.5	23.5626	0.0928911	132	132.5	20.624	-0.0992863	22.0933	0	0.5	0.109802	-7.65256	4	4.5	1.17501	-4.23286	90	90.5	15.7076	-0.492148	77	77.5	15.0803	-0.550942	22	22.5	3.98929	-2.4694	22	22.5	4.86163	-2.1841	189	189.5	23.4945	0.0887139	2409	2409.5	302.625	3.77585	143	143.5	16.3223	-0.436767
Chr1:17574001-17574300	42	42.5	8.04347	0.0888908	45	45.5	7.0822	-0.0947295	7.56283	1	1.5	0.329407	-4.52098	0	0.5	0.130557	-5.85618	19	19.5	3.38451	-1.15998	11	11.5	2.23772	-1.75689	7	7.5	1.32976	-2.50776	4	4.5	0.972326	-2.95941	4	4.5	0.557917	-3.7608	150	150.5	18.9023	1.32156	4	4.5	0.511848	-3.88514
Chr1:17638801-17639100	698	698.5	132.197	0.129479	703	703.5	109.502	-0.142255	120.849	0	0.5	0.109802	-10.1041	7	7.5	1.95835	-5.94742	583	583.5	101.275	-0.254932	504	504.5	98.168	-0.299883	205	205.5	36.4355	-1.72979	163	163.5	35.3278	-1.77433	14	14.5	1.79773	-6.07089	2049	2049.5	257.41	1.09086	10	10.5	1.19431	-6.66088
Chr1:17656001-17656300	134	134.5	25.4552	0.434394	78	78.5	12.2187	-0.624472	18.837	0	0.5	0.109802	-7.42252	1	1.5	0.391671	-5.58778	54	54.5	9.45926	-0.993767	56	56.5	10.994	-0.776846	33	33.5	5.93961	-1.66513	30	30.5	6.59021	-1.51517	119	119.5	14.8158	-0.346431	10	10.5	1.31876	-3.83631	179	179.5	20.4171	0.116208
Chr1:17689601-17690700	696	696.5	131.818	0.324725	505	505.5	78.6824	-0.419711	105.25	0	0.5	0.109802	-9.9047	6	6.5	1.69724	-5.95449	357	357.5	62.0493	-0.762338	327	327.5	63.7265	-0.723859	146	146.5	25.9747	-2.01864	117	117.5	25.3885	-2.05158	172	172.5	21.3868	-2.29903	1972	1972.5	247.739	1.235	161	161.5	18.3697	-2.51843
Chr1:17695601-17695900	78	78.5	14.8568	0.0378885	90	90.5	14.0866	-0.0389104	14.4717	7	7.5	1.64703	-3.13529	11	11.5	3.00281	-2.26885	9	9.5	1.64886	-3.13369	10	10.5	2.04314	-2.82437	12	12.5	2.21627	-2.70702	9	9.5	2.05269	-2.81764	5	5.5	0.681898	-4.40753	0	0.5	0.0627983	-7.84829	1	1.5	0.170616	-6.40633
Chr1:17710401-17710900	32	32.5	6.15089	0.216574	28	28.5	4.4361	-0.254928	5.29349	0	0.5	0.109802	-5.59124	0	0.5	0.130557	-5.34147	47	47.5	8.24431	0.639179	66	66.5	12.9399	1.28953	24	24.5	4.3439	-0.285231	25	25.5	5.50985	0.0577921	0	0.5	0.0619908	-6.41602	93	93.5	11.7433	1.14954	6	6.5	0.739336	-2.83992
Chr1:17713401-17714500	260	260.5	49.3017	0.025832	305	305.5	47.5519	-0.026303	48.4268	16	16.5	3.62347	-3.74036	25	25.5	6.65841	-2.86256	100	100.5	17.4432	-1.47314	73	73.5	14.302	-1.75959	48	48.5	8.59914	-2.49354	35	35.5	7.67057	-2.6584	32	32.5	4.0294	-3.58717	686	686.5	86.222	0.832251	42	42.5	4.83412	-3.32448
Chr1:17715201-17715500	89	89.5	16.9386	0.156122	86	86.5	13.464	-0.17509	15.2013	0	0.5	0.109802	-7.11314	2	2.5	0.652785	-4.54144	38	38.5	6.68223	-1.18579	43	43.5	8.46444	-0.844707	13	13.5	2.39358	-2.66695	15	15.5	3.34912	-2.18234	6	6.5	0.80588	-4.23748	72	72.5	9.10575	-0.739343	1	1.5	0.170616	-6.47729
Chr1:17812201-17812500	62	62.5	11.8286	0.134132	62	62.5	9.72829	-0.147892	10.7785	0	0.5	0.109802	-6.6171	0	0.5	0.130557	-6.36733	71	71.5	12.4099	0.203336	57	57.5	11.1886	0.0538812	5	5.5	0.97516	-3.46637	22	22.5	4.86163	-1.14864	6	6.5	0.80588	-3.74144	234	234.5	29.4524	1.45023	20	20.5	2.33175	-2.20866
Chr1:17831201-17831700	144	144.5	27.3478	0.0985293	152	152.5	23.737	-0.105755	25.5424	0	0.5	0.109802	-7.86184	1	1.5	0.391671	-6.02711	56	56.5	9.80639	-1.3811	48	48.5	9.43736	-1.43644	9	9.5	1.68437	-3.92262	3	3.5	0.756254	-5.07788	322	322.5	39.984	0.64653	2280	2280.5	286.423	3.48718	152	152.5	17.346	-0.558294
Chr1:17842201-17842700	215	215.5	40.7851	0.402295	134	134.5	20.9353	-0.559811	30.8602	0	0.5	0.109802	-8.1347	1	1.5	0.391671	-6.29996	81	81.5	14.1455	-1.1254	56	56.5	10.994	-1.48903	30	30.5	5.40771	-2.51266	39	39.5	8.53486	-1.85431	4	4.5	0.557917	-5.78955	179	179.5	22.5446	-0.452967	14	14.5	1.64929	-4.22583
Chr1:17845001-17845300	66	66.5	12.5857	-0.0233854	83	83.5	12.997	0.0230124	12.7913	1	1.5	0.329407	-5.27915	0	0.5	0.130557	-6.61434	28	28.5	4.94659	-1.37066	22	22.5	4.37816	-1.54677	2	2.5	0.443255	-4.85089	4	4.5	0.972326	-3.71758	1	1.5	0.185972	-6.10393	40	40.5	5.08666	-1.33038	0	0.5	0.056872	-7.81323
Chr1:17873601-17874500	445	445.5	84.3145	0.232396	380	380.5	59.2259	-0.277157	71.7702	0	0.5	0.109802	-9.35233	1	1.5	0.391671	-7.5176	327	327.5	56.8424	-0.336418	247	247.5	48.1597	-0.575557	110	110.5	19.5919	-1.87313	122	122.5	26.4689	-1.43909	7	7.5	0.929862	-6.27022	627	627.5	78.8118	0.135028	9	9.5	1.08057	-6.05352
Chr1:17937201-17937500	28	28.5	5.39385	-0.24533	47	47.5	7.3935	0.209612	6.39368	0	0.5	0.109802	-5.86367	0	0.5	0.130557	-5.6139	31	31.5	5.46728	-0.225823	19	19.5	3.7944	-0.752774	0	0.5	0.0886509	-6.17237	5	5.5	1.1884	-2.42763	0	0.5	0.0619908	-6.68845	157	157.5	19.7815	1.62943	0	0.5	0.056872	-6.81278
Chr1:18007001-18007500	281	281.5	53.2761	0.303254	212	212.5	33.0762	-0.384442	43.1762	0	0.5	0.109802	-8.61918	0	0.5	0.130557	-8.36941	111	111.5	19.3524	-1.15772	87	87.5	17.0262	-1.34248	22	22.5	3.98929	-3.43603	27	27.5	5.94199	-2.86122	25	25.5	3.16153	-3.77154	699	699.5	87.8548	1.02489	60	60.5	6.88152	-2.64944
Chr1:18019401-18019900	278	278.5	52.7084	0.164847	265	265.5	41.3258	-0.186142	47.0171	0	0.5	0.109802	-8.74213	3	3.5	0.913899	-5.68501	189	189.5	32.8905	-0.515516	140	140.5	27.3392	-0.782216	48	48.5	8.59914	-2.45092	58	58.5	12.6402	-1.89516	44	44.5	5.51718	-3.09118	345	345.5	43.3936	-0.115702	44	44.5	5.06161	-3.21552
Chr1:18029201-18029500	183	183.5	34.7289	0.173698	172	172.5	26.8501	-0.19751	30.7895	1	1.5	0.329407	-6.54642	1	1.5	0.391671	-6.29665	106	106.5	18.4846	-0.736112	108	108.5	21.1124	-0.544343	38	38.5	6.82612	-2.1733	41	41.5	8.96701	-1.77974	3	3.5	0.433935	-6.14881	1453	1453.5	182.555	2.56782	1	1.5	0.170616	-7.49554
Chr1:18033601-18034100	75	75.5	14.289	0.134132	75	75.5	11.7518	-0.147892	13.0204	0	0.5	0.109802	-6.88972	3	3.5	0.913899	-3.83259	47	47.5	8.24431	-0.659301	55	55.5	10.7995	-0.269813	6	6.5	1.15246	-3.49798	8	8.5	1.83662	-2.82565	11	11.5	1.42579	-3.19094	448	448.5	56.3301	2.11313	11	11.5	1.30806	-3.31527
Chr1:18047801-18048100	352	352.5	66.7135	0.204142	315	315.5	49.1084	-0.237865	57.9109	0	0.5	0.109802	-9.04278	5	5.5	1.43613	-5.33358	4	4.5	0.78104	-6.2123	3	3.5	0.681047	-6.40994	1	1.5	0.265953	-7.76652	4	4.5	0.972326	-5.89625	6	6.5	0.80588	-6.16713	908	908.5	114.104	0.978447	2	2.5	0.28436	-7.66997
Chr1:18055801-18056300	186	186.5	35.2966	0.205697	166	166.5	25.9162	-0.239981	30.6064	0	0.5	0.109802	-8.12278	1	1.5	0.391671	-6.28805	105	105.5	18.3111	-0.741119	98	98.5	19.1666	-0.675239	21	21.5	3.81199	-3.00522	21	21.5	4.64556	-2.71991	4	4.5	0.557917	-5.77764	1989	1989.5	249.874	3.0293	4	4.5	0.511848	-5.90197
Chr1:18088001-18088500	50	50.5	9.55753	0.312294	37	37.5	5.83698	-0.399123	7.69725	0	0.5	0.109802	-6.13136	2	2.5	0.652785	-3.55966	29	29.5	5.12015	-0.588157	19	19.5	3.7944	-1.02047	14	14.5	2.57088	-1.58208	6	6.5	1.40447	-2.45432	5	5.5	0.681898	-3.49672	15	15.5	1.94675	-1.98328	13	13.5	1.53554	-2.32559
Chr1:18110601-18111500	1579	1579.5	298.933	0.293481	1213	1213.5	188.885	-0.368837	243.909	4	4.5	0.98822	-7.94729	5	5.5	1.43613	-7.40802	903	903.5	156.815	-0.637274	767	767.5	149.344	-0.707705	243	243.5	43.173	-2.49814	273	273.5	59.0958	-2.04521	19	19.5	2.41764	-6.6566	2444	2444.5	307.021	0.331994	25	25.5	2.90047	-6.39391
Chr1:18130801-18131100	53	53.5	10.1253	-0.181575	82	82.5	12.8413	0.161256	11.4833	0	0.5	0.109802	-6.70849	0	0.5	0.130557	-6.45872	68	68.5	11.8892	0.0501068	50	50.5	9.82653	-0.224787	25	25.5	4.5212	-1.34476	7	7.5	1.62054	-2.82499	2	2.5	0.309954	-5.21134	45	45.5	5.71464	-1.00681	5	5.5	0.625592	-4.19817
Chr1:18165601-18166100	27	27.5	5.2046	-0.105283	38	38.5	5.99263	0.0981197	5.59861	0	0.5	0.109802	-5.67209	0	0.5	0.130557	-5.42232	14	14.5	2.51668	-1.15354	12	12.5	2.43231	-1.20274	6	6.5	1.15246	-2.28035	10	10.5	2.26876	-1.30316	3	3.5	0.433935	-3.68952	25	25.5	3.20271	-0.805775	10	10.5	1.19431	-2.22889
Chr1:18211401-18211900	316	316.5	59.9002	0.346502	220	220.5	34.3214	-0.456948	47.1108	1	1.5	0.329407	-7.16004	2	2.5	0.652785	-6.17331	208	208.5	36.1882	-0.380539	202	202.5	39.4034	-0.257737	94	94.5	16.755	-1.49146	81	81.5	17.6099	-1.41967	7	7.5	0.929862	-5.6629	539	539.5	67.7593	0.524362	3	3.5	0.398104	-6.88677
Chr1:18213801-18214100	41	41.5	7.85421	0.372404	27	27.5	4.28045	-0.503299	6.06733	1	1.5	0.329407	-4.20312	0	0.5	0.130557	-5.53831	14	14.5	2.51668	-1.26954	13	13.5	2.62689	-1.2077	0	0.5	0.0886509	-6.09678	0	0.5	0.108036	-5.81147	2	2.5	0.309954	-4.29094	177	177.5	22.2934	1.87748	6	6.5	0.739336	-3.03676
Chr1:18214201-18214500	167	167.5	31.7007	0.177534	156	156.5	24.3596	-0.202488	28.0302	0	0.5	0.109802	-7.99593	4	4.5	1.17501	-4.57623	55	55.5	9.63283	-1.54095	42	42.5	8.26985	-1.76105	0	0.5	0.0886509	-8.30463	2	2.5	0.540181	-5.69739	1	1.5	0.185972	-7.23575	239	239.5	30.0804	0.101841	8	8.5	0.966825	-4.85758
Chr1:18269601-18269900	42	42.5	8.04347	0.348438	29	29.5	4.59175	-0.460334	6.31761	1	1.5	0.329407	-4.26144	1	1.5	0.391671	-4.01167	35	35.5	6.16154	-0.0360885	34	34.5	6.71317	0.0876159	8	8.5	1.50707	-2.06764	3	3.5	0.756254	-3.06244	8	8.5	1.05384	-2.58372	332	332.5	41.7609	2.7247	11	11.5	1.30806	-2.27195
Chr1:18271201-18271500	45	45.5	8.61124	0.0372918	52	52.5	8.17177	-0.0382814	8.3915	1	1.5	0.329407	-4.67099	1	1.5	0.391671	-4.42122	14	14.5	2.51668	-1.7374	22	22.5	4.37816	-0.938606	5	5.5	0.97516	-3.10522	4	4.5	0.972326	-3.10942	1	1.5	0.185972	-5.49577	44	44.5	5.58905	-0.586327	2	2.5	0.28436	-4.88314
Chr1:18287401-18287700	43	43.5	8.23273	0.43234	25	25.5	3.96914	-0.620202	6.10093	0	0.5	0.109802	-5.79605	0	0.5	0.130557	-5.54628	32	32.5	5.64085	-0.113119	31	31.5	6.12942	0.00672016	9	9.5	1.68437	-1.85682	11	11.5	2.48483	-1.29588	7	7.5	0.929862	-2.71394	202	202.5	25.4333	2.05962	4	4.5	0.511848	-3.57524
Chr1:18297201-18297700	540	540.5	102.294	0.24293	453	453.5	70.5885	-0.292287	86.4412	0	0.5	0.109802	-9.62067	0	0.5	0.130557	-9.3709	347	347.5	60.3137	-0.519235	364	364.5	70.9261	-0.285402	64	64.5	11.436	-2.91814	72	72.5	15.6653	-2.46415	23	23.5	2.91357	-4.89086	3171	3171.5	398.329	2.20417	20	20.5	2.33175	-5.21223
Chr1:18302201-18302700	64	64.5	12.2071	0.526053	30	30.5	4.74741	-0.836461	8.47728	0	0.5	0.109802	-6.27062	1	1.5	0.391671	-4.43589	53	53.5	9.2857	0.13141	54	54.5	10.6049	0.323054	27	27.5	4.8758	-0.797961	15	15.5	3.34912	-1.33982	13	13.5	1.67375	-2.34052	56	56.5	7.09621	-0.256553	31	31.5	3.58294	-1.24246
Chr1:18304401-18304700	582	582.5	110.243	0.195787	528	528.5	82.2625	-0.226592	96.2526	2	2.5	0.549011	-7.45385	3	3.5	0.913899	-6.71865	166	166.5	28.8985	-1.73583	199	199.5	38.8197	-1.31004	17	17.5	3.10278	-4.95519	23	23.5	5.0777	-4.24458	12	12.5	1.54977	-5.9567	1124	1124.5	141.233	0.553183	13	13.5	1.53554	-5.97
Chr1:18320401-18320900	69	69.5	13.1534	-0.00846842	85	85.5	13.3083	0.008419	13.2309	0	0.5	0.109802	-6.91286	2	2.5	0.652785	-4.34116	64	64.5	11.1949	-0.241065	78	78.5	15.2749	0.207255	15	15.5	2.74818	-2.26736	17	17.5	3.78127	-1.80697	1	1.5	0.185972	-6.15268	85	85.5	10.7385	-0.301115	5	5.5	0.625592	-4.40254
Chr1:18380201-18381100	196	196.5	37.1892	0.124226	199	199.5	31.0527	-0.135939	34.121	2	2.5	0.549011	-5.95768	0	0.5	0.130557	-8.02984	108	108.5	18.8317	-0.857492	141	141.5	27.5337	-0.309458	42	42.5	7.53533	-2.17892	53	53.5	11.5599	-1.56153	65	65.5	8.12079	-2.07097	417	417.5	52.4366	0.619915	58	58.5	6.65403	-2.35836
Chr1:18386201-18386900	50	50.5	9.55753	-0.188047	78	78.5	12.2187	0.166338	10.8881	1	1.5	0.329407	-5.04674	0	0.5	0.130557	-6.38193	96	96.5	16.749	0.621316	146	146.5	28.5067	1.38854	73	73.5	13.0317	0.259267	25	25.5	5.50985	-0.982672	5	5.5	0.681898	-3.99706	445	445.5	55.9533	2.36147	5	5.5	0.625592	-4.12139
Chr1:18387201-18387500	384	384.5	72.7697	0.241306	323	323.5	50.3537	-0.289936	61.5617	0	0.5	0.109802	-9.13098	0	0.5	0.130557	-8.88121	125	125.5	21.7823	-1.49887	91	91.5	17.8045	-1.78979	37	37.5	6.64882	-3.21086	46	46.5	10.0474	-2.61521	9	9.5	1.17782	-5.70784	721	721.5	90.6179	0.557764	5	5.5	0.625592	-6.62067
Chr1:18437001-18437500	65	65.5	12.3964	0.0287375	76	76.5	11.9074	-0.0293216	12.1519	0	0.5	0.109802	-6.79013	0	0.5	0.130557	-6.54036	13	13.5	2.34312	-2.37468	30	30.5	5.93483	-1.0339	7	7.5	1.32976	-3.19194	3	3.5	0.756254	-4.00617	3	3.5	0.433935	-4.80756	59	59.5	7.47299	-0.701426	5	5.5	0.625592	-4.27982
Chr1:18456601-18457100	212	212.5	40.2173	0.0888908	227	227.5	35.411	-0.0947295	37.8142	1	1.5	0.329407	-6.84291	2	2.5	0.652785	-5.85618	251	251.5	43.6515	0.207103	202	202.5	39.4034	0.0593938	88	88.5	15.6912	-1.26897	77	77.5	16.7456	-1.17514	17	17.5	2.16968	-4.12337	912	912.5	114.607	1.59969	10	10.5	1.19431	-4.98467
Chr1:18458001-18458300	122	122.5	23.1841	0.193812	111	111.5	17.3553	-0.22395	20.2697	0	0.5	0.109802	-7.52827	0	0.5	0.130557	-7.2785	4	4.5	0.78104	-4.69778	3	3.5	0.681047	-4.89543	0	0.5	0.0886509	-7.83697	0	0.5	0.108036	-7.55167	10	10.5	1.30181	-3.96074	366	366.5	46.0311	1.18329	0	0.5	0.056872	-8.47739
Chr1:18548001-18548300	82	82.5	15.6138	0.402207	51	51.5	8.01611	-0.559639	11.815	0	0.5	0.109802	-6.74956	0	0.5	0.130557	-6.49979	103	103.5	17.9639	0.604489	30	30.5	5.93483	-0.993334	26	26.5	4.6985	-1.33034	14	14.5	3.13305	-1.91497	9	9.5	1.17782	-3.32642	198	198.5	24.9309	1.07732	26	26.5	3.01422	-1.97076
Chr1:18632601-18633100	51	51.5	9.74679	0.427524	30	30.5	4.74741	-0.610264	7.2471	0	0.5	0.109802	-6.04442	0	0.5	0.130557	-5.79465	68	68.5	11.8892	0.714172	30	30.5	5.93483	-0.288196	17	17.5	3.10278	-1.22384	17	17.5	3.78127	-0.938533	12	12.5	1.54977	-2.22535	46	46.5	5.84024	-0.311376	27	27.5	3.12796	-1.21218
Chr1:18640601-18640900	212	212.5	40.2173	0.272285	169	169.5	26.3831	-0.335916	33.3002	0	0.5	0.109802	-8.24448	0	0.5	0.130557	-7.99471	34	34.5	5.98797	-2.47539	30	30.5	5.93483	-2.48825	9	9.5	1.68437	-4.30525	12	12.5	2.70091	-3.62402	5	5.5	0.681898	-5.60983	449	449.5	56.4557	0.761586	10	10.5	1.19431	-4.80128
Chr1:18643601-18643900	105	105.5	19.9667	-0.0617672	139	139.5	21.7136	0.0592309	20.8401	0	0.5	0.109802	-7.56831	1	1.5	0.391671	-5.73358	21	21.5	3.73164	-2.48148	8	8.5	1.65397	-3.65536	2	2.5	0.443255	-5.55509	1	1.5	0.324109	-6.00674	15	15.5	1.92171	-3.4389	1190	1190.5	149.523	2.84293	8	8.5	0.966825	-4.42997
Chr1:18698201-18698700	42	42.5	8.04347	0.313324	31	31.5	4.90306	-0.400811	6.47326	1	1.5	0.329407	-4.29655	0	0.5	0.130557	-5.63174	0	0.5	0.0867822	-6.22095	1	1.5	0.291877	-4.47106	0	0.5	0.0886509	-6.19021	0	0.5	0.108036	-5.90491	4	4.5	0.557917	-3.53637	610	610.5	76.6767	3.56622	1	1.5	0.170616	-5.24567
Chr1:18745201-18745500	57	57.5	10.8823	-0.224876	93	93.5	14.5535	0.194505	12.7179	0	0.5	0.109802	-6.85581	0	0.5	0.130557	-6.60604	64	64.5	11.1949	-0.184022	74	74.5	14.4966	0.188847	13	13.5	2.39358	-2.40963	10	10.5	2.26876	-2.48689	0	0.5	0.0619908	-7.6806	73	73.5	9.23135	-0.462251	0	0.5	0.056872	-7.80493
Chr1:18804401-18804900	35	35.5	6.71866	0.171286	33	33.5	5.21437	-0.194396	5.96651	0	0.5	0.109802	-5.76391	0	0.5	0.130557	-5.51414	22	22.5	3.9052	-0.611491	14	14.5	2.82148	-1.08044	4	4.5	0.797858	-2.90268	6	6.5	1.40447	-2.08686	13	13.5	1.67375	-1.8338	185	185.5	23.2982	1.96526	11	11.5	1.30806	-2.18946
Chr1:18859401-18859700	123	123.5	23.3734	0.0422298	141	141.5	22.0249	-0.0435033	22.6991	0	0.5	0.109802	-7.69158	0	0.5	0.130557	-7.44181	130	130.5	22.6502	-0.00311456	111	111.5	21.6962	-0.0651937	41	41.5	7.35803	-1.62524	38	38.5	8.31879	-1.44819	16	16.5	2.0457	-3.47197	157	157.5	19.7815	-0.198487	12	12.5	1.4218	-3.99684
Chr1:18874001-18874500	68	68.5	12.9642	0.202247	61	61.5	9.57264	-0.235295	11.2684	1	1.5	0.329407	-5.09627	0	0.5	0.130557	-6.43146	65	65.5	11.3685	0.0127546	60	60.5	11.7724	0.0631218	18	18.5	3.28008	-1.78048	20	20.5	4.42949	-1.34707	3	3.5	0.433935	-4.69866	268	268.5	33.7227	1.58144	6	6.5	0.739336	-3.92991
Chr1:18887601-18888300	265	265.5	50.248	0.233086	226	226.5	35.2553	-0.278139	42.7517	0	0.5	0.109802	-8.60493	1	1.5	0.391671	-6.7702	212	212.5	36.8824	-0.213047	215	215.5	41.933	-0.0278945	34	34.5	6.11691	-2.8051	31	31.5	6.80628	-2.65104	29	29.5	3.65746	-3.54707	257	257.5	32.3411	-0.402612	39	39.5	4.49289	-3.25027
Chr1:18894801-18895300	173	173.5	32.8363	0.414943	105	105.5	16.4214	-0.584774	24.6288	0	0.5	0.109802	-7.8093	0	0.5	0.130557	-7.55952	74	74.5	12.9306	-0.929563	49	49.5	9.63194	-1.35445	17	17.5	3.10278	-2.98871	31	31.5	6.80628	-1.85541	34	34.5	4.27736	-2.52555	777	777.5	97.6513	1.98729	36	36.5	4.15166	-2.56859
Chr1:18931001-18931300	90	90.5	17.1279	0.351092	62	62.5	9.72829	-0.464994	13.4281	0	0.5	0.109802	-6.9342	0	0.5	0.130557	-6.68443	24	24.5	4.25233	-1.65893	32	32.5	6.324	-1.08634	0	0.5	0.0886509	-7.2429	0	0.5	0.108036	-6.95759	5	5.5	0.681898	-4.29955	903	903.5	113.476	3.07907	2	2.5	0.28436	-5.56139
Chr1:18961801-18962300	44	44.5	8.42198	0.178705	41	41.5	6.45959	-0.204013	7.44079	0	0.5	0.109802	-6.08248	0	0.5	0.130557	-5.8327	17	17.5	3.03738	-1.29263	17	17.5	3.40523	-1.1277	9	9.5	1.68437	-2.14325	11	11.5	2.48483	-1.58231	8	8.5	1.05384	-2.81979	224	224.5	28.1964	1.92199	5	5.5	0.625592	-3.57216
Chr1:18971601-18972300	50	50.5	9.55753	0.269184	40	40.5	6.30393	-0.331202	7.93073	0	0.5	0.109802	-6.17447	0	0.5	0.130557	-5.9247	32	32.5	5.64085	-0.491543	26	26.5	5.1565	-0.621063	9	9.5	1.68437	-2.23525	12	12.5	2.70091	-1.55401	10	10.5	1.30181	-2.60694	146	146.5	18.3999	1.21417	24	24.5	2.78673	-1.50888
Chr1:18980801-18981100	35	35.5	6.71866	0.0625763	39	39.5	6.14828	-0.0654141	6.43347	0	0.5	0.109802	-5.87262	0	0.5	0.130557	-5.62285	21	21.5	3.73164	-0.785789	24	24.5	4.76733	-0.432417	7	7.5	1.32976	-2.27443	11	11.5	2.48483	-1.37245	4	4.5	0.557917	-3.52748	327	327.5	41.1329	2.67662	5	5.5	0.625592	-3.3623
Chr1:19026601-19027100	172	172.5	32.647	0.444554	98	98.5	15.3318	-0.645871	23.9894	0	0.5	0.109802	-7.77135	4	4.5	1.17501	-4.35165	95	95.5	16.5754	-0.533353	1	1.5	0.291877	-6.36089	25	25.5	4.5212	-2.40762	0	0.5	0.108036	-7.79474	0	0.5	0.0619908	-8.59613	215	215.5	27.0661	0.174087	2	2.5	0.28436	-6.39853
Chr1:19063201-19064100	37	37.5	7.09718	0.338991	26	26.5	4.1248	-0.443932	5.61099	0	0.5	0.109802	-5.67527	0	0.5	0.130557	-5.4255	23	23.5	4.07876	-0.460122	8	8.5	1.65397	-1.76232	12	12.5	2.21627	-1.34012	2	2.5	0.540181	-3.37674	2	2.5	0.309954	-4.17813	114	114.5	14.3808	1.35782	0	0.5	0.056872	-6.62439
Chr1:19085801-19086700	88	88.5	16.7493	-0.0965322	122	122.5	19.0675	0.0904762	17.9084	0	0.5	0.109802	-7.34958	0	0.5	0.130557	-7.09981	81	81.5	14.1455	-0.340293	123	123.5	24.0312	0.424273	23	23.5	4.16659	-2.1037	20	20.5	4.42949	-2.01543	7	7.5	0.929862	-4.26748	327	327.5	41.1329	1.19966	9	9.5	1.08057	-4.05077
Chr1:19172201-19173300	130	130.5	24.6982	0.205725	116	116.5	18.1335	-0.240019	21.4159	0	0.5	0.109802	-7.60763	0	0.5	0.130557	-7.35786	65	65.5	11.3685	-0.913641	89	89.5	17.4153	-0.298321	4	4.5	0.797858	-4.7464	18	18.5	3.99734	-2.42157	9	9.5	1.17782	-4.18448	184	184.5	23.1726	0.113738	9	9.5	1.08057	-4.30882
Chr1:19198001-19198500	524	524.5	99.2658	0.225071	453	453.5	70.5885	-0.266793	84.9272	1	1.5	0.329407	-8.01021	1	1.5	0.391671	-7.76044	320	320.5	55.6274	-0.61043	319	319.5	62.1698	-0.450012	98	98.5	17.4642	-2.28182	80	80.5	17.3938	-2.28765	14	14.5	1.79773	-5.56198	1076	1076.5	135.205	0.670847	19	19.5	2.21801	-5.25889
Chr1:19219801-19220300	186	186.5	35.2966	0.14113	184	184.5	28.7179	-0.156448	32.0073	0	0.5	0.109802	-8.18735	1	1.5	0.391671	-6.35261	245	245.5	42.6101	0.412795	256	256.5	49.911	0.640958	76	76.5	13.5636	-1.23866	69	69.5	15.017	-1.0918	13	13.5	1.67375	-4.25724	643	643.5	80.8214	1.33634	11	11.5	1.30806	-4.6129
Chr1:19226201-19226700	169	169.5	32.0792	0.204983	151	151.5	23.5814	-0.239009	27.8303	2	2.5	0.549011	-5.66368	4	4.5	1.17501	-4.56591	29	29.5	5.12015	-2.4424	27	27.5	5.35108	-2.37875	3	3.5	0.620557	-5.48695	2	2.5	0.540181	-5.68707	6	6.5	0.80588	-5.10995	328	328.5	41.2585	0.568033	6	6.5	0.739336	-5.23428
Chr1:19233801-19234100	56	56.5	10.6931	0.305212	42	42.5	6.61524	-0.3876	8.65416	0	0.5	0.109802	-6.30041	0	0.5	0.130557	-6.05064	51	51.5	8.93857	0.0466502	42	42.5	8.26985	-0.0655323	15	15.5	2.74818	-1.65492	10	10.5	2.26876	-1.93149	3	3.5	0.433935	-4.31784	240	240.5	30.206	1.80337	3	3.5	0.398104	-4.44218
Chr1:19247801-19248300	95	95.5	18.0741	0.0289794	111	111.5	17.3553	-0.0295735	17.7147	0	0.5	0.109802	-7.3339	0	0.5	0.130557	-7.08412	67	67.5	11.7156	-0.596517	59	59.5	11.5778	-0.613588	11	11.5	2.03897	-3.11903	0	0.5	0.108036	-7.35729	0	0.5	0.0619908	-8.15868	724	724.5	90.9947	2.36083	6	6.5	0.739336	-4.58257
Chr1:19268601-19268900	138	138.5	26.2122	0.261843	112	112.5	17.5109	-0.320142	21.8616	2	2.5	0.549011	-5.31542	3	3.5	0.913899	-4.58022	89	89.5	15.534	-0.492967	87	87.5	17.0262	-0.360644	27	27.5	4.8758	-2.16469	16	16.5	3.5652	-2.61634	6	6.5	0.80588	-4.76169	322	322.5	40.5049	0.889698	3	3.5	0.398104	-5.77911
Chr1:19304401-19304700	33	33.5	6.34014	0.277023	26	26.5	4.1248	-0.343169	5.23247	0	0.5	0.109802	-5.57451	0	0.5	0.130557	-5.32474	14	14.5	2.51668	-1.05597	10	10.5	2.04314	-1.3567	0	0.5	0.0886509	-5.88321	1	1.5	0.324109	-4.01294	0	0.5	0.0619908	-6.3993	52	52.5	6.59382	0.333622	1	1.5	0.170616	-4.93867
Chr1:19327801-19328900	69	69.5	13.1534	0.313449	51	51.5	8.01611	-0.401016	10.5848	0	0.5	0.109802	-6.59094	0	0.5	0.130557	-6.34117	27	27.5	4.77302	-1.14902	40	40.5	7.88068	-0.425598	15	15.5	2.74818	-1.94544	4	4.5	0.972326	-3.44441	4	4.5	0.557917	-4.2458	251	251.5	31.5875	1.57736	8	8.5	0.966825	-3.45259
Chr1:19336201-19336900	558	558.5	105.701	0.276121	442	442.5	68.8763	-0.341783	87.2885	0	0.5	0.109802	-9.63474	2	2.5	0.652785	-7.06304	259	259.5	45.04	-0.954585	278	278.5	54.1919	-0.687715	128	128.5	22.7833	-1.93781	132	132.5	28.6296	-1.60828	47	47.5	5.88912	-3.88967	475	475.5	59.7212	-0.547549	95	95.5	10.8626	-3.00643
Chr1:19345201-19345700	297	297.5	56.3043	-0.0272013	375	375.5	58.4476	0.0266979	57.3759	1	1.5	0.329407	-7.44443	2	2.5	0.652785	-6.45769	235	235.5	40.8744	-0.489247	211	211.5	41.1547	-0.479389	81	81.5	14.4501	-1.98937	112	112.5	24.3082	-1.23901	69	69.5	8.61672	-2.73524	435	435.5	54.6973	-0.0689761	60	60.5	6.88152	-3.05965
Chr1:19352601-19352900	1018	1018.5	192.759	0.0169291	1209	1209.5	188.262	-0.0171301	190.511	0	0.5	0.109802	-10.7607	19	19.5	5.09172	-5.22557	916	916.5	159.072	-0.260193	854	854.5	166.273	-0.196321	332	332.5	58.9529	-1.69224	267	267.5	57.7994	-1.72075	52	52.5	6.50903	-4.87129	797	797.5	100.163	-0.927518	64	64.5	7.33649	-4.69864
Chr1:19354201-19354500	83	83.5	15.803	0.0956631	88	88.5	13.7753	-0.10246	14.7892	1	1.5	0.329407	-5.48853	3	3.5	0.913899	-4.01636	9	9.5	1.64886	-3.165	4	4.5	0.875631	-4.07807	0	0.5	0.0886509	-7.38219	0	0.5	0.108036	-7.09688	14	14.5	1.79773	-3.04029	451	451.5	56.7068	1.93898	26	26.5	3.01422	-2.29468
Chr1:19374401-19374900	193	193.5	36.6214	0.290337	149	149.5	23.2701	-0.363875	29.9458	0	0.5	0.109802	-8.0913	1	1.5	0.391671	-6.25657	78	78.5	13.6248	-1.13612	66	66.5	12.9399	-1.21053	36	36.5	6.47152	-2.21018	38	38.5	8.31879	-1.84791	3	3.5	0.433935	-6.10873	315	315.5	39.6257	0.404085	5	5.5	0.625592	-5.58098
Chr1:19380401-19380900	61	61.5	11.6394	-0.126646	88	88.5	13.7753	0.116421	12.7073	1	1.5	0.329407	-5.26965	2	2.5	0.652785	-4.28291	33	33.5	5.81441	-1.12795	30	30.5	5.93483	-1.09838	15	15.5	2.74818	-2.20911	4	4.5	0.972326	-3.70808	24	24.5	3.03755	-2.06468	136	136.5	17.1439	0.432038	40	40.5	4.60663	-1.46387
Chr1:19388001-19388500	129	129.5	24.5089	0.243772	108	108.5	16.8883	-0.293509	20.6986	1	1.5	0.329407	-5.97352	5	5.5	1.43613	-3.84928	67	67.5	11.7156	-0.821103	55	55.5	10.7995	-0.938576	28	28.5	5.0531	-2.03429	26	26.5	5.72592	-1.85395	4	4.5	0.557917	-5.21334	423	423.5	53.1901	1.36162	3	3.5	0.398104	-5.70024
Chr1:19389401-19390100	354	354.5	67.092	0.0836028	382	382.5	59.5372	-0.0887471	63.3146	0	0.5	0.109802	-9.17149	5	5.5	1.43613	-5.46228	263	263.5	45.7342	-0.469263	239	239.5	46.603	-0.442113	84	84.5	14.982	-2.07931	71	71.5	15.4492	-2.03501	18	18.5	2.29366	-4.78682	1161	1161.5	145.88	1.20418	3	3.5	0.398104	-7.31325
Chr1:19403201-19403700	54	54.5	10.3146	-0.0971647	75	75.5	11.7518	0.0910316	11.0332	0	0.5	0.109802	-6.6508	0	0.5	0.130557	-6.40102	52	52.5	9.11213	-0.275987	39	39.5	7.6861	-0.521524	28	28.5	5.0531	-1.12661	21	21.5	4.64556	-1.24792	38	38.5	4.77329	-1.20879	2080	2080.5	261.304	4.56581	44	44.5	5.06161	-1.12418
Chr1:19424801-19425100	483	483.5	91.5063	0.214426	425	425.5	66.2302	-0.251955	78.8682	0	0.5	0.109802	-9.48839	4	4.5	1.17501	-6.0687	341	341.5	59.2723	-0.412087	278	278.5	54.1919	-0.541369	70	70.5	12.4998	-2.65754	69	69.5	15.017	-2.39284	10	10.5	1.30181	-5.92086	1811	1811.5	227.518	1.52847	14	14.5	1.64929	-5.57953
Chr1:19426801-19427100	40	40.5	7.66495	0.304571	30	30.5	4.74741	-0.386565	6.20618	0	0.5	0.109802	-5.82073	0	0.5	0.130557	-5.57095	38	38.5	6.68223	0.106625	39	39.5	7.6861	0.308546	10	10.5	1.86167	-1.73711	10	10.5	2.26876	-1.4518	6	6.5	0.80588	-2.94507	267	267.5	33.5971	2.43656	23	23.5	2.67299	-1.21525
Chr1:19428601-19429300	733	733.5	138.821	0.182877	679	679.5	105.766	-0.20947	122.293	1	1.5	0.329407	-8.53626	0	0.5	0.130557	-9.87145	28	28.5	4.94659	-4.62777	32	32.5	6.324	-4.27336	20	20.5	3.63469	-5.07237	6	6.5	1.40447	-6.44418	13	13.5	1.67375	-6.19112	336	336.5	42.2632	-1.53287	15	15.5	1.76303	-6.11614
Chr1:19430401-19430700	889	889.5	168.345	0.164458	848	848.5	132.071	-0.185646	150.208	1	1.5	0.329407	-8.83288	8	8.5	2.21947	-6.08061	446	446.5	77.4965	-0.95476	363	363.5	70.7316	-1.08654	95	95.5	16.9323	-3.14911	79	79.5	17.1778	-3.12835	20	20.5	2.54162	-5.88507	2161	2161.5	271.477	0.853866	30	30.5	3.46919	-5.43622
Chr1:19577801-19578300	199	199.5	37.757	0.0986726	210	210.5	32.7649	-0.10592	35.2609	0	0.5	0.109802	-8.32702	1	1.5	0.391671	-6.49229	142	142.5	24.7329	-0.511637	71	71.5	13.9128	-1.34166	10	10.5	1.86167	-4.2434	26	26.5	5.72592	-2.62249	386	386.5	47.9189	0.442523	222	222.5	27.9452	-0.335469	709	709.5	80.7014	1.19452
Chr1:19594401-19594700	53	53.5	10.1253	0.086257	57	57.5	8.95003	-0.091744	9.53767	0	0.5	0.109802	-6.44066	0	0.5	0.130557	-6.19089	30	30.5	5.29372	-0.849356	38	38.5	7.49151	-0.34838	13	13.5	2.39358	-1.99447	15	15.5	3.34912	-1.50985	1	1.5	0.185972	-5.68048	58	58.5	7.3474	-0.376403	2	2.5	0.28436	-5.06785
Chr1:19665801-19666700	92	92.5	17.5064	0.184262	85	85.5	13.3083	-0.211291	15.4073	1	1.5	0.329407	-5.5476	0	0.5	0.130557	-6.88279	32	32.5	5.64085	-1.44963	53	53.5	10.4103	-0.565608	19	19.5	3.45739	-2.15586	13	13.5	2.91698	-2.40107	7	7.5	0.929862	-4.05046	331	331.5	41.6353	1.43419	11	11.5	1.30806	-3.55812
Chr1:19714601-19715100	125	125.5	23.7519	0.0632718	139	139.5	21.7136	-0.0661745	22.7327	0	0.5	0.109802	-7.69372	1	1.5	0.391671	-5.85898	50	50.5	8.76501	-1.37494	52	52.5	10.2157	-1.15398	9	9.5	1.68437	-3.75449	9	9.5	2.05269	-3.46918	20	20.5	2.54162	-3.16095	252	252.5	31.7131	0.48031	24	24.5	2.78673	-3.02813
Chr1:19741801-19742300	130	130.5	24.6982	0.119242	133	133.5	20.7796	-0.129992	22.7389	0	0.5	0.109802	-7.69411	0	0.5	0.130557	-7.44434	82	82.5	14.3191	-0.667225	70	70.5	13.7182	-0.729069	24	24.5	4.3439	-2.3881	43	43.5	9.39915	-1.27456	0	0.5	0.0619908	-8.51889	806	806.5	101.294	2.15531	0	0.5	0.056872	-8.64323
Chr1:19744201-19744500	120	120.5	22.8056	0.206138	107	107.5	16.7327	-0.240582	19.7691	0	0.5	0.109802	-7.4922	0	0.5	0.130557	-7.24243	75	75.5	13.1041	-0.593229	75	75.5	14.6911	-0.428302	25	25.5	4.5212	-2.12847	29	29.5	6.37414	-1.63295	1	1.5	0.185972	-6.73202	248	248.5	31.2107	0.658793	14	14.5	1.64929	-3.58333
Chr1:19749401-19749900	37	37.5	7.09718	0.26109	30	30.5	4.74741	-0.319016	5.92229	0	0.5	0.109802	-5.75318	0	0.5	0.130557	-5.5034	18	18.5	3.21094	-0.883159	19	19.5	3.7944	-0.642283	5	5.5	0.97516	-2.60244	4	4.5	0.972326	-2.60664	1	1.5	0.185972	-4.993	499	499.5	62.7355	3.40505	1	1.5	0.170616	-5.11733
Chr1:19808801-19810300	234	234.5	44.381	0.00412569	283	283.5	44.1275	-0.00413752	44.2543	5	5.5	1.20782	-5.19533	3	3.5	0.913899	-5.59764	165	165.5	28.7249	-0.623514	155	155.5	30.2579	-0.548504	70	70.5	12.4998	-1.82391	72	72.5	15.6653	-1.49825	64	64.5	7.99681	-2.46832	726	726.5	91.2459	1.04394	126	126.5	14.3886	-1.62089
Chr1:19861201-19861700	368	368.5	69.7416	0.202882	330	330.5	51.4432	-0.236156	60.5924	0	0.5	0.109802	-9.10809	4	4.5	1.17501	-5.68839	268	268.5	46.6021	-0.378743	246	246.5	47.9651	-0.337151	33	33.5	5.93961	-3.3507	48	48.5	10.4795	-2.53157	108	108.5	13.452	-2.17132	1769	1769.5	222.243	1.87493	164	164.5	18.7109	-1.69526
Chr1:19909201-19909500	424	424.5	80.34	0.165137	404	404.5	62.9615	-0.186512	71.6508	0	0.5	0.109802	-9.34993	2	2.5	0.652785	-6.77823	212	212.5	36.8824	-0.958048	184	184.5	35.9009	-0.996963	37	37.5	6.64882	-3.42981	57	57.5	12.4242	-2.52783	8	8.5	1.05384	-6.08725	204	204.5	25.6845	-1.48008	5	5.5	0.625592	-6.83962
Chr1:19944401-19944700	87	87.5	16.5601	0.367864	58	58.5	9.10568	-0.495006	12.8329	0	0.5	0.109802	-6.86879	0	0.5	0.130557	-6.61902	71	71.5	12.4099	-0.0483584	9	9.5	1.84856	-2.79538	4	4.5	0.797858	-4.00757	19	19.5	4.21341	-1.60678	30	30.5	3.78144	-1.76284	160	160.5	20.1582	0.651525	65	65.5	7.45024	-0.784487
Chr1:20024001-20024500	440	440.5	83.3682	0.220938	383	383.5	59.6928	-0.261001	71.5305	2	2.5	0.549011	-7.02558	5	5.5	1.43613	-5.6383	191	191.5	33.2376	-1.10574	203	203.5	39.598	-0.853131	0	0.5	0.0886509	-9.65621	3	3.5	0.756254	-6.56354	30	30.5	3.78144	-4.24155	630	630.5	79.1886	0.146735	13	13.5	1.53554	-5.54174
Chr1:20172001-20172300	129	129.5	24.5089	0.144222	127	127.5	19.8457	-0.160257	22.1773	0	0.5	0.109802	-7.65803	0	0.5	0.130557	-7.40826	64	64.5	11.1949	-0.986242	48	48.5	9.43736	-1.23263	24	24.5	4.3439	-2.35202	26	26.5	5.72592	-1.95351	51	51.5	6.38505	-1.79632	961	961.5	120.761	2.445	19	19.5	2.21801	-3.32175
Chr1:20205201-20205700	31	31.5	5.96163	0.241363	26	26.5	4.1248	-0.29002	5.04321	0	0.5	0.109802	-5.52136	0	0.5	0.130557	-5.27159	28	28.5	4.94659	-0.0279095	23	23.5	4.57274	-0.141284	1	1.5	0.265953	-4.2451	3	3.5	0.756254	-2.7374	1	1.5	0.185972	-4.76118	95	95.5	11.9945	1.24995	3	3.5	0.398104	-3.66312
Chr1:20206601-20207100	1099	1099.5	208.089	0.0602607	1227	1227.5	191.064	-0.0628879	199.576	3	3.5	0.768616	-8.02046	16	16.5	4.30838	-5.53365	473	473.5	82.1828	-1.28003	516	516.5	100.503	-0.989703	250	250.5	44.4141	-2.16785	185	185.5	40.0814	-2.31594	16	16.5	2.0457	-6.60821	2338	2338.5	293.708	0.557439	15	15.5	1.76303	-6.82274
Chr1:20226401-20226900	267	267.5	50.6265	0.0240476	314	314.5	48.9528	-0.0244553	49.7897	0	0.5	0.109802	-8.82479	1	1.5	0.391671	-6.99006	338	338.5	58.7516	0.238781	278	278.5	54.1919	0.12223	59	59.5	10.5495	-2.23868	36	36.5	7.88664	-2.65836	15	15.5	1.92171	-4.69538	1069	1069.5	134.326	1.43182	7	7.5	0.853081	-5.86702
Chr1:20311801-20312300	247	247.5	46.8414	0.322111	180	180.5	28.0953	-0.415343	37.4683	0	0.5	0.109802	-8.41462	4	4.5	1.17501	-4.99492	119	119.5	20.741	-0.85319	118	118.5	23.0583	-0.700386	30	30.5	5.40771	-2.79258	25	25.5	5.50985	-2.76559	7	7.5	0.929862	-5.33251	250	250.5	31.4619	-0.252065	25	25.5	2.90047	-3.69131
Chr1:20320201-20320700	130	130.5	24.6982	0.200492	117	117.5	18.2892	-0.232921	21.4937	0	0.5	0.109802	-7.61286	0	0.5	0.130557	-7.36309	36	36.5	6.3351	-1.76247	57	57.5	11.1886	-0.94188	35	35.5	6.29422	-1.77181	20	20.5	4.42949	-2.2787	98	98.5	12.2122	-0.815592	228	228.5	28.6988	0.417078	135	135.5	15.4123	-0.479829
Chr1:20362801-20363100	640	640.5	121.22	0.168072	607	607.5	94.559	-0.190266	107.889	0	0.5	0.109802	-9.94043	2	2.5	0.652785	-7.36873	542	542.5	94.1587	-0.196386	450	450.5	87.6604	-0.299556	107	107.5	19.06	-2.50094	102	102.5	22.1474	-2.28434	11	11.5	1.42579	-6.24165	1277	1277.5	160.45	0.572567	7	7.5	0.853081	-6.98266
Chr1:20367201-20367700	164	164.5	31.1329	-0.177856	252	252.5	39.3023	0.158316	35.2176	0	0.5	0.109802	-8.32525	3	3.5	0.913899	-5.26812	111	111.5	19.3524	-0.863782	75	75.5	14.6911	-1.26135	14	14.5	2.57088	-3.77597	8	8.5	1.83662	-4.26118	8	8.5	1.05384	-5.06257	952	952.5	119.631	1.76422	18	18.5	2.10427	-4.06491
Chr1:20412201-20412700	276	276.5	52.3299	0.23658	234	234.5	36.5006	-0.283135	44.4152	0	0.5	0.109802	-8.66	3	3.5	0.913899	-5.60288	132	132.5	22.9973	-0.94959	119	119.5	23.2529	-0.933644	40	40.5	7.18073	-2.62885	20	20.5	4.42949	-3.32584	17	17.5	2.16968	-4.3555	304	304.5	38.2442	-0.215815	18	18.5	2.10427	-4.39967
Chr1:20432201-20432500	62	62.5	11.8286	0.264886	50	50.5	7.86046	-0.32471	9.84455	0	0.5	0.109802	-6.48634	1	1.5	0.391671	-4.65161	42	42.5	7.37649	-0.41639	28	28.5	5.54567	-0.827964	30	30.5	5.40771	-0.864307	15	15.5	3.34912	-1.55554	3	3.5	0.433935	-4.50377	336	336.5	42.2632	2.10201	1	1.5	0.170616	-5.8505
Chr1:20432801-20433300	264	264.5	50.0588	0.0928815	281	281.5	43.8162	-0.0992753	46.9375	0	0.5	0.109802	-8.73969	3	3.5	0.913899	-5.68256	93	93.5	16.2283	-1.53223	60	60.5	11.7724	-1.99534	22	22.5	3.98929	-3.55654	11	11.5	2.48483	-4.23952	5	5.5	0.681898	-6.10504	289	289.5	36.3602	-0.368381	3	3.5	0.398104	-6.88145
Chr1:20462401-20462700	67	67.5	12.7749	0.068146	74	74.5	11.5961	-0.0715251	12.1855	0	0.5	0.109802	-6.79412	1	1.5	0.391671	-4.95938	1	1.5	0.260347	-5.54859	6	6.5	1.2648	-3.26819	0	0.5	0.0886509	-7.10282	0	0.5	0.108036	-6.81751	3	3.5	0.433935	-4.81154	502	502.5	63.1123	2.37275	15	15.5	1.76303	-2.78904
Chr1:20492401-20492700	66	66.5	12.5857	0.183934	61	61.5	9.57264	-0.210858	11.0792	0	0.5	0.109802	-6.6568	1	1.5	0.391671	-4.82206	63	63.5	11.0213	-0.00754723	65	65.5	12.7453	0.202118	16	16.5	2.92548	-1.9211	11	11.5	2.48483	-2.15663	2	2.5	0.309954	-5.15965	152	152.5	19.1535	0.789759	2	2.5	0.28436	-5.28398
Chr1:20498801-20499300	115	115.5	21.8593	0.122902	117	117.5	18.2892	-0.134355	20.0742	0	0.5	0.109802	-7.51429	3	3.5	0.913899	-4.45717	71	71.5	12.4099	-0.693859	67	67.5	13.1345	-0.611988	24	24.5	4.3439	-2.20828	17	17.5	3.78127	-2.4084	13	13.5	1.67375	-3.58419	991	991.5	124.529	2.63306	16	16.5	1.87678	-3.41902
Chr1:20509201-20509700	107	107.5	20.3452	0.489436	55	55.5	8.63873	-0.746365	14.492	0	0.5	0.109802	-7.0442	0	0.5	0.130557	-6.79443	110	110.5	19.1789	0.404263	32	32.5	6.324	-1.19634	26	26.5	4.6985	-1.62498	34	34.5	7.4545	-0.959072	2	2.5	0.309954	-5.54706	141	141.5	17.7719	0.294344	8	8.5	0.966825	-3.90586
Chr1:20514201-20514500	50	50.5	9.55753	0.147082	49	49.5	7.70481	-0.163797	8.63117	0	0.5	0.109802	-6.29658	1	1.5	0.391671	-4.46184	26	26.5	4.59946	-0.908092	27	27.5	5.35108	-0.689726	28	28.5	5.0531	-0.772386	11	11.5	2.48483	-1.79641	7	7.5	0.929862	-3.21447	225	225.5	28.322	1.7143	11	11.5	1.30806	-2.72213
Chr1:20525001-20525500	262	262.5	49.6802	0.218393	229	229.5	35.7223	-0.257454	42.7013	1	1.5	0.329407	-7.01826	5	5.5	1.43613	-4.89402	127	127.5	22.1295	-0.94831	132	132.5	25.7825	-0.727888	20	20.5	3.63469	-3.55438	24	24.5	5.29378	-3.01191	15	15.5	1.92171	-4.47381	1803	1803.5	226.513	2.40725	9	9.5	1.08057	-5.30442
Chr1:20559601-20560100	111	111.5	21.1023	0.0825137	120	120.5	18.7562	-0.0875209	19.9292	0	0.5	0.109802	-7.50383	0	0.5	0.130557	-7.25406	46	46.5	8.07075	-1.30411	65	65.5	12.7453	-0.644919	15	15.5	2.74818	-2.85834	22	22.5	4.86163	-2.03537	0	0.5	0.0619908	-8.32862	400	400.5	50.3014	1.33571	9	9.5	1.08057	-4.20502
Chr1:20569001-20569300	62	62.5	11.8286	0.18718	57	57.5	8.95003	-0.215138	10.3893	0	0.5	0.109802	-6.56405	0	0.5	0.130557	-6.31428	36	36.5	6.3351	-0.713663	41	41.5	8.07527	-0.363521	24	24.5	4.3439	-1.25804	20	20.5	4.42949	-1.22989	3	3.5	0.433935	-4.58148	252	252.5	31.7131	1.60998	2	2.5	0.28436	-5.19124
Chr1:20622201-20622700	530	530.5	100.401	0.172687	499	499.5	77.7485	-0.196205	89.075	0	0.5	0.109802	-9.66397	7	7.5	1.95835	-5.50731	423	423.5	73.5046	-0.277186	405	405.5	78.9041	-0.174919	160	160.5	28.457	-1.64624	118	118.5	25.6046	-1.79862	23	23.5	2.91357	-4.93416	1139	1139.5	143.117	0.684106	22	22.5	2.55924	-5.12123
Chr1:20625001-20625300	202	202.5	38.3248	0.124518	205	205.5	31.9866	-0.136289	35.1557	0	0.5	0.109802	-8.32271	2	2.5	0.652785	-5.75101	77	77.5	13.4512	-1.38602	90	90.5	17.6099	-0.99737	0	0.5	0.0886509	-8.63141	1	1.5	0.324109	-6.76114	28	28.5	3.53347	-3.3146	835	835.5	104.936	1.57768	25	25.5	2.90047	-3.5994
Chr1:20683001-20683500	436	436.5	82.6111	0.0529328	492	492.5	76.659	-0.0549491	79.635	3	3.5	0.768616	-6.695	4	4.5	1.17501	-6.08266	234	234.5	40.7009	-0.968344	211	211.5	41.1547	-0.952347	88	88.5	15.6912	-2.34345	88	88.5	19.1224	-2.05814	7	7.5	0.929862	-6.42024	168	168.5	21.163	-1.91186	4	4.5	0.511848	-7.28154
Chr1:20685401-20685700	43	43.5	8.23273	0.149177	42	42.5	6.61524	-0.1664	7.42398	3	3.5	0.768616	-3.27186	3	3.5	0.913899	-3.02209	34	34.5	5.98797	-0.310125	25	25.5	4.96191	-0.581297	10	10.5	1.86167	-1.9956	23	23.5	5.0777	-0.548017	4	4.5	0.557917	-3.73407	80	80.5	10.1105	0.445592	2	2.5	0.28436	-4.7064
Chr1:20687201-20687500	79	79.5	15.046	-0.00622504	97	97.5	15.1761	0.00619829	15.1111	0	0.5	0.109802	-7.10455	1	1.5	0.391671	-5.26982	70	70.5	12.2363	-0.30444	68	68.5	13.3291	-0.181032	22	22.5	3.98929	-1.9214	28	28.5	6.15807	-1.29506	11	11.5	1.42579	-3.40578	30	30.5	3.83069	-1.97993	7	7.5	0.853081	-4.14678
Chr1:20699601-20700300	678	678.5	128.412	0.121711	691	691.5	107.634	-0.132933	118.023	0	0.5	0.109802	-10.0699	3	3.5	0.913899	-7.01281	346	346.5	60.1401	-0.972666	283	283.5	55.1648	-1.09725	40	40.5	7.18073	-4.03879	66	66.5	14.3688	-3.03805	14	14.5	1.79773	-6.03674	947	947.5	119.003	0.0119301	5	5.5	0.625592	-7.55963
Chr1:20709401-20709700	138	138.5	26.2122	0.436332	80	80.5	12.53	-0.628518	19.3711	1	1.5	0.329407	-5.87789	1	1.5	0.391671	-5.62812	52	52.5	9.11213	-1.08805	74	74.5	14.4966	-0.418198	13	13.5	2.39358	-3.01667	18	18.5	3.99734	-2.2768	2	2.5	0.309954	-5.96571	195	195.5	24.5541	0.342056	8	8.5	0.966825	-4.32451
Chr1:20710801-20711300	416	416.5	78.826	0.153013	404	404.5	62.9615	-0.171188	70.8937	0	0.5	0.109802	-9.33461	2	2.5	0.652785	-6.76291	127	127.5	22.1295	-1.67969	125	125.5	24.4204	-1.53757	36	36.5	6.47152	-3.45348	41	41.5	8.96701	-2.98296	23	23.5	2.91357	-4.6048	436	436.5	54.8229	-0.37088	15	15.5	1.76303	-5.32953
Chr1:20734001-20734500	263	263.5	49.8695	0.0927272	280	280.5	43.6606	-0.099099	46.765	0	0.5	0.109802	-8.73438	1	1.5	0.391671	-6.89964	140	140.5	24.3858	-0.939389	134	134.5	26.1716	-0.837426	75	75.5	13.3863	-1.80467	44	44.5	9.61522	-2.28204	2	2.5	0.309954	-7.23723	761	761.5	95.6418	1.03221	9	9.5	1.08057	-5.43557
Chr1:20815401-20815900	62	62.5	11.8286	0.0531133	70	70.5	10.9735	-0.0551437	11.4011	0	0.5	0.109802	-6.69812	0	0.5	0.130557	-6.44835	60	60.5	10.5007	-0.118691	42	42.5	8.26985	-0.463236	15	15.5	2.74818	-2.05262	30	30.5	6.59021	-0.790773	11	11.5	1.42579	-2.99934	99	99.5	12.4969	0.132396	6	6.5	0.739336	-3.94679
Chr1:20914001-20914700	109	109.5	20.7238	-0.165457	165	165.5	25.7605	0.148419	23.2421	2	2.5	0.549011	-5.40376	5	5.5	1.43613	-4.01649	97	97.5	16.9225	-0.457797	75	75.5	14.6911	-0.661796	14	14.5	2.57088	-3.17641	22	22.5	4.86163	-2.25723	5	5.5	0.681898	-5.09104	951	951.5	119.505	2.36226	15	15.5	1.76303	-3.72061
Chr1:20914801-20915100	62	62.5	11.8286	0.287879	48	48.5	7.54916	-0.360016	9.68889	0	0.5	0.109802	-6.46335	0	0.5	0.130557	-6.21358	40	40.5	7.02936	-0.462938	25	25.5	4.96191	-0.965436	7	7.5	1.32976	-2.86516	6	6.5	1.40447	-2.7863	4	4.5	0.557917	-4.11821	329	329.5	41.3841	2.09467	2	2.5	0.28436	-5.09054
Chr1:20980201-20981700	196	196.5	37.1892	0.237121	166	166.5	25.9162	-0.28391	31.5527	3	3.5	0.768616	-5.35936	12	12.5	3.26392	-3.27308	69	69.5	12.0627	-1.38721	87	87.5	17.0262	-0.89001	29	29.5	5.23041	-2.59277	35	35.5	7.67057	-2.04036	17	17.5	2.16968	-3.86221	168	168.5	21.163	-0.576218	35	35.5	4.03791	-2.96608
Chr1:21054401-21054700	95	95.5	18.0741	0.15473	92	92.5	14.3979	-0.173341	16.236	0	0.5	0.109802	-7.20815	0	0.5	0.130557	-6.95837	65	65.5	11.3685	-0.514159	40	40.5	7.88068	-1.0428	4	4.5	0.797858	-4.34692	7	7.5	1.62054	-3.32465	12	12.5	1.54977	-3.38907	677	677.5	85.0917	2.38982	19	19.5	2.21801	-2.87186
Chr1:21081801-21082100	187	187.5	35.4859	-0.0016407	228	228.5	35.5666	0.00163884	35.5263	0	0.5	0.109802	-8.33783	1	1.5	0.391671	-6.5031	89	89.5	15.534	-1.19345	91	91.5	17.8045	-0.996644	15	15.5	2.74818	-3.69234	30	30.5	6.59021	-2.43049	814	814.5	100.983	1.50715	1150	1150.5	144.499	2.0241	640	640.5	72.8531	1.0361
Chr1:21120201-21120700	242	242.5	45.8951	0.0634042	269	269.5	41.9484	-0.0663193	43.9217	0	0.5	0.109802	-8.64388	1	1.5	0.391671	-6.80915	142	142.5	24.7329	-0.828502	108	108.5	21.1124	-1.05684	7	7.5	1.32976	-5.04569	5	5.5	1.1884	-5.20784	16	16.5	2.0457	-4.42427	2061	2061.5	258.917	2.55948	6	6.5	0.739336	-5.89256
Chr1:21124601-21125100	152	152.5	28.8619	0.287119	118	118.5	18.4448	-0.358827	23.6533	0	0.5	0.109802	-7.75099	0	0.5	0.130557	-7.50122	64	64.5	11.1949	-1.0792	73	73.5	14.302	-0.72583	29	29.5	5.23041	-2.17705	17	17.5	3.78127	-2.6451	104	104.5	12.9561	-0.868416	956	956.5	120.133	2.34452	129	129.5	14.7299	-0.683301
Chr1:21211001-21211300	207	207.5	39.271	-0.14461	305	305.5	47.5519	0.131427	43.4115	0	0.5	0.109802	-8.62702	12	12.5	3.26392	-3.7334	252	252.5	43.825	0.0136786	179	179.5	34.928	-0.313694	89	89.5	15.8685	-1.45191	79	79.5	17.1778	-1.33753	1	1.5	0.185972	-7.86684	66	66.5	8.35217	-2.37785	6	6.5	0.739336	-5.8757
Chr1:21228801-21229100	341	341.5	64.6316	0.128423	344	344.5	53.6224	-0.140982	59.127	0	0.5	0.109802	-9.07277	4	4.5	1.17501	-5.65307	256	256.5	44.5193	-0.409386	231	231.5	45.0464	-0.392406	76	76.5	13.5636	-2.12408	84	84.5	18.2581	-1.69528	12	12.5	1.54977	-5.25369	1670	1670.5	209.809	1.82719	10	10.5	1.19431	-5.62956
Chr1:21260001-21260300	50	50.5	9.55753	0.147082	49	49.5	7.70481	-0.163797	8.63117	0	0.5	0.109802	-6.29658	0	0.5	0.130557	-6.0468	36	36.5	6.3351	-0.446188	20	20.5	3.98899	-1.11353	0	0.5	0.0886509	-6.60528	23	23.5	5.0777	-0.76538	91	91.5	11.3443	0.394341	1171	1171.5	147.136	4.09145	81	81.5	9.27014	0.103035
Chr1:21260601-21261300	34	34.5	6.5294	-0.12434	49	49.5	7.70481	0.114468	7.11711	0	0.5	0.109802	-6.01831	0	0.5	0.130557	-5.76854	29	29.5	5.12015	-0.475104	24	24.5	4.76733	-0.57811	8	8.5	1.50707	-2.23955	20	20.5	4.42949	-0.684152	4	4.5	0.557917	-3.67317	68	68.5	8.60336	0.27361	15	15.5	1.76303	-2.01323
Chr1:21374401-21374900	96	96.5	18.2634	0.0942083	102	102.5	15.9544	-0.100793	17.1089	0	0.5	0.109802	-7.2837	0	0.5	0.130557	-7.03392	115	115.5	20.0467	0.228617	95	95.5	18.5828	0.119224	24	24.5	4.3439	-1.97769	26	26.5	5.72592	-1.57917	8	8.5	1.05384	-4.02102	266	266.5	33.4715	0.968185	6	6.5	0.739336	-4.53237
Chr1:21390001-21390700	81	81.5	15.4245	0.312473	60	60.5	9.41699	-0.399416	12.4208	0	0.5	0.109802	-6.8217	3	3.5	0.913899	-3.76458	107	107.5	18.6582	0.587055	77	77.5	15.0803	0.279913	27	27.5	4.8758	-1.34904	17	17.5	3.78127	-1.71581	8	8.5	1.05384	-3.55902	371	371.5	46.6591	1.90941	34	34.5	3.92417	-1.66229
Chr1:21392401-21392900	361	361.5	68.4168	0.254262	297	297.5	46.3067	-0.308868	57.3617	0	0.5	0.109802	-9.02904	1	1.5	0.391671	-7.1943	241	241.5	41.9158	-0.452594	180	180.5	35.1225	-0.707691	90	90.5	16.0458	-1.83789	57	57.5	12.4242	-2.20694	35	35.5	4.40134	-3.70407	629	629.5	79.063	0.462915	46	46.5	5.2891	-3.43899
Chr1:21399601-21400100	102	102.5	19.399	0.146892	100	100.5	15.6431	-0.163561	17.521	0	0.5	0.109802	-7.31804	0	0.5	0.130557	-7.06826	107	107.5	18.6582	0.0907212	109	109.5	21.307	0.282242	29	29.5	5.23041	-1.74409	20	20.5	4.42949	-1.98388	75	75.5	9.36061	-0.904413	458	458.5	57.586	1.71663	56	56.5	6.42654	-1.44697
Chr1:21470001-21470500	276	276.5	52.3299	0.277606	218	218.5	34.0101	-0.344065	43.17	0	0.5	0.109802	-8.61898	2	2.5	0.652785	-6.04728	9	9.5	1.64886	-4.71049	2	2.5	0.486462	-6.47156	3	3.5	0.620557	-6.12032	0	0.5	0.108036	-8.64237	63	63.5	7.87283	-2.45507	1762	1762.5	221.364	2.35832	164	164.5	18.7109	-1.20615
Chr1:21470601-21472100	234	234.5	44.381	0.190756	214	214.5	33.3875	-0.219878	38.8843	4	4.5	0.98822	-5.29821	4	4.5	1.17501	-5.04844	395	395.5	68.6447	0.819963	303	303.5	59.0565	0.602909	170	170.5	30.23	-0.363207	148	148.5	32.0868	-0.277208	245	245.5	30.4375	-0.353338	764	764.5	96.0186	1.30413	351	351.5	39.981	0.0401298
Chr1:21507601-21508300	195	195.5	36.9999	0.353082	134	134.5	20.9353	-0.468504	28.9676	0	0.5	0.109802	-8.04339	0	0.5	0.130557	-7.79362	260	260.5	45.2135	0.642314	282	282.5	54.9702	0.924208	93	93.5	16.5777	-0.805195	58	58.5	12.6402	-1.19642	8	8.5	1.05384	-4.78071	841	841.5	105.689	1.86732	1	1.5	0.170616	-7.40754
Chr1:21509601-21510100	342	342.5	64.8209	0.355591	234	234.5	36.5006	-0.472949	50.6607	0	0.5	0.109802	-8.84982	1	1.5	0.391671	-7.01508	128	128.5	22.303	-1.18363	138	138.5	26.95	-0.910583	36	36.5	6.47152	-2.96869	28	28.5	6.15807	-3.04032	10	10.5	1.30181	-5.28228	530	530.5	66.629	0.395282	6	6.5	0.739336	-6.09849
Chr1:21524801-21525300	419	419.5	79.3938	0.131031	421	421.5	65.6076	-0.144131	72.5007	0	0.5	0.109802	-9.36694	1	1.5	0.391671	-7.53221	167	167.5	29.072	-1.31836	157	157.5	30.6471	-1.24224	11	11.5	2.03897	-5.15208	17	17.5	3.78127	-4.26105	0	0.5	0.0619908	-10.1917	1006	1006.5	126.413	0.802078	75	75.5	8.58768	-3.07765
Chr1:21529201-21529700	680	680.5	128.79	0.228012	585	585.5	91.1347	-0.270938	109.962	1	1.5	0.329407	-8.38292	9	9.5	2.48058	-5.47019	308	308.5	53.5446	-1.0382	302	302.5	58.8619	-0.901604	99	99.5	17.6415	-2.63996	83	83.5	18.0421	-2.60757	14	14.5	1.79773	-5.93469	654	654.5	82.2029	-0.419748	42	42.5	4.83412	-4.50761
Chr1:21602001-21602300	25	25.5	4.82608	0.108823	26	26.5	4.1248	-0.117706	4.47544	0	0.5	0.109802	-5.34905	1	1.5	0.391671	-3.51432	19	19.5	3.38451	-0.403083	17	17.5	3.40523	-0.394276	10	10.5	1.86167	-1.26543	5	5.5	1.1884	-1.91301	4	4.5	0.557917	-3.00391	236	236.5	29.7036	2.73054	8	8.5	0.966825	-2.2107
Chr1:21609401-21610100	194	194.5	36.8107	0.362118	131	131.5	20.4683	-0.484613	28.6395	0	0.5	0.109802	-8.02696	1	1.5	0.391671	-6.19222	123	123.5	21.4352	-0.418024	99	99.5	19.3612	-0.56484	11	11.5	2.03897	-3.81209	12	12.5	2.70091	-3.40649	22	22.5	2.78958	-3.35988	983	983.5	123.524	2.10872	46	46.5	5.2891	-2.43691
Chr1:21615201-21615700	28	28.5	5.39385	0.180559	26	26.5	4.1248	-0.206434	4.75933	0	0.5	0.109802	-5.43778	0	0.5	0.130557	-5.18801	21	21.5	3.73164	-0.350949	14	14.5	2.82148	-0.754306	1	1.5	0.265953	-4.16151	8	8.5	1.83662	-1.37371	3	3.5	0.433935	-3.45521	302	302.5	37.993	2.9969	3	3.5	0.398104	-3.57954
Chr1:21628601-21628900	120	120.5	22.8056	0.306073	90	90.5	14.0866	-0.388994	18.4461	1	1.5	0.329407	-5.8073	2	2.5	0.652785	-4.82056	49	49.5	8.59144	-1.10234	45	45.5	8.85361	-1.05898	6	6.5	1.15246	-4.00052	16	16.5	3.5652	-2.37126	2	2.5	0.309954	-5.89512	325	325.5	40.8817	1.14814	5	5.5	0.625592	-4.88195
Chr1:21637401-21638300	310	310.5	58.7646	0.293601	238	238.5	37.1232	-0.369027	47.9439	2	2.5	0.549011	-6.44837	5	5.5	1.43613	-5.06109	176	176.5	30.6341	-0.646207	178	178.5	34.7334	-0.465025	56	56.5	10.0176	-2.25882	76	76.5	16.5295	-1.5363	208	208.5	25.8502	-0.891175	626	626.5	78.6862	0.714764	321	321.5	36.5687	-0.390737
Chr1:21640401-21640900	368	368.5	69.7416	0.206593	328	328.5	51.1319	-0.241202	60.4368	0	0.5	0.109802	-9.10437	2	2.5	0.652785	-6.53267	148	148.5	25.7743	-1.22949	138	138.5	26.95	-1.16514	23	23.5	4.16659	-3.85849	38	38.5	8.31879	-2.86098	5	5.5	0.681898	-6.46973	695	695.5	87.3524	0.531421	1	1.5	0.170616	-8.46853
Chr1:21675001-21675500	100	100.5	19.0204	0.108448	104	104.5	16.2657	-0.117268	17.6431	0	0.5	0.109802	-7.32805	1	1.5	0.391671	-5.49332	104	104.5	18.1375	0.0398728	75	75.5	14.6911	-0.264155	20	20.5	3.63469	-2.2792	6	6.5	1.40447	-3.651	16	16.5	2.0457	-3.10844	2106	2106.5	264.569	3.90647	15	15.5	1.76303	-3.32297
Chr1:21681401-21681700	503	503.5	95.2914	0.281014	395	395.5	61.5606	-0.349324	78.426	0	0.5	0.109802	-9.48028	6	6.5	1.69724	-5.53007	122	122.5	21.2616	-1.88308	137	137.5	26.7554	-1.5515	37	37.5	6.64882	-3.56016	49	49.5	10.6956	-2.87432	5	5.5	0.681898	-6.84563	274	274.5	34.4763	-1.18573	1	1.5	0.170616	-8.84444
Chr1:21683201-21683700	595	595.5	112.703	0.109202	618	618.5	96.2712	-0.11815	104.487	0	0.5	0.109802	-9.8942	6	6.5	1.69724	-5.94399	385	385.5	66.9091	-0.643052	498	498.5	97.0005	-0.107262	126	126.5	22.4287	-2.21991	140	140.5	30.3582	-1.78317	5	5.5	0.681898	-7.25955	509	509.5	63.9914	-0.707375	3	3.5	0.398104	-8.03596
Chr1:21731601-21732300	38	38.5	7.28644	0.239341	32	32.5	5.05871	-0.287102	6.17257	0	0.5	0.109802	-5.81289	0	0.5	0.130557	-5.56312	45	45.5	7.89718	0.355466	13	13.5	2.62689	-1.23251	3	3.5	0.620557	-3.31424	8	8.5	1.83662	-1.74882	6	6.5	0.80588	-2.93724	118	118.5	14.8832	1.26974	13	13.5	1.53554	-2.00712
Chr1:21741401-21741900	205	205.5	38.8925	0.130967	206	206.5	32.1423	-0.144054	35.5174	2	2.5	0.549011	-6.01555	4	4.5	1.17501	-4.91778	151	151.5	26.295	-0.433737	126	126.5	24.615	-0.52899	64	64.5	11.436	-1.63495	70	70.5	15.2331	-1.22132	48	48.5	6.0131	-2.56234	272	272.5	34.2251	-0.0534732	144	144.5	16.436	-1.11167
Chr1:21857801-21858300	280	280.5	53.0869	0.257647	229	229.5	35.7223	-0.313884	44.4046	5	5.5	1.20782	-5.20023	5	5.5	1.43613	-4.95045	242	242.5	42.0894	-0.0772525	238	238.5	46.4085	0.0636791	61	61.5	10.9041	-2.02584	54	54.5	11.7759	-1.91487	53	53.5	6.63301	-2.74297	491	491.5	61.7307	0.475279	79	79.5	9.04265	-2.29589
Chr1:21918601-21919100	42	42.5	8.04347	0.262205	34	34.5	5.37002	-0.320685	6.70674	0	0.5	0.109802	-5.93263	0	0.5	0.130557	-5.68286	30	30.5	5.29372	-0.341331	17	17.5	3.40523	-0.977859	15	15.5	2.74818	-1.28714	8	8.5	1.83662	-1.86856	2	2.5	0.309954	-4.43549	267	267.5	33.5971	2.32465	8	8.5	0.966825	-2.79429
Chr1:21947001-21947500	137	137.5	26.023	0.115315	141	141.5	22.0249	-0.125339	24.0239	0	0.5	0.109802	-7.77342	3	3.5	0.913899	-4.71629	63	63.5	11.0213	-1.12417	62	62.5	12.1615	-0.982145	9	9.5	1.68437	-3.83419	6	6.5	1.40447	-4.09637	0	0.5	0.0619908	-8.5982	592	592.5	74.416	1.63114	4	4.5	0.511848	-5.55261
Chr1:21991001-21991700	101	101.5	19.2097	0.282637	79	79.5	12.3744	-0.35184	15.792	1	1.5	0.329407	-5.58318	0	0.5	0.130557	-6.91837	54	54.5	9.45926	-0.739398	68	68.5	13.3291	-0.244623	27	27.5	4.8758	-1.69549	24	24.5	5.29378	-1.57683	24	24.5	3.03755	-2.37822	220	220.5	27.694	0.810378	28	28.5	3.24171	-2.28437
Chr1:21992601-21993100	127	127.5	24.1304	0.390515	81	81.5	12.6857	-0.537134	18.408	0	0.5	0.109802	-7.38929	2	2.5	0.652785	-4.81759	43	43.5	7.55005	-1.28578	30	30.5	5.93483	-1.63306	17	17.5	3.10278	-2.5687	4	4.5	0.972326	-4.24275	20	20.5	2.54162	-2.85652	109	109.5	13.7528	-0.420609	20	20.5	2.33175	-2.98085
Chr1:22024801-22025300	492	492.5	93.2096	0.155439	476	476.5	74.1685	-0.174232	83.6891	2	2.5	0.549011	-7.25206	4	4.5	1.17501	-6.15429	220	220.5	38.271	-1.12879	232	232.5	45.241	-0.88741	14	14.5	2.57088	-5.02471	18	18.5	3.99734	-4.38793	21	21.5	2.6656	-4.97251	2585	2585.5	324.73	1.95613	10	10.5	1.19431	-6.13079
Chr1:22042601-22042900	86	86.5	16.3708	0.0184664	102	102.5	15.9544	-0.0187058	16.1626	0	0.5	0.109802	-7.20161	0	0.5	0.130557	-6.95184	43	43.5	7.55005	-1.0981	55	55.5	10.7995	-0.581702	15	15.5	2.74818	-2.55611	8	8.5	1.83662	-3.13754	18	18.5	2.29366	-2.81694	341	341.5	42.8912	1.40802	16	16.5	1.87678	-3.10633
Chr1:22060401-22061100	236	236.5	44.7595	0.360172	160	160.5	24.9823	-0.481119	34.8709	0	0.5	0.109802	-8.31097	5	5.5	1.43613	-4.60177	135	135.5	23.518	-0.568259	129	129.5	25.1987	-0.468673	42	42.5	7.53533	-2.21028	41	41.5	8.96701	-1.95932	207	207.5	25.7262	-0.438787	588	588.5	73.9136	1.08382	322	322.5	36.6825	0.0730671
Chr1:22084801-22085500	671	671.5	127.087	0.230348	575	575.5	89.5781	-0.274247	108.332	17	17.5	3.84308	-4.81706	24	24.5	6.39729	-4.08186	227	227.5	39.4859	-1.45606	236	236.5	46.0193	-1.23515	77	77.5	13.7409	-2.97892	99	99.5	21.4992	-2.33311	250	250.5	31.0574	-1.80246	659	659.5	82.8309	-0.387224	230	230.5	26.218	-2.04684
Chr1:22089001-22089500	266	266.5	50.4373	0.335691	189	189.5	29.4962	-0.438271	39.9667	0	0.5	0.109802	-8.50775	0	0.5	0.130557	-8.25798	114	114.5	19.8731	-1.00798	113	113.5	22.0854	-0.855709	39	39.5	7.00342	-2.51267	31	31.5	6.80628	-2.55386	11	11.5	1.42579	-4.80897	901	901.5	113.225	1.50232	9	9.5	1.08057	-5.20894
Chr1:22106401-22106900	346	346.5	65.5779	0.0698222	381	381.5	59.3815	-0.0733741	62.4797	0	0.5	0.109802	-9.15234	0	0.5	0.130557	-8.90256	208	208.5	36.1882	-0.787869	224	224.5	43.6843	-0.516274	65	65.5	11.6133	-2.42761	71	71.5	15.4492	-2.01586	3	3.5	0.433935	-7.16976	235	235.5	29.578	-1.07886	8	8.5	0.966825	-6.01399
Chr1:22162201-22162700	374	374.5	70.8771	0.049725	424	424.5	66.0746	-0.0515002	68.4759	2	2.5	0.549011	-6.96262	3	3.5	0.913899	-6.22742	266	266.5	46.2549	-0.565988	235	235.5	45.8247	-0.57947	94	94.5	16.755	-2.031	68	68.5	14.801	-2.2099	9	9.5	1.17782	-5.8614	1014	1014.5	127.418	0.895898	5	5.5	0.625592	-6.77423
Chr1:22163201-22163700	83	83.5	15.803	0.0956631	88	88.5	13.7753	-0.10246	14.7892	0	0.5	0.109802	-7.07349	1	1.5	0.391671	-5.23875	38	38.5	6.68223	-1.14614	51	51.5	10.0211	-0.561497	26	26.5	4.6985	-1.65427	18	18.5	3.99734	-1.88743	121	121.5	15.0638	0.0265419	142	142.5	17.8975	0.275219	191	191.5	21.782	0.558596
Chr1:22164001-22164300	168	168.5	31.89	0.323811	122	122.5	19.0675	-0.41818	25.4787	2	2.5	0.549011	-5.53631	6	6.5	1.69724	-3.90803	47	47.5	8.24431	-1.62782	56	56.5	10.994	-1.21257	20	20.5	3.63469	-2.80939	16	16.5	3.5652	-2.83724	57	57.5	7.12894	-1.83753	333	333.5	41.8865	0.717191	65	65.5	7.45024	-1.77393
Chr1:22166201-22168100	270	270.5	51.1943	0.259794	220	220.5	34.3214	-0.31708	42.7579	3	3.5	0.768616	-5.79778	5	5.5	1.43613	-4.89593	246	246.5	42.7836	0.000869518	228	228.5	44.4626	0.056403	107	107.5	19.06	-1.16565	79	79.5	17.1778	-1.31565	929	929.5	115.241	1.43039	1146	1146.5	143.996	1.75177	1258	1258.5	143.147	1.74323
Chr1:22226601-22226900	32	32.5	6.15089	0.154305	31	31.5	4.90306	-0.172807	5.52697	0	0.5	0.109802	-5.65351	0	0.5	0.130557	-5.40374	18	18.5	3.21094	-0.783493	11	11.5	2.23772	-1.30446	8	8.5	1.50707	-1.87475	3	3.5	0.756254	-2.86955	2	2.5	0.309954	-4.15636	83	83.5	10.4873	0.924083	3	3.5	0.398104	-3.79527
Chr1:22356801-22357100	42	42.5	8.04347	0.313324	31	31.5	4.90306	-0.400811	6.47326	0	0.5	0.109802	-5.88151	0	0.5	0.130557	-5.63174	33	33.5	5.81441	-0.154861	40	40.5	7.88068	0.283827	15	15.5	2.74818	-1.23602	15	15.5	3.34912	-0.95071	3	3.5	0.433935	-3.89894	1973	1973.5	247.865	5.25892	11	11.5	1.30806	-2.30707
Chr1:22443401-22443900	455	455.5	86.207	0.128425	459	459.5	71.5224	-0.140985	78.8647	0	0.5	0.109802	-9.48833	0	0.5	0.130557	-9.23856	0	0.5	0.0867822	-9.82776	1	1.5	0.291877	-8.07788	0	0.5	0.0886509	-9.79703	0	0.5	0.108036	-9.51172	19	19.5	2.41764	-5.02771	2392	2392.5	300.49	1.92986	3	3.5	0.398104	-7.63009
Chr1:22447201-22447500	85	85.5	16.1816	0.428793	50	50.5	7.86046	-0.612872	12.021	0	0.5	0.109802	-6.77451	0	0.5	0.130557	-6.52474	29	29.5	5.12015	-1.2313	45	45.5	8.85361	-0.441221	3	3.5	0.620557	-4.27585	1	1.5	0.324109	-5.21294	0	0.5	0.0619908	-7.59929	172	172.5	21.6654	0.849835	3	3.5	0.398104	-4.91627
Chr1:22456201-22456500	25	25.5	4.82608	-0.100951	35	35.5	5.52567	0.0943467	5.17588	1	1.5	0.329407	-3.97386	0	0.5	0.130557	-5.30905	6	6.5	1.12817	-2.19782	4	4.5	0.875631	-2.56341	1	1.5	0.265953	-4.28256	1	1.5	0.324109	-3.99725	3	3.5	0.433935	-3.57625	339	339.5	42.64	3.04233	5	5.5	0.625592	-3.04851
Chr1:22459401-22459900	287	287.5	54.4117	0.196609	260	260.5	40.5475	-0.227694	47.4796	0	0.5	0.109802	-8.75626	4	4.5	1.17501	-5.33656	163	163.5	28.3778	-0.742546	124	124.5	24.2258	-0.970764	37	37.5	6.64882	-2.83614	34	34.5	7.4545	-2.67112	10	10.5	1.30181	-5.18872	466	466.5	58.5908	0.303366	0	0.5	0.056872	-9.70537
Chr1:22562601-22563100	170	170.5	32.2685	0.278597	134	134.5	20.9353	-0.345592	26.6019	0	0.5	0.109802	-7.92048	1	1.5	0.391671	-6.08574	99	99.5	17.2697	-0.623289	112	112.5	21.8908	-0.281205	31	31.5	5.58501	-2.2519	26	26.5	5.72592	-2.21595	22	22.5	2.78958	-3.25341	949	949.5	119.254	2.16444	29	29.5	3.35545	-2.98695
Chr1:22697801-22698300	73	73.5	13.9105	0.160953	70	70.5	10.9735	-0.181192	12.442	0	0.5	0.109802	-6.82417	1	1.5	0.391671	-4.98943	43	43.5	7.55005	-0.720658	29	29.5	5.74025	-1.11603	9	9.5	1.68437	-2.88494	18	18.5	3.99734	-1.63811	6	6.5	0.80588	-3.94851	181	181.5	22.7958	0.873549	3	3.5	0.398104	-4.96593
Chr1:22698801-22699100	38	38.5	7.28644	-0.0408351	49	49.5	7.70481	0.039711	7.49562	0	0.5	0.109802	-6.09307	0	0.5	0.130557	-5.8433	45	45.5	7.89718	0.0752899	38	38.5	7.49151	-0.000791147	8	8.5	1.50707	-2.31431	19	19.5	4.21341	-0.831059	14	14.5	1.79773	-2.05987	296	296.5	37.2394	2.31271	7	7.5	0.853081	-3.13529
Chr1:22743001-22743500	231	231.5	43.8132	0.171164	218	218.5	34.0101	-0.194239	38.9117	0	0.5	0.109802	-8.46915	3	3.5	0.913899	-5.41203	131	131.5	22.8237	-0.769669	102	102.5	19.9449	-0.964181	7	7.5	1.32976	-4.87096	6	6.5	1.40447	-4.7921	9	9.5	1.17782	-5.04601	968	968.5	121.64	1.64435	2	2.5	0.28436	-7.09634
Chr1:22779601-22780300	56	56.5	10.6931	0.292296	43	43.5	6.77089	-0.366964	8.73199	0	0.5	0.109802	-6.31333	1	1.5	0.391671	-4.4786	49	49.5	8.59144	-0.0234097	55	55.5	10.7995	0.306577	14	14.5	2.57088	-1.76405	12	12.5	2.70091	-1.69287	16	16.5	2.0457	-2.09372	401	401.5	50.427	2.52982	19	19.5	2.21801	-1.97704
Chr1:22855401-22855700	41	41.5	7.85421	0.181981	38	38.5	5.99263	-0.208296	6.92342	1	1.5	0.329407	-4.39354	0	0.5	0.130557	-5.72873	7	7.5	1.30173	-2.41105	20	20.5	3.98899	-0.795462	1	1.5	0.265953	-4.70224	12	12.5	2.70091	-1.35804	21	21.5	2.6656	-1.37702	215	215.5	27.0661	1.96693	20	20.5	2.33175	-1.57007
Chr1:22887801-22888100	315	315.5	59.7109	0.243411	264	264.5	41.1701	-0.292985	50.4405	0	0.5	0.109802	-8.84353	4	4.5	1.17501	-5.42384	181	181.5	31.502	-0.679142	178	178.5	34.7334	-0.538261	66	66.5	11.7906	-2.09695	56	56.5	12.2081	-2.04675	32	32.5	4.0294	-3.64595	1027	1027.5	129.05	1.35528	51	51.5	5.85782	-3.10615
Chr1:22985201-22985900	251	251.5	47.5984	0.126386	254	254.5	39.6136	-0.138531	43.606	1	1.5	0.329407	-7.04851	0	0.5	0.130557	-8.3837	6	6.5	1.12817	-5.27247	4	4.5	0.875631	-5.63806	1	1.5	0.265953	-7.35721	2	2.5	0.540181	-6.33494	18	18.5	2.29366	-4.2488	430	430.5	54.0693	0.310283	21	21.5	2.4455	-4.15633
Chr1:23031601-23031900	299	299.5	56.6828	0.19632	271	271.5	42.2597	-0.227307	49.4712	1	1.5	0.329407	-7.23058	1	1.5	0.391671	-6.9808	122	122.5	21.2616	-1.21834	105	105.5	20.5287	-1.26895	19	19.5	3.45739	-3.83884	22	22.5	4.86163	-3.34708	12	12.5	1.54977	-4.99647	769	769.5	96.6465	0.966128	23	23.5	2.67299	-4.21007
Chr1:23033201-23033500	266	266.5	50.4373	0.134132	266	266.5	41.4814	-0.147892	45.9594	0	0.5	0.109802	-8.70931	3	3.5	0.913899	-5.65218	200	200.5	34.7997	-0.401285	167	167.5	32.5929	-0.495799	68	68.5	12.1452	-1.91997	49	49.5	10.6956	-2.10334	48	48.5	6.0131	-2.93418	1198	1198.5	150.527	1.7116	57	57.5	6.54028	-2.81293
Chr1:23068001-23068500	298	298.5	56.4935	0.125433	302	302.5	47.0849	-0.137386	51.7892	0	0.5	0.109802	-8.8816	3	3.5	0.913899	-5.82447	114	114.5	19.8731	-1.38183	117	117.5	22.8637	-1.17959	10	10.5	1.86167	-4.79798	17	17.5	3.78127	-3.77571	12	12.5	1.54977	-5.06253	1497	1497.5	188.081	1.86063	3	3.5	0.398104	-7.02336
Chr1:23097001-23097300	107	107.5	20.3452	0.0234184	126	126.5	19.6901	-0.0238049	20.0177	0	0.5	0.109802	-7.51022	2	2.5	0.652785	-4.93852	72	72.5	12.5834	-0.669748	62	62.5	12.1615	-0.718946	12	12.5	2.21627	-3.17507	9	9.5	2.05269	-3.28569	5	5.5	0.681898	-4.87557	386	386.5	48.5431	1.27799	8	8.5	0.966825	-4.37187
Chr1:23122801-23123300	665	665.5	125.951	0.13609	663	663.5	103.276	-0.150277	114.613	9	9.5	2.08624	-5.77972	2	2.5	0.652785	-7.45595	140	140.5	24.3858	-2.23266	141	141.5	27.5337	-2.0575	33	33.5	5.93961	-4.27026	29	29.5	6.37414	-4.1684	48	48.5	6.0131	-4.25252	1761	1761.5	221.238	0.948826	20	20.5	2.33175	-5.61922
Chr1:23125001-23125500	56	56.5	10.6931	0.305212	42	42.5	6.61524	-0.3876	8.65416	0	0.5	0.109802	-6.30041	0	0.5	0.130557	-6.05064	23	23.5	4.07876	-1.08526	32	32.5	6.324	-0.452555	14	14.5	2.57088	-1.75113	7	7.5	1.62054	-2.41692	2	2.5	0.309954	-4.80327	384	384.5	48.2919	2.48031	4	4.5	0.511848	-4.07961
Chr1:23140401-23141300	869	869.5	164.56	0.226107	750	750.5	116.817	-0.268251	140.689	11	11.5	2.52545	-5.79982	7	7.5	1.95835	-6.16672	329	329.5	57.1895	-1.29868	237	237.5	46.2139	-1.60611	132	132.5	23.4925	-2.58223	116	116.5	25.1724	-2.48259	11	11.5	1.42579	-6.6246	814	814.5	102.298	-0.459722	21	21.5	2.4455	-5.84623
Chr1:23152601-23153100	62	62.5	11.8286	0.219972	54	54.5	8.48307	-0.259652	10.1559	0	0.5	0.109802	-6.53126	6	6.5	1.69724	-2.58105	71	71.5	12.4099	0.289176	57	57.5	11.1886	0.139721	10	10.5	1.86167	-2.44764	15	15.5	3.34912	-1.60046	33	33.5	4.15338	-1.28995	402	402.5	50.5526	2.31547	109	109.5	12.455	0.294411
Chr1:23164801-23165300	114	114.5	21.67	0.0948676	121	121.5	18.9118	-0.101548	20.2909	0	0.5	0.109802	-7.52978	0	0.5	0.130557	-7.28001	48	48.5	8.41788	-1.26931	51	51.5	10.0211	-1.01779	11	11.5	2.03897	-3.31492	5	5.5	1.1884	-4.09374	4	4.5	0.557917	-5.18464	473	473.5	59.47	1.55133	0	0.5	0.056872	-8.4789
Chr1:23174401-23175100	48	48.5	9.17902	-0.210515	77	77.5	12.0631	0.183672	10.6211	1	1.5	0.329407	-5.01091	0	0.5	0.130557	-6.3461	25	25.5	4.42589	-1.26289	43	43.5	8.46444	-0.327441	2	2.5	0.443255	-4.58265	8	8.5	1.83662	-2.5318	6	6.5	0.80588	-3.72022	24	24.5	3.07712	-1.78728	0	0.5	0.056872	-7.54499
Chr1:23212201-23212900	92	92.5	17.5064	0.42134	55	55.5	8.63873	-0.59765	13.0725	0	0.5	0.109802	-6.89549	2	2.5	0.652785	-4.32379	32	32.5	5.64085	-1.21256	35	35.5	6.90776	-0.920251	10	10.5	1.86167	-2.81187	4	4.5	0.972326	-3.74896	5	5.5	0.681898	-4.26084	303	303.5	38.1186	1.54395	9	9.5	1.08057	-3.59668
Chr1:23214201-23215100	37	37.5	7.09718	0.0998194	39	39.5	6.14828	-0.107243	6.62273	0	0.5	0.109802	-5.91445	0	0.5	0.130557	-5.66467	14	14.5	2.51668	-1.3959	23	23.5	4.57274	-0.534367	2	2.5	0.443255	-3.90122	2	2.5	0.540181	-3.61591	0	0.5	0.0619908	-6.73923	90	90.5	11.3665	0.779289	0	0.5	0.056872	-6.86356
Chr1:23246801-23247300	425	425.5	80.5293	0.215976	373	373.5	58.1363	-0.254099	69.3328	0	0.5	0.109802	-9.30249	2	2.5	0.652785	-6.73079	265	265.5	46.0814	-0.589354	252	252.5	49.1326	-0.496856	66	66.5	11.7906	-2.5559	72	72.5	15.6653	-2.14597	38	38.5	4.77329	-3.86048	2500	2500.5	314.054	2.1794	23	23.5	2.67299	-4.69701
Chr1:23280201-23280900	490	490.5	92.8311	-0.00615687	601	601.5	93.6251	0.00613071	93.2281	0	0.5	0.109802	-9.72971	5	5.5	1.43613	-6.02051	263	263.5	45.7342	-1.02749	235	235.5	45.8247	-1.02464	107	107.5	19.06	-2.29022	71	71.5	15.4492	-2.59323	23	23.5	2.91357	-4.99991	2659	2659.5	334.024	1.84112	38	38.5	4.37915	-4.41204
Chr1:23295401-23296100	380	380.5	72.0127	0.211455	336	336.5	52.3771	-0.247859	62.1949	0	0.5	0.109802	-9.14574	3	3.5	0.913899	-6.08862	187	187.5	32.5433	-0.934434	197	197.5	38.4305	-0.694545	53	53.5	9.48565	-2.71298	82	82.5	17.826	-1.80282	14	14.5	1.79773	-5.11255	517	517.5	64.9962	0.0635591	33	33.5	3.81043	-4.02877
Chr1:23296201-23297100	129	129.5	24.5089	0.0416378	148	148.5	23.1144	-0.0428754	23.8117	2	2.5	0.549011	-5.43869	2	2.5	0.652785	-5.18892	129	129.5	22.4766	-0.0832452	135	135.5	26.3662	0.147023	39	39.5	7.00342	-1.76554	38	38.5	8.31879	-1.51722	30	30.5	3.78144	-2.65466	420	420.5	52.8134	1.14923	45	45.5	5.17536	-2.20194
Chr1:23321201-23321700	214	214.5	40.5959	0.363974	144	144.5	22.4918	-0.487958	31.5438	0	0.5	0.109802	-8.16631	1	1.5	0.391671	-6.33157	213	213.5	37.056	0.23235	189	189.5	36.8738	0.225238	72	72.5	12.8544	-1.2951	88	88.5	19.1224	-0.722093	14	14.5	1.79773	-4.13311	119	119.5	15.0088	-1.07155	35	35.5	4.03791	-2.96568
Chr1:23430801-23431100	64	64.5	12.2071	0.227964	55	55.5	8.63873	-0.270871	10.4229	0	0.5	0.109802	-6.56871	0	0.5	0.130557	-6.31894	23	23.5	4.07876	-1.35356	23	23.5	4.57274	-1.18863	6	6.5	1.15246	-3.17697	5	5.5	1.1884	-3.13267	6	6.5	0.80588	-3.69305	311	311.5	39.1233	1.90827	25	25.5	2.90047	-1.8454
Chr1:23434801-23435100	46	46.5	8.8005	0.0524781	52	52.5	8.17177	-0.0544593	8.48613	0	0.5	0.109802	-6.27213	0	0.5	0.130557	-6.02236	11	11.5	1.99599	-2.088	8	8.5	1.65397	-2.35917	2	2.5	0.443255	-4.2589	5	5.5	1.1884	-2.83609	4	4.5	0.557917	-3.92699	217	217.5	27.3173	1.68663	7	7.5	0.853081	-3.31435
Chr1:23435801-23436100	146	146.5	27.7263	0.445401	83	83.5	12.997	-0.647676	20.3617	0	0.5	0.109802	-7.5348	0	0.5	0.130557	-7.28503	27	27.5	4.77302	-2.09288	27	27.5	5.35108	-1.92795	1	1.5	0.265953	-6.25854	0	0.5	0.108036	-7.5582	3	3.5	0.433935	-5.55223	260	260.5	32.7179	0.684226	5	5.5	0.625592	-5.02449
Chr1:23510001-23510500	83	83.5	15.803	0.118621	85	85.5	13.3083	-0.129255	14.5557	8	8.5	1.86664	-2.96307	3	3.5	0.913899	-3.9934	3	3.5	0.607476	-4.58261	8	8.5	1.65397	-3.13758	12	12.5	2.21627	-2.71537	14	14.5	3.13305	-2.21594	73	73.5	9.11264	-0.67564	570	570.5	71.6528	2.29944	41	41.5	4.72038	-1.62461
Chr1:23566201-23566700	169	169.5	32.0792	0.318245	124	124.5	19.3788	-0.408919	25.729	0	0.5	0.109802	-7.87234	1	1.5	0.391671	-6.03761	84	84.5	14.6662	-0.810901	69	69.5	13.5236	-0.927912	24	24.5	4.3439	-2.56633	11	11.5	2.48483	-3.37217	15	15.5	1.92171	-3.74293	68	68.5	8.60336	-1.58042	24	24.5	2.78673	-3.20675
Chr1:23749001-23749300	93	93.5	17.6956	0.272898	74	74.5	11.5961	-0.336852	14.6459	0	0.5	0.109802	-7.05944	1	1.5	0.391671	-5.22471	36	36.5	6.3351	-1.20905	44	44.5	8.65902	-0.758219	5	5.5	0.97516	-3.90871	15	15.5	3.34912	-2.12864	4	4.5	0.557917	-4.7143	269	269.5	33.8483	1.20859	3	3.5	0.398104	-5.2012
Chr1:23861801-23862300	341	341.5	64.6316	0.196467	309	309.5	48.1745	-0.227504	56.4031	1	1.5	0.329407	-7.41976	1	1.5	0.391671	-7.16999	132	132.5	22.9973	-1.29431	121	121.5	23.642	-1.25442	43	43.5	7.71263	-2.87048	46	46.5	10.0474	-2.48896	7	7.5	0.929862	-5.92261	1095	1095.5	137.591	1.28654	14	14.5	1.64929	-5.09586
Chr1:23907001-23907500	417	417.5	79.0152	0.180079	388	388.5	60.4711	-0.205806	69.7432	0	0.5	0.109802	-9.311	1	1.5	0.391671	-7.47627	195	195.5	33.9319	-1.03941	161	161.5	31.4254	-1.15012	52	52.5	9.30835	-2.90545	57	57.5	12.4242	-2.4889	23	23.5	2.91357	-4.58119	1553	1553.5	195.114	1.4842	47	47.5	5.40284	-3.69026
Chr1:23925601-23925900	54	54.5	10.3146	0.20765	48	48.5	7.54916	-0.242645	8.93186	1	1.5	0.329407	-4.76102	1	1.5	0.391671	-4.51125	25	25.5	4.42589	-1.01299	34	34.5	6.71317	-0.411966	5	5.5	0.97516	-3.19525	7	7.5	1.62054	-2.46248	16	16.5	2.0457	-2.12637	70	70.5	8.85456	-0.0125405	17	17.5	1.99052	-2.16581
Chr1:23946801-23947100	268	268.5	50.8158	0.0677857	296	296.5	46.151	-0.0711283	48.4834	0	0.5	0.109802	-8.78644	6	6.5	1.69724	-4.83623	23	23.5	4.07876	-3.57129	25	25.5	4.96191	-3.28852	0	0.5	0.0886509	-9.09514	0	0.5	0.108036	-8.80983	19	19.5	2.41764	-4.32582	3953	3953.5	496.546	3.35636	10	10.5	1.19431	-5.34324
Chr1:24064001-24064300	220	220.5	41.7314	0.128238	222	222.5	34.6327	-0.140759	38.1821	0	0.5	0.109802	-8.44184	1	1.5	0.391671	-6.60711	223	223.5	38.7917	0.0228513	175	175.5	34.1496	-0.161025	48	48.5	8.59914	-2.15063	35	35.5	7.67057	-2.31549	8	8.5	1.05384	-5.17916	282	282.5	35.481	-0.105847	16	16.5	1.87678	-4.34657
Chr1:24101201-24101700	206	206.5	39.0818	0.16601	196	196.5	30.5858	-0.187627	34.8338	1	1.5	0.329407	-6.72447	3	3.5	0.913899	-5.25231	78	78.5	13.6248	-1.35425	85	85.5	16.637	-1.06609	14	14.5	2.57088	-3.76015	19	19.5	4.21341	-3.04743	3	3.5	0.433935	-6.32686	277	277.5	34.853	0.000797907	4	4.5	0.511848	-6.08863
Chr1:24241201-24241500	198	198.5	37.5677	-0.0647091	263	263.5	41.0145	0.0619309	39.2911	0	0.5	0.109802	-8.48315	1	1.5	0.391671	-6.64842	180	180.5	31.3284	-0.326732	172	172.5	33.5659	-0.227208	32	32.5	5.76231	-2.76948	30	30.5	6.59021	-2.57581	12	12.5	1.54977	-4.66408	1212	1212.5	152.286	1.95451	17	17.5	1.99052	-4.30298
Chr1:24250801-24251100	435	435.5	82.4219	0.195206	395	395.5	61.5606	-0.225813	71.9913	0	0.5	0.109802	-9.35677	0	0.5	0.130557	-9.107	311	311.5	54.0653	-0.413118	259	259.5	50.4947	-0.511689	0	0.5	0.0886509	-9.66547	0	0.5	0.108036	-9.38016	5	5.5	0.681898	-6.72212	677	677.5	85.0917	0.241196	3	3.5	0.398104	-7.49853
Chr1:24317201-24317700	127	127.5	24.1304	0.20209	114	114.5	17.8222	-0.235083	20.9763	0	0.5	0.109802	-7.57771	4	4.5	1.17501	-4.15801	100	100.5	17.4432	-0.266094	64	64.5	12.5507	-0.740992	26	26.5	4.6985	-2.15849	24	24.5	5.29378	-1.98639	2	2.5	0.309954	-6.08056	352	352.5	44.2728	1.07766	4	4.5	0.511848	-5.3569
Chr1:24338001-24338300	48	48.5	9.17902	0.366692	32	32.5	5.05871	-0.492877	7.11886	0	0.5	0.109802	-6.01867	0	0.5	0.130557	-5.7689	5	5.5	0.954605	-2.89867	17	17.5	3.40523	-1.06389	0	0.5	0.0886509	-6.32737	3	3.5	0.756254	-3.23471	7	7.5	0.929862	-2.93656	240	240.5	30.206	2.08511	3	3.5	0.398104	-4.16043
Chr1:24350601-24351300	161	161.5	30.5652	0.187515	148	148.5	23.1144	-0.21558	26.8398	3	3.5	0.768616	-5.12597	1	1.5	0.391671	-6.09859	96	96.5	16.749	-0.680302	68	68.5	13.3291	-1.0098	28	28.5	5.0531	-2.40913	23	23.5	5.0777	-2.40213	161	161.5	20.023	-0.422715	640	640.5	80.4446	1.58362	155	155.5	17.6872	-0.601668
Chr1:24352201-24353300	167	167.5	31.7007	-0.0100128	206	206.5	32.1423	0.00994382	31.9215	0	0.5	0.109802	-8.18348	6	6.5	1.69724	-4.23327	138	138.5	24.0387	-0.409171	139	139.5	27.1446	-0.233865	74	74.5	13.209	-1.27301	60	60.5	13.0724	-1.28801	55	55.5	6.88098	-2.21384	473	473.5	59.47	0.897633	96	96.5	10.9763	-1.54014
Chr1:24384801-24385300	303	303.5	57.4398	0.285533	236	236.5	36.8119	-0.356348	47.1258	0	0.5	0.109802	-8.74547	3	3.5	0.913899	-5.68834	116	116.5	20.2203	-1.22072	93	93.5	18.1937	-1.37308	24	24.5	4.3439	-3.43946	19	19.5	4.21341	-3.48346	15	15.5	1.92171	-4.61605	1396	1396.5	175.396	1.89602	9	9.5	1.08057	-5.44666
Chr1:24428801-24429300	94	94.5	17.8849	0.0151621	112	112.5	17.5109	-0.0153231	17.6979	1	1.5	0.329407	-5.74756	8	8.5	2.21947	-2.99529	34	34.5	5.98797	-1.56344	27	27.5	5.35108	-1.72568	12	12.5	2.21627	-2.99737	6	6.5	1.40447	-3.65548	4	4.5	0.557917	-4.98738	369	369.5	46.4079	1.39079	26	26.5	3.01422	-2.55372
Chr1:24454801-24455300	42	42.5	8.04347	0.118893	43	43.5	6.77089	-0.129578	7.40718	0	0.5	0.109802	-6.07594	1	1.5	0.391671	-4.24121	5	5.5	0.954605	-2.95595	7	7.5	1.45939	-2.34356	2	2.5	0.443255	-4.06272	0	0.5	0.108036	-6.09934	5	5.5	0.681898	-3.4413	137	137.5	17.2695	1.22123	12	12.5	1.4218	-2.3812
Chr1:24531801-24532300	615	615.5	116.488	0.21797	538	538.5	83.819	-0.256866	100.154	0	0.5	0.109802	-9.83309	4	4.5	1.17501	-6.4134	359	359.5	62.3964	-0.68268	339	339.5	66.0615	-0.600333	103	103.5	18.3507	-2.4483	96	96.5	20.851	-2.26403	16	16.5	2.0457	-5.61348	1865	1865.5	234.3	1.22614	10	10.5	1.19431	-6.38989
Chr1:24577201-24577500	52	52.5	9.93605	0.263801	42	42.5	6.61524	-0.323078	8.27564	0	0.5	0.109802	-6.23589	0	0.5	0.130557	-5.98612	35	35.5	6.16154	-0.425581	42	42.5	8.26985	-0.00101012	9	9.5	1.68437	-2.29666	14	14.5	3.13305	-1.4013	4	4.5	0.557917	-3.89075	104	104.5	13.1248	0.665356	6	6.5	0.739336	-3.48457
Chr1:24645601-24646300	46	46.5	8.8005	0.281414	36	36.5	5.68132	-0.349944	7.24091	0	0.5	0.109802	-6.04319	1	1.5	0.391671	-4.20846	22	22.5	3.9052	-0.890775	38	38.5	7.49151	0.0490857	13	13.5	2.39358	-1.597	11	11.5	2.48483	-1.54302	6	6.5	0.80588	-3.16753	271	271.5	34.0995	2.23551	8	8.5	0.966825	-2.90485
Chr1:24704801-24705300	83	83.5	15.803	0.149811	81	81.5	12.6857	-0.167189	14.2444	0	0.5	0.109802	-7.01934	0	0.5	0.130557	-6.76957	71	71.5	12.4099	-0.198905	70	70.5	13.7182	-0.0542982	22	22.5	3.98929	-1.83619	11	11.5	2.48483	-2.51917	6	6.5	0.80588	-4.14368	246	246.5	30.9596	1.11999	3	3.5	0.398104	-5.1611
Chr1:24705801-24706100	85	85.5	16.1816	0.0383877	98	98.5	15.3318	-0.0394371	15.7567	1	1.5	0.329407	-5.57995	3	3.5	0.913899	-4.10779	52	52.5	9.11213	-0.790102	63	63.5	12.3561	-0.350736	13	13.5	2.39358	-2.71872	27	27.5	5.94199	-1.40694	71	71.5	8.86468	-0.829823	515	515.5	64.745	2.03881	47	47.5	5.40284	-1.54417
Chr1:24741001-24741300	129	129.5	24.5089	0.260138	105	105.5	16.4214	-0.317595	20.4651	0	0.5	0.109802	-7.54212	0	0.5	0.130557	-7.29235	89	89.5	15.534	-0.397737	69	69.5	13.5236	-0.597685	44	44.5	7.88993	-1.37508	31	31.5	6.80628	-1.58823	0	0.5	0.0619908	-8.3669	35	35.5	4.45868	-2.19848	4	4.5	0.511848	-5.32131
Chr1:24772801-24773100	126	126.5	23.9411	-0.115709	179	179.5	27.9397	0.107114	25.9404	0	0.5	0.109802	-7.88415	0	0.5	0.130557	-7.63438	231	231.5	40.1802	0.631283	257	257.5	50.1056	0.94977	51	51.5	9.13105	-1.50635	24	24.5	5.29378	-2.29283	2	2.5	0.309954	-6.387	87	87.5	10.9897	-1.23905	4	4.5	0.511848	-5.66334
Chr1:24776801-24777100	107	107.5	20.3452	0.0517398	121	121.5	18.9118	-0.0536646	19.6285	0	0.5	0.109802	-7.4819	0	0.5	0.130557	-7.23213	0	0.5	0.0867822	-7.82134	0	0.5	0.0972924	-7.65641	2	2.5	0.443255	-5.46867	0	0.5	0.108036	-7.50529	1	1.5	0.185972	-6.72172	257	257.5	32.3411	0.720418	1	1.5	0.170616	-6.84605
Chr1:24831401-24831900	512	512.5	96.9948	0.357657	349	349.5	54.4006	-0.476626	75.6977	0	0.5	0.109802	-9.4292	0	0.5	0.130557	-9.17943	320	320.5	55.6274	-0.444453	307	307.5	59.8348	-0.339264	68	68.5	12.1452	-2.63987	169	169.5	36.6243	-1.04745	0	0.5	0.0619908	-10.254	557	557.5	70.0201	-0.112481	8	8.5	0.966825	-6.29085
Chr1:24835201-24835900	274	274.5	51.9513	0.101302	288	288.5	44.9058	-0.108956	48.4286	0	0.5	0.109802	-8.78481	0	0.5	0.130557	-8.53504	112	112.5	19.526	-1.31046	114	114.5	22.28	-1.12011	3	3.5	0.620557	-6.28615	4	4.5	0.972326	-5.63827	12	12.5	1.54977	-4.96573	928	928.5	116.616	1.26784	9	9.5	1.08057	-5.486
Chr1:24838001-24838900	531	531.5	100.591	0.131684	533	533.5	83.0407	-0.144922	91.8157	0	0.5	0.109802	-9.70769	11	11.5	3.00281	-4.93436	462	462.5	80.2736	-0.193816	418	418.5	81.4337	-0.173114	148	148.5	26.3293	-1.80207	159	159.5	34.4636	-1.41367	28	28.5	3.53347	-4.69958	3588	3588.5	450.703	2.29537	24	24.5	2.78673	-5.0421
Chr1:24894201-24894500	140	140.5	26.5908	0.115714	144	144.5	22.4918	-0.125811	24.5413	1	1.5	0.329407	-6.2192	1	1.5	0.391671	-5.96943	30	30.5	5.29372	-2.21286	56	56.5	10.994	-1.15849	2	2.5	0.443255	-5.79093	2	2.5	0.540181	-5.50562	6	6.5	0.80588	-4.9285	283	283.5	35.6066	0.536935	7	7.5	0.853081	-4.84639
Chr1:24908401-24908700	157	157.5	29.8081	0.54229	71	71.5	11.1292	-0.879071	20.4687	0	0.5	0.109802	-7.54236	0	0.5	0.130557	-7.29259	39	39.5	6.8558	-1.57802	65	65.5	12.7453	-0.683451	10	10.5	1.86167	-3.45875	32	32.5	7.02236	-1.54339	4	4.5	0.557917	-5.19722	165	165.5	20.7862	0.0222117	0	0.5	0.056872	-8.49148
Chr1:24917601-24917900	55	55.5	10.5038	0.218678	48	48.5	7.54916	-0.25785	9.02649	0	0.5	0.109802	-6.36119	0	0.5	0.130557	-6.11141	19	19.5	3.38451	-1.41522	7	7.5	1.45939	-2.6288	0	0.5	0.0886509	-6.66989	0	0.5	0.108036	-6.38458	4	4.5	0.557917	-4.01604	87	87.5	10.9897	0.283915	3	3.5	0.398104	-4.50295
Chr1:24918201-24918700	66	66.5	12.5857	-0.165385	100	100.5	15.6431	0.148361	14.1144	1	1.5	0.329407	-5.42115	0	0.5	0.130557	-6.75634	36	36.5	6.3351	-1.15573	23	23.5	4.57274	-1.62603	7	7.5	1.32976	-3.40792	3	3.5	0.756254	-4.22215	1	1.5	0.185972	-6.24593	160	160.5	20.1582	0.514205	5	5.5	0.625592	-4.4958
Chr1:24948001-24948500	751	751.5	142.227	0.071405	825	825.5	128.491	-0.075124	135.359	5	5.5	1.20782	-6.80824	9	9.5	2.48058	-5.76997	460	460.5	79.9264	-0.76005	398	398.5	77.542	-0.803744	113	113.5	20.1238	-2.74982	126	126.5	27.3332	-2.30807	9	9.5	1.17782	-6.84453	902	902.5	113.351	-0.255999	12	12.5	1.4218	-6.57293
Chr1:24956601-24957100	99	99.5	18.8312	0.0269743	116	116.5	18.1335	-0.0274882	18.4824	0	0.5	0.109802	-7.3951	2	2.5	0.652785	-4.8234	22	22.5	3.9052	-2.24268	13	13.5	2.62689	-2.81472	1	1.5	0.265953	-6.11883	0	0.5	0.108036	-7.41849	1503	1503.5	186.406	3.33423	397	397.5	49.9246	1.4336	1425	1425.5	162.142	3.13304
Chr1:25033401-25033700	115	115.5	21.8593	0.276188	91	91.5	14.2422	-0.341886	18.0508	0	0.5	0.109802	-7.36101	1	1.5	0.391671	-5.52627	35	35.5	6.16154	-1.5507	43	43.5	8.46444	-1.09257	16	16.5	2.92548	-2.62531	10	10.5	2.26876	-2.99208	26	26.5	3.28551	-2.45787	1127	1127.5	141.61	2.97179	22	22.5	2.55924	-2.81827
Chr1:25056201-25057500	277	277.5	52.5191	0.0322379	322	322.5	50.198	-0.0329748	51.3586	2	2.5	0.549011	-6.54762	5	5.5	1.43613	-5.16035	167	167.5	29.072	-0.820972	191	191.5	37.263	-0.462862	138	138.5	24.5563	-1.06451	130	130.5	28.1975	-0.86504	25	25.5	3.16153	-4.02191	440	440.5	55.3253	0.107334	25	25.5	2.90047	-4.14624
Chr1:25095801-25096100	144	144.5	27.3478	0.20335	129	129.5	20.157	-0.236791	23.7524	2	2.5	0.549011	-5.43509	2	2.5	0.652785	-5.18532	85	85.5	14.8398	-0.678606	86	86.5	16.8316	-0.496903	27	27.5	4.8758	-2.28436	47	47.5	10.2634	-1.21056	9	9.5	1.17782	-4.33388	185	185.5	23.2982	-0.0278577	24	24.5	2.78673	-3.09143
Chr1:25096601-25096900	59	59.5	11.2609	0.0491464	67	67.5	10.5066	-0.0508798	10.8837	0	0.5	0.109802	-6.63112	0	0.5	0.130557	-6.38135	19	19.5	3.38451	-1.68515	11	11.5	2.23772	-2.28207	6	6.5	1.15246	-3.23938	3	3.5	0.756254	-3.84716	6	6.5	0.80588	-3.75546	396	396.5	49.799	2.19395	21	21.5	2.4455	-2.15397
Chr1:25265801-25266500	879	879.5	166.452	0.123805	893	893.5	139.076	-0.135435	152.764	0	0.5	0.109802	-10.4422	1	1.5	0.391671	-8.60745	111	111.5	19.3524	-2.98072	104	104.5	20.3341	-2.90933	13	13.5	2.39358	-5.99599	8	8.5	1.83662	-6.37811	11	11.5	1.42579	-6.7434	754	754.5	94.7626	-0.688916	9	9.5	1.08057	-7.14337
Chr1:25343401-25343700	242	242.5	45.8951	0.134132	242	242.5	37.7458	-0.147892	41.8204	0	0.5	0.109802	-8.57316	0	0.5	0.130557	-8.32338	115	115.5	20.0467	-1.06084	146	146.5	28.5067	-0.552909	64	64.5	11.436	-1.87063	42	42.5	9.18308	-2.18716	19	19.5	2.41764	-4.11254	918	918.5	115.36	1.46387	45	45.5	5.17536	-3.01448
Chr1:25401201-25401700	90	90.5	17.1279	0.141344	89	89.5	13.9309	-0.15671	15.5294	1	1.5	0.329407	-5.55899	2	2.5	0.652785	-4.57225	68	68.5	11.8892	-0.385353	57	57.5	11.1886	-0.472968	17	17.5	3.10278	-2.32337	22	22.5	4.86163	-1.67549	108	108.5	13.452	-0.20718	412	412.5	51.8086	1.73819	53	53.5	6.08531	-1.3516
Chr1:25505001-25505300	89	89.5	16.9386	0.163527	85	85.5	13.3083	-0.18446	15.1235	1	1.5	0.329407	-5.52077	1	1.5	0.391671	-5.271	76	76.5	13.2777	-0.187784	83	83.5	16.2478	0.103459	15	15.5	2.74818	-2.46024	35	35.5	7.67057	-0.979381	4	4.5	0.557917	-4.76059	227	227.5	28.5732	0.917876	0	0.5	0.056872	-8.05485
Chr1:25536601-25536900	737	737.5	139.578	0.335603	524	524.5	81.6398	-0.438121	110.609	0	0.5	0.109802	-9.97634	12	12.5	3.26392	-5.08272	243	243.5	42.2629	-1.388	259	259.5	50.4947	-1.13126	18	18.5	3.28008	-5.07559	28	28.5	6.15807	-4.16685	3	3.5	0.433935	-7.99377	382	382.5	48.0407	-1.20314	2	2.5	0.28436	-8.60353
Chr1:25594201-25595100	106	106.5	20.156	-0.0969736	147	147.5	22.9588	0.0908639	21.5574	0	0.5	0.109802	-7.61713	1	1.5	0.391671	-5.7824	58	58.5	10.1535	-1.0862	70	70.5	13.7182	-0.652088	20	20.5	3.63469	-2.56828	15	15.5	3.34912	-2.68633	15	15.5	1.92171	-3.48772	257	257.5	32.3411	0.585188	8	8.5	0.966825	-4.47878
Chr1:25639801-25640500	145	145.5	27.537	0.284935	113	113.5	17.6666	-0.355416	22.6018	0	0.5	0.109802	-7.68539	2	2.5	0.652785	-5.11369	63	63.5	11.0213	-1.03614	65	65.5	12.7453	-0.826473	47	47.5	8.42184	-1.42423	21	21.5	4.64556	-2.28251	13	13.5	1.67375	-3.75528	291	291.5	36.6114	0.695854	49	49.5	5.63033	-2.00515
Chr1:25640601-25641500	78	78.5	14.8568	0.176208	73	73.5	11.4405	-0.200764	13.1486	0	0.5	0.109802	-6.90386	4	4.5	1.17501	-3.48416	41	41.5	7.20293	-0.868256	15	15.5	3.01606	-2.12417	15	15.5	2.74818	-2.25836	16	16.5	3.5652	-1.88286	20	20.5	2.54162	-2.37109	157	157.5	19.7815	0.589238	36	36.5	4.15166	-1.66315
Chr1:25659801-25660500	337	337.5	63.8746	0.28231	264	264.5	41.1701	-0.351334	52.5224	0	0.5	0.109802	-8.90188	3	3.5	0.913899	-5.84475	296	296.5	51.4619	-0.0294282	324	324.5	63.1427	0.265685	108	108.5	19.2373	-1.44903	107	107.5	23.2278	-1.17708	13	13.5	1.67375	-4.97178	541	541.5	68.0105	0.372826	14	14.5	1.64929	-4.99302
Chr1:25675801-25676100	65	65.5	12.3964	0.205445	58	58.5	9.10568	-0.239637	10.751	0	0.5	0.109802	-6.61342	2	2.5	0.652785	-4.04173	36	36.5	6.3351	-0.763037	46	46.5	9.04819	-0.248775	8	8.5	1.50707	-2.83466	15	15.5	3.34912	-1.68262	19	19.5	2.41764	-2.15281	803	803.5	100.917	3.23062	29	29.5	3.35545	-1.6799
Chr1:25722401-25722700	130	130.5	24.6982	0.205725	116	116.5	18.1335	-0.240019	21.4159	0	0.5	0.109802	-7.60763	0	0.5	0.130557	-7.35786	71	71.5	12.4099	-0.787193	81	81.5	15.8587	-0.433409	28	28.5	5.0531	-2.08344	24	24.5	5.29378	-2.01631	3	3.5	0.433935	-5.62506	180	180.5	22.6702	0.0821162	5	5.5	0.625592	-5.09731
Chr1:25751601-25752100	210	210.5	39.8388	0.283921	164	164.5	25.6049	-0.353836	32.7218	0	0.5	0.109802	-8.2192	1	1.5	0.391671	-6.38447	164	164.5	28.5514	-0.196695	162	162.5	31.62	-0.0494158	43	43.5	7.71263	-2.08496	59	59.5	12.8563	-1.34778	21	21.5	2.6656	-3.61772	502	502.5	63.1123	0.947666	16	16.5	1.87678	-4.12392
Chr1:25928401-25928900	217	217.5	41.1636	0.189045	199	199.5	31.0527	-0.217606	36.1082	1	1.5	0.329407	-6.77631	2	2.5	0.652785	-5.78957	138	138.5	24.0387	-0.586968	120	120.5	23.4475	-0.622894	32	32.5	5.76231	-2.64761	30	30.5	6.59021	-2.45393	1609	1609.5	199.548	2.46634	386	386.5	48.5431	0.42694	1169	1169.5	133.024	1.88129
Chr1:26083801-26084100	381	381.5	72.2019	0.0904288	407	407.5	63.4285	-0.0964782	67.8152	1	1.5	0.329407	-7.68559	3	3.5	0.913899	-6.21343	262	262.5	45.5607	-0.57382	207	207.5	40.3763	-0.748099	40	40.5	7.18073	-3.23941	33	33.5	7.23843	-3.22786	4	4.5	0.557917	-6.92541	374	374.5	47.0359	-0.527846	9	9.5	1.08057	-5.97175
Chr1:26111001-26111500	89	89.5	16.9386	0.231942	76	76.5	11.9074	-0.27651	14.423	1	1.5	0.329407	-5.45236	1	1.5	0.391671	-5.20259	69	69.5	12.0627	-0.257816	55	55.5	10.7995	-0.417414	19	19.5	3.45739	-2.06062	7	7.5	1.62054	-3.15382	2	2.5	0.309954	-5.54018	550	550.5	69.1409	2.26117	3	3.5	0.398104	-5.17908
Chr1:26185601-26186100	70	70.5	13.3427	0.229569	60	60.5	9.41699	-0.273143	11.3798	0	0.5	0.109802	-6.69543	0	0.5	0.130557	-6.44566	7	7.5	1.30173	-3.12797	2	2.5	0.486462	-4.54801	0	0.5	0.0886509	-7.00413	0	0.5	0.108036	-6.71882	1	1.5	0.185972	-5.93525	613	613.5	77.0535	2.75938	3	3.5	0.398104	-4.83719
Chr1:26196201-26196500	81	81.5	15.4245	0.50564	40	40.5	6.30393	-0.785262	10.8642	0	0.5	0.109802	-6.62853	0	0.5	0.130557	-6.37876	0	0.5	0.0867822	-6.96797	0	0.5	0.0972924	-6.80304	0	0.5	0.0886509	-6.93723	0	0.5	0.108036	-6.65193	14	14.5	1.79773	-2.59534	62	62.5	7.84978	-0.468861	26	26.5	3.01422	-1.84973
Chr1:26197201-26197500	109	109.5	20.7238	0.1825	101	101.5	15.7987	-0.208975	18.2613	0	0.5	0.109802	-7.37773	2	2.5	0.652785	-4.80603	129	129.5	22.4766	0.299638	105	105.5	20.5287	0.168856	9	9.5	1.68437	-3.43851	2	2.5	0.540181	-5.0792	19	19.5	2.41764	-2.91711	191	191.5	24.0517	0.397355	18	18.5	2.10427	-3.1174
Chr1:26335801-26336300	138	138.5	26.2122	0.246517	115	115.5	17.9779	-0.297501	22.0951	0	0.5	0.109802	-7.65267	1	1.5	0.391671	-5.81794	55	55.5	9.63283	-1.19769	84	84.5	16.4424	-0.426302	20	20.5	3.63469	-2.60382	15	15.5	3.34912	-2.72187	13	13.5	1.67375	-3.72257	706	706.5	88.734	2.00576	21	21.5	2.4455	-3.17552
Chr1:26366601-26366900	297	297.5	56.3043	0.110257	308	308.5	48.0189	-0.119386	52.1616	0	0.5	0.109802	-8.89194	3	3.5	0.913899	-5.83481	91	91.5	15.8811	-1.71567	107	107.5	20.9179	-1.31825	24	24.5	4.3439	-3.58593	26	26.5	5.72592	-3.18741	7	7.5	0.929862	-5.80983	333	333.5	41.8865	-0.316504	10	10.5	1.19431	-5.44873
Chr1:26371401-26371900	64	64.5	12.2071	0.27171	51	51.5	8.01611	-0.33504	10.1116	0	0.5	0.109802	-6.52496	0	0.5	0.130557	-6.27519	15	15.5	2.69025	-1.9102	11	11.5	2.23772	-2.17591	0	0.5	0.0886509	-6.83366	3	3.5	0.756254	-3.741	0	0.5	0.0619908	-7.34975	108	108.5	13.6272	0.430476	0	0.5	0.056872	-7.47408
Chr1:26425801-26426100	43	43.5	8.23273	0.2429	36	36.5	5.68132	-0.292243	6.95702	0	0.5	0.109802	-5.98549	3	3.5	0.913899	-2.92836	32	32.5	5.64085	-0.302559	24	24.5	4.76733	-0.54529	7	7.5	1.32976	-2.3873	4	4.5	0.972326	-2.83896	5	5.5	0.681898	-3.35084	926	926.5	116.365	4.06405	7	7.5	0.853081	-3.02772
Chr1:26510601-26511100	276	276.5	52.3299	0.413888	168	168.5	26.2275	-0.582667	39.2787	0	0.5	0.109802	-8.48269	0	0.5	0.130557	-8.23292	185	185.5	32.1962	-0.286855	190	190.5	37.0684	-0.0835563	77	77.5	13.7409	-1.51527	52	52.5	11.3438	-1.79184	21	21.5	2.6656	-3.88121	351	351.5	44.1472	0.168576	4	4.5	0.511848	-6.26189
Chr1:26551801-26552300	146	146.5	27.7263	0.12086	149	149.5	23.2701	-0.131919	25.4982	0	0.5	0.109802	-7.85934	1	1.5	0.391671	-6.02461	104	104.5	18.1375	-0.49142	91	91.5	17.8045	-0.518153	35	35.5	6.29422	-2.0183	22	22.5	4.86163	-2.39088	11	11.5	1.42579	-4.16056	445	445.5	55.9533	1.13383	11	11.5	1.30806	-4.2849
Chr1:26582801-26583300	196	196.5	37.1892	-0.0256618	247	247.5	38.524	0.0252133	37.8566	0	0.5	0.109802	-8.42949	0	0.5	0.130557	-8.17972	116	116.5	20.2203	-0.904744	85	85.5	16.637	-1.18615	29	29.5	5.23041	-2.85555	19	19.5	4.21341	-3.16748	6	6.5	0.80588	-5.55384	469	469.5	58.9676	0.639376	6	6.5	0.739336	-5.67817
Chr1:26650601-26651100	242	242.5	45.8951	0.228431	208	208.5	32.4536	-0.271531	39.1743	0	0.5	0.109802	-8.47886	1	1.5	0.391671	-6.64412	112	112.5	19.526	-1.00451	88	88.5	17.2207	-1.18576	30	30.5	5.40771	-2.85682	41	41.5	8.96701	-2.12721	12	12.5	1.54977	-4.65978	859	859.5	107.95	1.46239	8	8.5	0.966825	-5.34051
Chr1:26722201-26722700	277	277.5	52.5191	0.367943	185	185.5	28.8736	-0.495149	40.6963	0	0.5	0.109802	-8.53385	0	0.5	0.130557	-8.28408	199	199.5	34.6261	-0.233039	194	194.5	37.8467	-0.10473	66	66.5	11.7906	-1.78727	60	60.5	13.0724	-1.63838	9	9.5	1.17782	-5.1107	1752	1752.5	220.108	2.43524	13	13.5	1.53554	-4.72808
Chr1:26779201-26780100	138	138.5	26.2122	0.0924325	147	147.5	22.9588	-0.0987625	24.5855	1	1.5	0.329407	-6.22179	0	0.5	0.130557	-7.55698	145	145.5	25.2536	0.0386826	93	93.5	18.1937	-0.434371	37	37.5	6.64882	-1.88664	21	21.5	4.64556	-2.40388	12	12.5	1.54977	-3.98768	754	754.5	94.7626	1.94651	13	13.5	1.53554	-4.00099
Chr1:26880801-26881700	135	135.5	25.6445	0.420167	81	81.5	12.6857	-0.595277	19.1651	1	1.5	0.329407	-5.86247	2	2.5	0.652785	-4.87573	80	80.5	13.9719	-0.455948	77	77.5	15.0803	-0.345813	9	9.5	1.68437	-3.5082	22	22.5	4.86163	-1.97897	11	11.5	1.42579	-3.74865	212	212.5	26.6893	0.47778	14	14.5	1.64929	-3.53856
Chr1:27117801-27118300	124	124.5	23.5626	0.103091	130	130.5	20.3127	-0.111029	21.9377	0	0.5	0.109802	-7.64236	2	2.5	0.652785	-5.07066	92	92.5	16.0547	-0.450412	76	76.5	14.8857	-0.559479	20	20.5	3.63469	-2.59351	22	22.5	4.86163	-2.1739	22	22.5	2.78958	-2.97529	333	333.5	41.8865	0.933074	11	11.5	1.30806	-4.06791
Chr1:27440401-27440900	1113	1113.5	210.739	0.315842	821	821.5	127.869	-0.404951	169.304	4	4.5	0.98822	-7.42057	2	2.5	0.652785	-8.01879	671	671.5	116.549	-0.538683	788	788.5	153.43	-0.142033	321	321.5	57.0026	-1.57052	325	325.5	70.3316	-1.26737	2	2.5	0.309954	-9.09334	517	517.5	64.9962	-1.38119	6	6.5	0.739336	-7.83917
Chr1:27597201-27597700	227	227.5	43.0562	0.134132	227	227.5	35.411	-0.147892	39.2336	0	0.5	0.109802	-8.48104	1	1.5	0.391671	-6.6463	23	23.5	4.07876	-3.26589	17	17.5	3.40523	-3.52626	6	6.5	1.15246	-5.0893	8	8.5	1.83662	-4.41697	5	5.5	0.681898	-5.84639	352	352.5	44.2728	0.17433	5	5.5	0.625592	-5.97072
Chr1:27675201-27675500	69	69.5	13.1534	0.23099	59	59.5	9.26134	-0.275158	11.2074	0	0.5	0.109802	-6.6734	0	0.5	0.130557	-6.42363	39	39.5	6.8558	-0.709054	55	55.5	10.7995	-0.0534915	20	20.5	3.63469	-1.62455	10	10.5	2.26876	-2.30447	9	9.5	1.17782	-3.25025	277	277.5	34.853	1.63683	5	5.5	0.625592	-4.16308
Chr1:27710601-27710900	405	405.5	76.7441	0.304348	305	305.5	47.5519	-0.386205	62.148	0	0.5	0.109802	-9.14466	1	1.5	0.391671	-7.30992	233	233.5	40.5273	-0.616814	252	252.5	49.1326	-0.339026	58	58.5	10.3722	-2.58299	53	53.5	11.5599	-2.42658	34	34.5	4.27736	-3.86091	632	632.5	79.4398	0.354154	37	37.5	4.2654	-3.86495
Chr1:27859401-27860100	112	112.5	21.2915	0.116873	115	115.5	17.9779	-0.127183	19.6347	0	0.5	0.109802	-7.48235	1	1.5	0.391671	-5.64762	70	70.5	12.2363	-0.682239	45	45.5	8.85361	-1.14907	26	26.5	4.6985	-2.06313	20	20.5	4.42949	-2.1482	5	5.5	0.681898	-4.84771	220	220.5	27.694	0.496169	3	3.5	0.398104	-5.62412
Chr1:27933401-27933900	59	59.5	11.2609	0.236134	50	50.5	7.86046	-0.282496	9.56066	1	1.5	0.329407	-4.85917	0	0.5	0.130557	-6.19436	4	4.5	0.78104	-3.61364	0	0.5	0.0972924	-6.61864	0	0.5	0.0886509	-6.75283	2	2.5	0.540181	-4.14559	0	0.5	0.0619908	-7.26891	487	487.5	61.2283	2.67902	1	1.5	0.170616	-5.80828
Chr1:28051201-28051700	371	371.5	70.3094	-0.148282	549	549.5	85.5312	0.134452	77.9203	0	0.5	0.109802	-9.47095	0	0.5	0.130557	-9.22118	177	177.5	30.8077	-1.33871	171	171.5	33.3713	-1.22339	66	66.5	11.7906	-2.72436	57	57.5	12.4242	-2.64885	0	0.5	0.0619908	-10.2957	98	98.5	12.3713	-2.65501	0	0.5	0.056872	-10.4201
Chr1:28105401-28105900	305	305.5	57.8183	0.254063	251	251.5	39.1467	-0.308575	48.4825	1	1.5	0.329407	-7.20145	3	3.5	0.913899	-5.72929	188	188.5	32.7169	-0.567428	222	222.5	43.2951	-0.16326	6	6.5	1.15246	-5.39467	6	6.5	1.40447	-5.10937	24	24.5	3.03755	-3.99648	3777	3777.5	474.441	3.29069	5	5.5	0.625592	-6.2761
Chr1:28293401-28293700	49	49.5	9.36827	0.0572974	55	55.5	8.63873	-0.0596674	9.0035	0	0.5	0.109802	-6.35751	0	0.5	0.130557	-6.10773	32	32.5	5.64085	-0.674575	18	18.5	3.59982	-1.32256	3	3.5	0.620557	-3.85885	0	0.5	0.108036	-6.3809	1	1.5	0.185972	-5.59733	46	46.5	5.84024	-0.624458	1	1.5	0.170616	-5.72166
Chr1:28312001-28312300	65	65.5	12.3964	-0.0694785	87	87.5	13.6196	0.0662856	13.008	0	0.5	0.109802	-6.88835	0	0.5	0.130557	-6.63858	42	42.5	7.37649	-0.818394	42	42.5	8.26985	-0.653467	6	6.5	1.15246	-3.49661	8	8.5	1.83662	-2.82428	16	16.5	2.0457	-2.66874	425	425.5	53.4413	2.03856	8	8.5	0.966825	-3.75
Chr1:28331801-28332300	191	191.5	36.2429	0.203783	171	171.5	26.6944	-0.237377	31.4687	0	0.5	0.109802	-8.16286	1	1.5	0.391671	-6.32813	86	86.5	15.0133	-1.06767	91	91.5	17.8045	-0.821674	17	17.5	3.10278	-3.34228	25	25.5	5.50985	-2.51383	19	19.5	2.41764	-3.70225	1652	1652.5	207.548	2.72146	10	10.5	1.19431	-4.71966
Chr1:28397801-28398500	75	75.5	14.289	0.116987	77	77.5	12.0631	-0.127317	13.176	2	2.5	0.549011	-4.58494	2	2.5	0.652785	-4.33516	52	52.5	9.11213	-0.532055	68	68.5	13.3291	0.0166583	53	53.5	9.48565	-0.474098	39	39.5	8.53486	-0.626476	142	142.5	17.6674	0.423171	76	76.5	9.60814	-0.455588	166	166.5	18.9384	0.523397
Chr1:28470801-28471100	77	77.5	14.6675	-0.0248005	97	97.5	15.1761	0.0243814	14.9218	0	0.5	0.109802	-7.08637	3	3.5	0.913899	-4.02925	27	27.5	4.77302	-1.64445	41	41.5	8.07527	-0.885842	11	11.5	2.03897	-2.87151	3	3.5	0.756254	-4.30241	3	3.5	0.433935	-5.1038	115	115.5	14.5064	-0.0407337	2	2.5	0.28436	-5.71356
Chr1:28526601-28527500	487	487.5	92.2633	0.138144	484	484.5	75.4137	-0.152786	83.8385	4	4.5	0.98822	-6.40664	9	9.5	2.48058	-5.07886	350	350.5	60.8343	-0.462727	311	311.5	60.6131	-0.467982	137	137.5	24.379	-1.78197	110	110.5	23.876	-1.81205	25	25.5	3.16153	-4.72892	2109	2109.5	264.946	1.66001	26	26.5	3.01422	-4.79776
Chr1:28844001-28844300	26	26.5	5.01534	-0.251611	44	44.5	6.92655	0.214177	5.97094	0	0.5	0.109802	-5.76498	0	0.5	0.130557	-5.51521	5	5.5	0.954605	-2.64498	4	4.5	0.875631	-2.76956	0	0.5	0.0886509	-6.07368	0	0.5	0.108036	-5.78837	3	3.5	0.433935	-3.78241	599	599.5	75.2951	3.65653	4	4.5	0.511848	-3.54417
Chr1:28936001-28936300	51	51.5	9.74679	0.134132	51	51.5	8.01611	-0.147892	8.88145	0	0.5	0.109802	-6.33782	3	3.5	0.913899	-3.28069	29	29.5	5.12015	-0.794609	23	23.5	4.57274	-0.957736	8	8.5	1.50707	-2.55905	12	12.5	2.70091	-1.71735	7	7.5	0.929862	-3.25571	82	82.5	10.3617	0.222395	2	2.5	0.28436	-4.965
Chr1:28993801-28994100	38	38.5	7.28644	0.221265	33	33.5	5.21437	-0.261457	6.2504	0	0.5	0.109802	-5.83097	0	0.5	0.130557	-5.5812	10	10.5	1.82243	-1.77809	7	7.5	1.45939	-2.09859	0	0.5	0.0886509	-6.13967	0	0.5	0.108036	-5.85436	3	3.5	0.433935	-3.8484	210	210.5	26.4381	2.0806	0	0.5	0.056872	-6.78009
Chr1:29002401-29002700	218	218.5	41.3529	0.213762	192	192.5	29.9631	-0.251037	35.658	1	1.5	0.329407	-6.75821	5	5.5	1.43613	-4.63397	66	66.5	11.542	-1.62733	42	42.5	8.26985	-2.10829	29	29.5	5.23041	-2.76923	20	20.5	4.42949	-3.00902	0	0.5	0.0619908	-9.16796	607	607.5	76.2999	1.09745	6	6.5	0.739336	-5.59185
Chr1:29263401-29263900	324	324.5	61.4142	0.148245	317	317.5	49.4197	-0.165241	55.417	3	3.5	0.768616	-6.17192	0	0.5	0.130557	-8.72951	221	221.5	38.4445	-0.52755	190	190.5	37.0684	-0.580139	99	99.5	17.6415	-1.65135	62	62.5	13.5045	-2.03688	150	150.5	18.6592	-1.57044	1399	1399.5	175.772	1.66531	145	145.5	16.5498	-1.74352
Chr1:29312801-29313100	86	86.5	16.3708	0.259885	70	70.5	10.9735	-0.317216	13.6722	0	0.5	0.109802	-6.96019	1	1.5	0.391671	-5.12546	44	44.5	7.72362	-0.823893	47	47.5	9.24278	-0.564844	19	19.5	3.45739	-1.98349	12	12.5	2.70091	-2.33973	11	11.5	1.42579	-3.26141	1228	1228.5	154.295	3.49638	9	9.5	1.08057	-3.66138
Chr1:29319401-29319700	54	54.5	10.3146	-0.0663074	72	72.5	11.2848	0.0633933	10.7997	0	0.5	0.109802	-6.61994	5	5.5	1.43613	-2.91074	83	83.5	14.4926	0.424329	62	62.5	12.1615	0.171336	27	27.5	4.8758	-1.14728	32	32.5	7.02236	-0.620963	0	0.5	0.0619908	-7.44472	588	588.5	73.9136	2.77485	6	6.5	0.739336	-3.86862
Chr1:29380001-29380700	412	412.5	78.0689	0.18718	379	379.5	59.0702	-0.215138	68.5696	0	0.5	0.109802	-9.28652	3	3.5	0.913899	-6.22939	196	196.5	34.1054	-1.00757	180	180.5	35.1225	-0.965171	78	78.5	13.9182	-2.3006	50	50.5	10.9117	-2.6517	6	6.5	0.80588	-6.41086	406	406.5	51.055	-0.425516	9	9.5	1.08057	-5.98771
Chr1:29474401-29474900	305	305.5	57.8183	0.279765	240	240.5	37.4345	-0.347394	47.6264	0	0.5	0.109802	-8.76071	3	3.5	0.913899	-5.70358	122	122.5	21.2616	-1.16351	121	121.5	23.642	-1.01041	51	51.5	9.13105	-2.38291	34	34.5	7.4545	-2.67558	4	4.5	0.557917	-6.41557	545	545.5	68.5129	0.524614	12	12.5	1.4218	-5.06597
Chr1:29496401-29496900	150	150.5	28.4833	0.318462	110	110.5	17.1996	-0.409279	22.8415	1	1.5	0.329407	-6.11564	2	2.5	0.652785	-5.1289	70	70.5	12.2363	-0.900489	97	97.5	18.972	-0.267783	25	25.5	4.5212	-2.33688	39	39.5	8.53486	-1.42022	138	138.5	17.1714	-0.411645	482	482.5	60.6003	1.40767	98	98.5	11.2038	-1.02767
Chr1:29590001-29590500	32	32.5	6.15089	-0.235027	53	53.5	8.32742	0.202049	7.23915	0	0.5	0.109802	-6.04284	3	3.5	0.913899	-2.98571	39	39.5	6.8558	-0.0784967	37	37.5	7.29693	0.0114682	7	7.5	1.32976	-2.44465	6	6.5	1.40447	-2.36579	15	15.5	1.92171	-1.91343	1302	1302.5	163.59	4.49812	7	7.5	0.853081	-3.08507
Chr1:29611401-29611900	553	553.5	104.754	0.241544	465	465.5	72.4563	-0.290282	88.6053	0	0.5	0.109802	-9.65634	8	8.5	2.21947	-5.31911	239	239.5	41.5687	-1.0919	255	255.5	49.7164	-0.833672	93	93.5	16.5777	-2.41815	89	89.5	19.3385	-2.19592	127	127.5	15.8076	-2.48677	1475	1475.5	185.318	1.06454	131	131.5	14.9573	-2.56654
Chr1:29612201-29612500	847	847.5	160.396	0.186543	780	780.5	121.487	-0.214296	140.942	2	2.5	0.549011	-8.00405	33	33.5	8.74732	-4.01011	564	564.5	97.9771	-0.52458	352	352.5	68.5911	-1.039	192	192.5	34.1306	-2.04596	198	198.5	42.8904	-1.71637	66	66.5	8.24477	-4.09547	926	926.5	116.365	-0.276437	62	62.5	7.109	-4.30931
Chr1:29769001-29769300	53	53.5	10.1253	0.158678	51	51.5	8.01611	-0.178312	9.07071	0	0.5	0.109802	-6.36824	0	0.5	0.130557	-6.11846	21	21.5	3.73164	-1.28141	28	28.5	5.54567	-0.709855	2	2.5	0.443255	-4.35501	6	6.5	1.40447	-2.69119	15	15.5	1.92171	-2.23882	284	284.5	35.7322	1.97794	12	12.5	1.4218	-2.6735
Chr1:29840601-29841500	42	42.5	8.04347	0.0450257	48	48.5	7.54916	-0.0464764	7.79631	1	1.5	0.329407	-4.56485	1	1.5	0.391671	-4.31508	39	39.5	6.8558	-0.185468	37	37.5	7.29693	-0.0955026	12	12.5	2.21627	-1.81466	16	16.5	3.5652	-1.12881	8	8.5	1.05384	-2.88713	161	161.5	20.2838	1.37947	6	6.5	0.739336	-3.39849
Chr1:29940201-29940700	43	43.5	8.23273	-0.0874233	59	59.5	9.26134	0.082427	8.74703	0	0.5	0.109802	-6.31581	0	0.5	0.130557	-6.06604	8	8.5	1.4753	-2.56779	9	9.5	1.84856	-2.2424	0	0.5	0.0886509	-6.62451	0	0.5	0.108036	-6.33921	0	0.5	0.0619908	-7.1406	258	258.5	32.4667	1.8921	0	0.5	0.056872	-7.26493
Chr1:29984001-29984900	517	517.5	97.941	0.193197	471	471.5	73.3903	-0.223128	85.6656	0	0.5	0.109802	-9.60767	3	3.5	0.913899	-6.55054	338	338.5	58.7516	-0.544089	364	364.5	70.9261	-0.272399	133	133.5	23.6698	-1.85567	138	138.5	29.926	-1.51732	78	78.5	9.73255	-3.13783	323	323.5	40.6305	-1.07615	114	114.5	13.0237	-2.71758
Chr1:30251201-30251500	166	166.5	31.5115	0.442489	95	95.5	14.8648	-0.641484	23.1881	0	0.5	0.109802	-7.72234	0	0.5	0.130557	-7.47256	59	59.5	10.3271	-1.16695	44	44.5	8.65902	-1.42111	22	22.5	3.98929	-2.53918	20	20.5	4.42949	-2.38818	0	0.5	0.0619908	-8.54712	200	200.5	25.1821	0.119011	7	7.5	0.853081	-4.76456
Chr1:30253201-30254300	36	36.5	6.90792	0.0308909	42	42.5	6.61524	-0.0315668	6.76158	0	0.5	0.109802	-5.94438	2	2.5	0.652785	-3.37268	33	33.5	5.81441	-0.217728	35	35.5	6.90776	0.0308573	11	11.5	2.03897	-1.72952	8	8.5	1.83662	-1.88031	2	2.5	0.309954	-4.44723	136	136.5	17.1439	1.34227	9	9.5	1.08057	-2.64557
Chr2:98401-98700	118	118.5	22.4271	0.145162	116	116.5	18.1335	-0.161419	20.2803	0	0.5	0.109802	-7.52903	0	0.5	0.130557	-7.27926	124	124.5	21.6088	0.0915377	127	127.5	24.8096	0.290816	43	43.5	7.71263	-1.39478	27	27.5	5.94199	-1.77106	8	8.5	1.05384	-4.26635	1220	1220.5	153.291	2.91812	3	3.5	0.398104	-5.67079
Chr2:99801-100300	112	112.5	21.2915	0.157468	108	108.5	16.8883	-0.176786	19.0899	0	0.5	0.109802	-7.44176	3	3.5	0.913899	-4.38463	92	92.5	16.0547	-0.249815	98	98.5	19.1666	0.00578282	30	30.5	5.40771	-1.81972	16	16.5	3.5652	-2.42076	10	10.5	1.30181	-3.87422	835	835.5	104.936	2.45863	22	22.5	2.55924	-2.89902
Chr2:152601-152900	42	42.5	8.04347	0.24556	35	35.5	5.52567	-0.296108	6.78457	0	0.5	0.109802	-5.94928	2	2.5	0.652785	-3.37758	41	41.5	7.20293	0.0863257	39	39.5	7.6861	0.179994	10	10.5	1.86167	-1.86566	9	9.5	2.05269	-1.72474	7	7.5	0.929862	-2.86717	115	115.5	14.5064	1.09636	6	6.5	0.739336	-3.19795
Chr2:163201-163700	210	210.5	39.8388	0.137228	209	209.5	32.6092	-0.151666	36.224	1	1.5	0.329407	-6.78093	3	3.5	0.913899	-5.30877	161	161.5	28.0307	-0.369941	150	150.5	29.285	-0.306785	63	63.5	11.2587	-1.68591	52	52.5	11.3438	-1.67504	9	9.5	1.17782	-4.94275	900	900.5	113.1	1.64258	11	11.5	1.30806	-4.79145
Chr2:179801-180100	207	207.5	39.271	0.201575	186	186.5	29.0292	-0.234385	34.1501	2	2.5	0.549011	-5.95891	4	4.5	1.17501	-4.86114	145	145.5	25.2536	-0.435401	120	120.5	23.4475	-0.54246	37	37.5	6.64882	-2.36072	37	37.5	8.10272	-2.07541	2	2.5	0.309954	-6.78369	177	177.5	22.2934	-0.615276	2	2.5	0.28436	-6.90803
Chr2:183801-184500	374	374.5	70.8771	0.0382925	431	431.5	67.1641	-0.0393367	69.0206	3	3.5	0.768616	-6.48862	9	9.5	2.48058	-4.79828	292	292.5	50.7676	-0.44312	238	238.5	46.4085	-0.57264	99	99.5	17.6415	-1.96805	105	105.5	22.7956	-1.59827	29	29.5	3.65746	-4.23812	1141	1141.5	143.368	1.05463	17	17.5	1.99052	-5.11581
Chr2:204401-204700	229	229.5	43.4347	0.25849	187	187.5	29.1849	-0.315138	36.3098	0	0.5	0.109802	-8.36931	2	2.5	0.652785	-5.79761	133	133.5	23.1709	-0.648048	139	139.5	27.1446	-0.419695	53	53.5	9.48565	-1.93654	61	61.5	13.2885	-1.45019	5	5.5	0.681898	-5.73466	483	483.5	60.7259	0.741954	6	6.5	0.739336	-5.61798
Chr2:205001-205700	236	236.5	44.7595	0.153532	229	229.5	35.7223	-0.171838	40.2409	0	0.5	0.109802	-8.51761	1	1.5	0.391671	-6.68288	129	129.5	22.4766	-0.840239	116	116.5	22.6691	-0.827934	17	17.5	3.10278	-3.69703	13	13.5	2.91698	-3.78612	14	14.5	1.79773	-4.48441	1636	1636.5	205.539	2.35268	9	9.5	1.08057	-5.2188
Chr2:238001-238700	89	89.5	16.9386	0.17097	84	84.5	13.1527	-0.19399	15.0456	0	0.5	0.109802	-7.09829	1	1.5	0.391671	-5.26356	64	64.5	11.1949	-0.426501	36	36.5	7.10234	-1.08298	21	21.5	3.81199	-1.98073	17	17.5	3.78127	-1.9924	4	4.5	0.557917	-4.75315	283	283.5	35.6066	1.2428	9	9.5	1.08057	-3.79948
Chr2:241801-242100	66	66.5	12.5857	0.299954	50	50.5	7.86046	-0.379141	10.2231	1	1.5	0.329407	-4.95581	1	1.5	0.391671	-4.70604	39	39.5	6.8558	-0.576431	15	15.5	3.01606	-1.76109	22	22.5	3.98929	-1.35762	23	23.5	5.0777	-1.00958	6	6.5	0.80588	-3.66512	61	61.5	7.72419	-0.404372	3	3.5	0.398104	-4.68254
Chr2:243801-244100	42	42.5	8.04347	0.103814	44	44.5	6.92655	-0.111868	7.48501	2	2.5	0.549011	-3.7691	1	1.5	0.391671	-4.25629	7	7.5	1.30173	-2.52357	3	3.5	0.681047	-3.45818	1	1.5	0.265953	-4.81476	0	0.5	0.108036	-6.11442	1	1.5	0.185972	-5.33084	77	77.5	9.73373	0.37899	4	4.5	0.511848	-3.87022
Chr2:267801-268100	113	113.5	21.4808	0.0237397	133	133.5	20.7796	-0.0241369	21.1302	1	1.5	0.329407	-6.00329	3	3.5	0.913899	-4.53113	34	34.5	5.98797	-1.81917	28	28.5	5.54567	-1.92987	5	5.5	0.97516	-4.43752	5	5.5	1.1884	-4.15222	8	8.5	1.05384	-4.32558	839	839.5	105.438	2.31902	2	2.5	0.28436	-6.21544
Chr2:275001-275500	38	38.5	7.28644	0.151142	37	37.5	5.83698	-0.16885	6.56171	0	0.5	0.109802	-5.90109	1	1.5	0.391671	-4.06636	16	16.5	2.86381	-1.19613	18	18.5	3.59982	-0.866147	16	16.5	2.92548	-1.1654	7	7.5	1.62054	-2.01759	6	6.5	0.80588	-3.02543	175	175.5	22.0422	1.74813	2	2.5	0.28436	-4.52828
Chr2:275601-276100	501	501.5	94.9129	0.11607	515	515.5	80.239	-0.126232	87.5759	0	0.5	0.109802	-9.63948	1	1.5	0.391671	-7.80475	288	288.5	50.0733	-0.806492	257	257.5	50.1056	-0.805564	92	92.5	16.4004	-2.4168	69	69.5	15.017	-2.54393	12	12.5	1.54977	-5.82041	2041	2041.5	256.405	1.54982	9	9.5	1.08057	-6.34067
Chr2:303201-303500	266	266.5	50.4373	0.0418679	305	305.5	47.5519	-0.0431193	48.9946	0	0.5	0.109802	-8.80157	7	7.5	1.95835	-4.64491	76	76.5	13.2777	-1.88362	69	69.5	13.5236	-1.85714	25	25.5	4.5212	-3.43785	15	15.5	3.34912	-3.87077	4	4.5	0.557917	-6.45643	422	422.5	53.0645	0.115126	5	5.5	0.625592	-6.29126
Chr2:314601-315300	220	220.5	41.7314	0.0537387	248	248.5	38.6797	-0.0558181	40.2055	0	0.5	0.109802	-8.51634	8	8.5	2.21947	-4.17911	193	193.5	33.5847	-0.259589	172	172.5	33.5659	-0.2604	61	61.5	10.9041	-1.88253	56	56.5	12.2081	-1.71956	39	39.5	4.89727	-3.03734	1644	1644.5	206.544	2.36098	18	18.5	2.10427	-4.25601
Chr2:324201-324500	50	50.5	9.55753	-0.05867	66	66.5	10.3509	0.056377	9.95422	0	0.5	0.109802	-6.50233	0	0.5	0.130557	-6.25256	36	36.5	6.3351	-0.65194	41	41.5	8.07527	-0.301798	6	6.5	1.15246	-3.11059	8	8.5	1.83662	-2.43826	3	3.5	0.433935	-4.51976	218	218.5	27.4428	1.46305	12	12.5	1.4218	-2.80759
Chr2:362201-362900	495	495.5	93.7774	0.132818	496	496.5	77.2816	-0.146297	85.5295	2	2.5	0.549011	-7.28344	3	3.5	0.913899	-6.54824	364	364.5	63.2642	-0.435031	268	268.5	52.246	-0.711101	66	66.5	11.7906	-2.85879	69	69.5	15.017	-2.50982	28	28.5	3.53347	-4.59726	3876	3876.5	486.875	2.50906	13	13.5	1.53554	-5.7996
Chr2:368401-368700	108	108.5	20.5345	0.0695904	119	119.5	18.6005	-0.0731181	19.5675	1	1.5	0.329407	-5.89245	0	0.5	0.130557	-7.22764	79	79.5	13.7984	-0.503961	74	74.5	14.4966	-0.432748	28	28.5	5.0531	-1.95322	16	16.5	3.5652	-2.45641	2	2.5	0.309954	-5.98026	411	411.5	51.683	1.40123	2	2.5	0.28436	-6.1046
Chr2:400001-400500	202	202.5	38.3248	0.24781	168	168.5	26.2275	-0.299388	32.2761	0	0.5	0.109802	-8.19942	3	3.5	0.913899	-5.14229	94	94.5	16.4018	-0.976609	94	94.5	18.3883	-0.811682	29	29.5	5.23041	-2.62547	16	16.5	3.5652	-3.17841	11	11.5	1.42579	-4.50064	807	807.5	101.419	1.65179	5	5.5	0.625592	-5.6891
Chr2:402601-403300	491	491.5	93.0203	-0.011883	607	607.5	94.559	0.0117859	93.7897	0	0.5	0.109802	-9.73838	7	7.5	1.95835	-5.58172	210	210.5	36.5353	-1.36014	276	276.5	53.8027	-0.801751	74	74.5	13.209	-2.82791	142	142.5	30.7903	-1.60695	37	37.5	4.64931	-4.33434	685	685.5	86.0964	-0.123476	35	35.5	4.03791	-4.53775
Chr2:429001-429300	301	301.5	57.0613	0.116959	309	309.5	48.1745	-0.127284	52.6179	1	1.5	0.329407	-7.31954	1	1.5	0.391671	-7.06977	175	175.5	30.4606	-0.788611	205	205.5	39.9872	-0.396017	66	66.5	11.7906	-2.15792	45	45.5	9.8313	-2.4201	28	28.5	3.53347	-3.89639	1405	1405.5	176.526	1.74625	23	23.5	2.67299	-4.29903
Chr2:448201-448900	132	132.5	25.0767	0.10977	137	137.5	21.4022	-0.118815	23.2395	0	0.5	0.109802	-7.72553	2	2.5	0.652785	-5.15383	49	49.5	8.59144	-1.43561	55	55.5	10.7995	-1.10562	22	22.5	3.98929	-2.54237	15	15.5	3.34912	-2.79472	14	14.5	1.79773	-3.69233	1113	1113.5	139.852	2.58925	9	9.5	1.08057	-4.42671
Chr2:455601-455900	158	158.5	29.9974	0.0387698	182	182.5	28.4066	-0.0398406	29.202	0	0.5	0.109802	-8.05502	1	1.5	0.391671	-6.22028	32	32.5	5.64085	-2.37208	45	45.5	8.85361	-1.72173	5	5.5	0.97516	-4.90428	9	9.5	2.05269	-3.83048	3630	3630.5	450.115	3.94615	1001	1001.5	125.785	2.10682	3010	3010.5	342.427	3.55165
Chr2:473601-474100	85	85.5	16.1816	0.149442	83	83.5	12.997	-0.16673	14.5893	0	0.5	0.109802	-7.05386	2	2.5	0.652785	-4.48216	0	0.5	0.0867822	-7.39329	0	0.5	0.0972924	-7.22837	0	0.5	0.0886509	-7.36256	0	0.5	0.108036	-7.07725	0	0.5	0.0619908	-7.87864	284	284.5	35.7322	1.29232	2	2.5	0.28436	-5.68105
Chr2:530201-530500	129	129.5	24.5089	0.254662	106	106.5	16.577	-0.30946	20.543	0	0.5	0.109802	-7.54759	1	1.5	0.391671	-5.71286	61	61.5	10.6742	-0.944515	49	49.5	9.63194	-1.09275	17	17.5	3.10278	-2.72701	14	14.5	3.13305	-2.713	15	15.5	1.92171	-3.41818	94	94.5	11.8689	-0.791461	20	20.5	2.33175	-3.13916
Chr2:537401-537900	214	214.5	40.5959	0.149388	209	209.5	32.6092	-0.166663	36.6025	2	2.5	0.549011	-6.05896	4	4.5	1.17501	-4.9612	42	42.5	7.37649	-2.31094	45	45.5	8.85361	-2.04761	16	16.5	2.92548	-3.6452	10	10.5	2.26876	-4.01197	6	6.5	0.80588	-5.50524	813	813.5	102.173	1.481	6	6.5	0.739336	-5.62957
Chr2:543201-543700	49	49.5	9.36827	0.272047	39	39.5	6.14828	-0.335553	7.75828	0	0.5	0.109802	-6.14276	0	0.5	0.130557	-5.89299	10	10.5	1.82243	-2.08988	9	9.5	1.84856	-2.06934	17	17.5	3.10278	-1.32217	0	0.5	0.108036	-6.16615	0	0.5	0.0619908	-6.96754	20	20.5	2.57473	-1.59132	0	0.5	0.056872	-7.09187
Chr2:560201-560500	610	610.5	115.542	0.186251	562	562.5	87.5546	-0.213911	101.548	0	0.5	0.109802	-9.85304	4	4.5	1.17501	-6.43335	735	735.5	127.657	0.330102	778	778.5	151.484	0.577001	212	212.5	37.6767	-1.43042	175	175.5	37.9207	-1.42111	21	21.5	2.6656	-5.25156	2340	2340.5	293.959	1.53345	17	17.5	1.99052	-5.67288
Chr2:566601-567300	156	156.5	29.6189	0.0611273	174	174.5	27.1614	-0.0638323	28.3901	2	2.5	0.549011	-5.69241	4	4.5	1.17501	-4.59464	97	97.5	16.9225	-0.746444	79	79.5	15.4695	-0.875965	23	23.5	4.16659	-2.76845	67	67.5	14.5849	-0.960915	188	188.5	23.3705	-0.2807	251	251.5	31.5875	0.153965	149	149.5	17.0047	-0.739453
Chr2:571601-571900	46	46.5	8.8005	-0.927274	158	158.5	24.671	0.559882	16.7357	0	0.5	0.109802	-7.25188	0	0.5	0.130557	-7.00211	21	21.5	3.73164	-2.16505	71	71.5	13.9128	-0.266517	0	0.5	0.0886509	-7.56058	6	6.5	1.40447	-3.57483	0	0.5	0.0619908	-8.07666	140	140.5	17.6463	0.0764358	35	35.5	4.03791	-2.05125
Chr2:582201-582500	94	94.5	17.8849	-0.223988	153	153.5	23.8927	0.193841	20.8888	0	0.5	0.109802	-7.57168	0	0.5	0.130557	-7.32191	205	205.5	35.6675	0.771881	197	197.5	38.4305	0.879522	105	105.5	18.7053	-0.159278	113	113.5	24.5242	0.231479	56	56.5	7.00496	-1.57628	424	424.5	53.3157	1.35183	113	113.5	12.91	-0.694245
Chr2:594001-594500	202	202.5	38.3248	0.199911	182	182.5	28.4066	-0.232138	33.3657	0	0.5	0.109802	-8.24731	1	1.5	0.391671	-6.41258	78	78.5	13.6248	-1.29213	55	55.5	10.7995	-1.62741	14	14.5	2.57088	-3.69803	20	20.5	4.42949	-2.91315	12	12.5	1.54977	-4.42824	759	759.5	95.3906	1.51548	11	11.5	1.30806	-4.67287
Chr2:603401-603700	350	350.5	66.3349	0.156596	338	338.5	52.6884	-0.175687	59.5117	0	0.5	0.109802	-9.08212	1	1.5	0.391671	-7.24739	113	113.5	19.6996	-1.59501	137	137.5	26.7554	-1.15334	40	40.5	7.18073	-3.05097	32	32.5	7.02236	-3.08315	6	6.5	0.80588	-6.20646	544	544.5	68.3873	0.200556	2	2.5	0.28436	-7.70931
Chr2:612601-613100	252	252.5	47.7877	0.241143	212	212.5	33.0762	-0.289702	40.4319	0	0.5	0.109802	-8.52444	3	3.5	0.913899	-5.46732	135	135.5	23.518	-0.781731	86	86.5	16.8316	-1.26432	23	23.5	4.16659	-3.27855	33	33.5	7.23843	-2.48175	11	11.5	1.42579	-4.82566	658	658.5	82.7053	1.03249	8	8.5	0.966825	-5.3861
Chr2:630801-631300	442	442.5	83.7467	0.295889	338	338.5	52.6884	-0.372657	68.2176	0	0.5	0.109802	-9.27909	3	3.5	0.913899	-6.22197	312	312.5	54.2389	-0.330815	256	256.5	49.911	-0.450786	91	91.5	16.2231	-2.07209	110	110.5	23.876	-1.51458	4	4.5	0.557917	-6.93395	215	215.5	27.0661	-1.33366	0	0.5	0.056872	-10.2282
Chr2:641001-641500	96	96.5	18.2634	0.260991	78	78.5	12.2187	-0.318869	15.2411	0	0.5	0.109802	-7.11691	1	1.5	0.391671	-5.28218	78	78.5	13.6248	-0.161728	40	40.5	7.88068	-0.951572	13	13.5	2.39358	-2.67072	18	18.5	3.99734	-1.93085	7	7.5	0.929862	-4.0348	158	158.5	19.9071	0.385316	8	8.5	0.966825	-3.97857
Chr2:689001-689500	100	100.5	19.0204	0.0769745	109	109.5	17.044	-0.0813141	18.0322	2	2.5	0.549011	-5.0376	1	1.5	0.391671	-5.52479	75	75.5	13.1041	-0.460555	57	57.5	11.1886	-0.688543	26	26.5	4.6985	-1.9403	20	20.5	4.42949	-2.02536	20	20.5	2.54162	-2.82675	289	289.5	36.3602	1.01178	16	16.5	1.87678	-3.26425
Chr2:708801-709700	81	81.5	15.4245	0.250544	67	67.5	10.5066	-0.303393	12.9655	0	0.5	0.109802	-6.88363	0	0.5	0.130557	-6.63386	45	45.5	7.89718	-0.715273	52	52.5	10.2157	-0.343895	25	25.5	4.5212	-1.51991	16	16.5	3.5652	-1.86263	2	2.5	0.309954	-5.38649	180	180.5	22.6702	0.806113	3	3.5	0.398104	-5.02539
Chr2:734601-734900	83	83.5	15.803	0.0805584	90	90.5	14.0866	-0.0853241	14.9448	1	1.5	0.329407	-5.50363	0	0.5	0.130557	-6.83882	0	0.5	0.0867822	-7.42803	7	7.5	1.45939	-3.35621	3	3.5	0.620557	-4.58994	2	2.5	0.540181	-4.79006	4	4.5	0.557917	-4.74345	111	111.5	14.004	-0.0938039	2	2.5	0.28436	-5.71578
Chr2:754201-754700	236	236.5	44.7595	0.2221	205	205.5	31.9866	-0.262626	38.3731	1	1.5	0.329407	-6.86408	3	3.5	0.913899	-5.39192	165	165.5	28.7249	-0.417792	152	152.5	29.6742	-0.370887	57	57.5	10.1949	-1.91225	52	52.5	11.3438	-1.75819	22	22.5	2.78958	-3.78197	1562	1562.5	196.245	2.35449	20	20.5	2.33175	-4.04061
Chr2:780401-780700	130	130.5	24.6982	0.129151	131	131.5	20.4683	-0.14186	22.5833	0	0.5	0.109802	-7.6842	0	0.5	0.130557	-7.43443	92	92.5	16.0547	-0.492256	66	66.5	12.9399	-0.803428	19	19.5	3.45739	-2.7075	19	19.5	4.21341	-2.42219	14	14.5	1.79773	-3.651	1053	1053.5	132.316	2.55066	10	10.5	1.19431	-4.241
Chr2:877601-878100	31	31.5	5.96163	-0.0224098	39	39.5	6.14828	0.022067	6.05496	0	0.5	0.109802	-5.78514	0	0.5	0.130557	-5.53537	9	9.5	1.64886	-1.87665	5	5.5	1.07022	-2.50021	1	1.5	0.265953	-4.50887	1	1.5	0.324109	-4.22357	516	516.5	64.0365	3.40271	72	72.5	9.10575	0.588662	435	435.5	49.5355	3.03228
Chr2:904201-904500	167	167.5	31.7007	0.0184041	198	198.5	30.8971	-0.018642	31.2989	0	0.5	0.109802	-8.15506	0	0.5	0.130557	-7.90529	118	118.5	20.5674	-0.605753	89	89.5	17.4153	-0.845753	10	10.5	1.86167	-4.07144	10	10.5	2.26876	-3.78614	64	64.5	7.99681	-1.96862	99	99.5	12.4969	-1.32455	105	105.5	12	-1.38308
Chr2:904601-904900	181	181.5	34.3503	0.17414	170	170.5	26.5388	-0.198082	30.4446	1	1.5	0.329407	-6.53017	0	0.5	0.130557	-7.86536	108	108.5	18.8317	-0.693018	93	93.5	18.1937	-0.742748	12	12.5	2.21627	-3.77998	14	14.5	3.13305	-3.28054	119	119.5	14.8158	-1.03905	144	144.5	18.1487	-0.746318	129	129.5	14.7299	-1.04744
Chr2:905201-905500	241	241.5	45.7058	0.161346	231	231.5	36.0336	-0.181689	40.8697	1	1.5	0.329407	-6.95502	1	1.5	0.391671	-6.70525	1	1.5	0.260347	-7.29445	0	0.5	0.0972924	-8.71449	0	0.5	0.0886509	-8.84868	1	1.5	0.324109	-6.97841	56	56.5	7.00496	-2.54458	418	418.5	52.5622	0.362992	89	89.5	10.1801	-2.00528
Chr2:909801-910100	139	139.5	26.4015	0.541229	63	63.5	9.88395	-0.876232	18.1427	0	0.5	0.109802	-7.36834	1	1.5	0.391671	-5.53361	78	78.5	13.6248	-0.413155	72	72.5	14.1074	-0.362939	21	21.5	3.81199	-2.25077	18	18.5	3.99734	-2.18228	188	188.5	23.3705	0.365299	443	443.5	55.7021	1.61834	209	209.5	23.8294	0.393351
Chr2:919401-919700	125	125.5	23.7519	0.225134	108	108.5	16.8883	-0.266882	20.3201	0	0.5	0.109802	-7.53186	1	1.5	0.391671	-5.69712	95	95.5	16.5754	-0.293863	76	76.5	14.8857	-0.448977	31	31.5	5.58501	-1.86328	15	15.5	3.34912	-2.60105	21	21.5	2.6656	-2.93037	1010	1010.5	126.915	2.64289	14	14.5	1.64929	-3.62299
Chr2:932201-932900	112	112.5	21.2915	0.151599	109	109.5	17.044	-0.16942	19.1678	0	0.5	0.109802	-7.44763	0	0.5	0.130557	-7.19786	40	40.5	7.02936	-1.44722	66	66.5	12.9399	-0.566856	18	18.5	3.28008	-2.54688	25	25.5	5.50985	-1.7986	28	28.5	3.53347	-2.43952	58	58.5	7.3474	-1.38338	59	59.5	6.76777	-1.50193
Chr2:979801-980300	73	73.5	13.9105	0.160953	70	70.5	10.9735	-0.181192	12.442	0	0.5	0.109802	-6.82417	0	0.5	0.130557	-6.57439	46	46.5	8.07075	-0.624443	41	41.5	8.07527	-0.623636	22	22.5	3.98929	-1.64101	10	10.5	2.26876	-2.45524	8	8.5	1.05384	-3.56149	1004	1004.5	126.162	3.34199	18	18.5	2.10427	-2.56383
Chr2:983801-984300	208	208.5	39.4603	0.0229881	245	245.5	38.2127	-0.0233603	38.8365	2	2.5	0.549011	-6.14443	2	2.5	0.652785	-5.89466	50	50.5	8.76501	-2.14759	59	59.5	11.5778	-1.74605	10	10.5	1.86167	-4.38274	6	6.5	1.40447	-4.78932	46	46.5	5.76514	-2.75199	513	513.5	64.4938	0.731747	8	8.5	0.966825	-5.32802
Chr2:1011001-1012500	119	119.5	22.6163	0.224048	103	103.5	16.1101	-0.265356	19.3632	0	0.5	0.109802	-7.46227	2	2.5	0.652785	-4.89057	85	85.5	14.8398	-0.383849	38	38.5	7.49151	-1.36999	43	43.5	7.71263	-1.32802	52	52.5	11.3438	-0.771413	74	74.5	9.23662	-1.06788	1872	1872.5	235.18	3.60237	58	58.5	6.65403	-1.54102
Chr2:1012601-1013100	307	307.5	58.1969	0.203527	275	275.5	42.8823	-0.237031	50.5396	1	1.5	0.329407	-7.2614	0	0.5	0.130557	-8.59659	186	186.5	32.3698	-0.642767	156	156.5	30.4525	-0.730853	79	79.5	14.0955	-1.84218	60	60.5	13.0724	-1.95089	14	14.5	1.79773	-4.81316	907	907.5	113.979	1.17328	29	29.5	3.35545	-3.91284
Chr2:1018801-1019300	47	47.5	8.98976	0.0412408	54	54.5	8.48307	-0.0424545	8.73642	1	1.5	0.329407	-4.7291	0	0.5	0.130557	-6.06429	27	27.5	4.77302	-0.872138	20	20.5	3.98899	-1.13102	4	4.5	0.797858	-3.45284	3	3.5	0.756254	-3.5301	2	2.5	0.309954	-4.81692	1927	1927.5	242.087	4.79234	3	3.5	0.398104	-4.45582
Chr2:1038001-1038500	64	64.5	12.2071	-0.036998	82	82.5	12.8413	0.0360729	12.5242	0	0.5	0.109802	-6.83367	0	0.5	0.130557	-6.5839	73	73.5	12.757	0.026564	60	60.5	11.7724	-0.0893181	23	23.5	4.16659	-1.58778	16	16.5	3.5652	-1.81267	5	5.5	0.681898	-4.19902	146	146.5	18.3999	0.554974	2	2.5	0.28436	-5.46086
Chr2:1049201-1049500	233	233.5	44.1918	0.125791	236	236.5	36.8119	-0.137816	40.5018	0	0.5	0.109802	-8.52693	7	7.5	1.95835	-4.37027	119	119.5	20.741	-0.965504	104	104.5	20.3341	-0.994085	51	51.5	9.13105	-2.14913	36	36.5	7.88664	-2.3605	9	9.5	1.17782	-5.10379	864	864.5	108.578	1.42268	11	11.5	1.30806	-4.95249
Chr2:1065401-1066100	153	153.5	29.0511	0.0239301	180	180.5	28.0953	-0.0243337	28.5732	2	2.5	0.549011	-5.70168	2	2.5	0.652785	-5.45191	121	121.5	21.0881	-0.438235	127	127.5	24.8096	-0.203767	30	30.5	5.40771	-2.40157	29	29.5	6.37414	-2.16436	10	10.5	1.30181	-4.45608	1066	1066.5	133.949	2.22895	7	7.5	0.853081	-5.06584
Chr2:1075601-1075900	47	47.5	8.98976	0.248176	39	39.5	6.14828	-0.299923	7.56902	0	0.5	0.109802	-6.10713	1	1.5	0.391671	-4.27239	39	39.5	6.8558	-0.142782	39	39.5	7.6861	0.0221448	2	2.5	0.443255	-4.0939	2	2.5	0.540181	-3.80859	1005	1005.5	124.663	4.04179	177	177.5	22.2934	1.55844	878	878.5	99.9242	3.72266
Chr2:1078601-1078900	186	186.5	35.2966	0.41454	113	113.5	17.6666	-0.583968	26.4816	4	4.5	0.98822	-4.74401	4	4.5	1.17501	-4.49424	86	86.5	15.0133	-0.818747	76	76.5	14.8857	-0.83106	25	25.5	4.5212	-2.55021	14	14.5	3.13305	-3.07935	39	39.5	4.89727	-2.43494	720	720.5	90.4923	1.7728	45	45.5	5.17536	-2.35526
Chr2:1085801-1086500	93	93.5	17.6956	0.265252	75	75.5	11.7518	-0.325261	14.7237	0	0.5	0.109802	-7.06709	0	0.5	0.130557	-6.81732	51	51.5	8.93857	-0.720025	32	32.5	6.324	-1.21923	17	17.5	3.10278	-2.24651	18	18.5	3.99734	-1.88103	54	54.5	6.75699	-1.12369	149	149.5	18.7767	0.350802	52	52.5	5.97156	-1.30196
Chr2:1086601-1086900	111	111.5	21.1023	0.381979	72	72.5	11.2848	-0.521035	16.1935	0	0.5	0.109802	-7.20437	3	3.5	0.913899	-4.14724	45	45.5	7.89718	-1.03601	33	33.5	6.51859	-1.31279	22	22.5	3.98929	-2.02121	8	8.5	1.83662	-3.1403	29	29.5	3.65746	-2.14651	53	53.5	6.71942	-1.26901	37	37.5	4.2654	-1.92467
Chr2:1111001-1111300	777	777.5	147.148	0.165452	740	740.5	115.261	-0.186915	131.204	4	4.5	0.98822	-7.05277	24	24.5	6.39729	-4.35821	336	336.5	58.4044	-1.16767	344	344.5	67.0344	-0.968843	84	84.5	14.982	-3.13051	68	68.5	14.801	-3.14805	118	118.5	14.6918	-3.15873	348	348.5	43.7704	-1.58379	118	118.5	13.4787	-3.28307
Chr2:1111601-1111900	78	78.5	14.8568	0.142449	77	77.5	12.0631	-0.158071	13.4599	0	0.5	0.109802	-6.93762	4	4.5	1.17501	-3.51792	39	39.5	6.8558	-0.973274	36	36.5	7.10234	-0.922303	13	13.5	2.39358	-2.49143	8	8.5	1.83662	-2.87355	187	187.5	23.2465	0.788346	374	374.5	47.0359	1.80509	178	178.5	20.3033	0.593045
Chr2:1123601-1124300	579	579.5	109.675	0.296896	442	442.5	68.8763	-0.374259	89.2757	0	0.5	0.109802	-9.66722	4	4.5	1.17501	-6.24752	399	399.5	69.339	-0.3646	328	328.5	63.9211	-0.481975	131	131.5	23.3152	-1.937	136	136.5	29.4939	-1.59785	14	14.5	1.79773	-5.63402	1457	1457.5	183.057	1.03595	10	10.5	1.19431	-6.22401
Chr2:1170401-1170700	39	39.5	7.47569	0.201616	35	35.5	5.52567	-0.234441	6.50068	0	0.5	0.109802	-5.88761	0	0.5	0.130557	-5.63784	13	13.5	2.34312	-1.47216	11	11.5	2.23772	-1.53856	1	1.5	0.265953	-4.61135	5	5.5	1.1884	-2.45157	1	1.5	0.185972	-5.12743	96	96.5	12.1201	0.898735	1	1.5	0.170616	-5.25177
Chr2:1194001-1194300	32	32.5	6.15089	0.195518	29	29.5	4.59175	-0.226231	5.37132	0	0.5	0.109802	-5.6123	0	0.5	0.130557	-5.36253	13	13.5	2.34312	-1.19685	22	22.5	4.37816	-0.294953	4	4.5	0.797858	-2.75107	6	6.5	1.40447	-1.93525	3	3.5	0.433935	-3.62972	337	337.5	42.3888	2.98034	0	0.5	0.056872	-6.56141
Chr2:1205601-1205900	50	50.5	9.55753	0.0225302	59	59.5	9.26134	-0.0228876	9.40943	0	0.5	0.109802	-6.42113	2	2.5	0.652785	-3.84943	89	89.5	15.534	0.723251	96	96.5	18.7774	0.99682	41	41.5	7.35803	-0.354789	37	37.5	8.10272	-0.215702	213	213.5	26.4701	1.49218	2	2.5	0.313991	-4.90531	294	294.5	33.4976	1.83188
Chr2:1207601-1207900	105	105.5	19.9667	0.450244	59	59.5	9.26134	-0.658062	14.614	0	0.5	0.109802	-7.0563	1	1.5	0.391671	-5.22157	112	112.5	19.526	0.418043	93	93.5	18.1937	0.316083	45	45.5	8.06724	-0.857208	36	36.5	7.88664	-0.889871	3669	3669.5	454.95	4.96028	114	114.5	14.3808	-0.0232097	3820	3820.5	434.559	4.89413
Chr2:1271601-1272300	322	322.5	61.0357	0.00668872	388	388.5	60.4711	-0.00671987	60.7534	0	0.5	0.109802	-9.11191	6	6.5	1.69724	-5.1617	195	195.5	33.9319	-0.840325	189	189.5	36.8738	-0.720369	53	53.5	9.48565	-2.67915	45	45.5	9.8313	-2.62751	13	13.5	1.67375	-5.18181	757	757.5	95.1394	0.647078	33	33.5	3.81043	-3.99494
Chr2:1277801-1278300	160	160.5	30.3759	0.175278	150	150.5	23.4257	-0.199556	26.9008	0	0.5	0.109802	-7.9366	0	0.5	0.130557	-7.68683	72	72.5	12.5834	-1.09613	46	46.5	9.04819	-1.57195	18	18.5	3.28008	-3.03585	14	14.5	3.13305	-3.10201	4	4.5	0.557917	-5.59146	564	564.5	70.8993	1.39812	0	0.5	0.056872	-8.88572
Chr2:1318401-1318700	151	151.5	28.6726	0.336813	107	107.5	16.7327	-0.440192	22.7026	0	0.5	0.109802	-7.69181	0	0.5	0.130557	-7.44204	30	30.5	5.29372	-2.10051	51	51.5	10.0211	-1.17982	4	4.5	0.797858	-4.83058	7	7.5	1.62054	-3.80831	9	9.5	1.17782	-4.26866	351	351.5	44.1472	0.959462	2	2.5	0.28436	-6.319
Chr2:1383401-1383700	99	99.5	18.8312	0.147278	97	97.5	15.1761	-0.16404	17.0037	0	0.5	0.109802	-7.27479	0	0.5	0.130557	-7.02502	91	91.5	15.8811	-0.0985299	75	75.5	14.6911	-0.210898	33	33.5	5.93961	-1.5174	25	25.5	5.50985	-1.62576	23	23.5	2.91357	-2.54499	690	690.5	86.7244	2.35059	20	20.5	2.33175	-2.86636
Chr2:1399001-1399700	242	242.5	45.8951	0.0583005	271	271.5	42.2597	-0.0607561	44.0774	5	5.5	1.20782	-5.18956	0	0.5	0.130557	-8.39922	97	97.5	16.9225	-1.38109	98	98.5	19.1666	-1.20144	19	19.5	3.45739	-3.67229	29	29.5	6.37414	-2.78974	134	134.5	16.6755	-1.40231	457	457.5	57.4604	0.38253	138	138.5	15.7536	-1.48436
Chr2:1412401-1413500	189	189.5	35.8644	0.25969	154	154.5	24.0483	-0.316925	29.9564	0	0.5	0.109802	-8.09181	4	4.5	1.17501	-4.67211	104	104.5	18.1375	-0.723888	104	104.5	20.3341	-0.558961	30	30.5	5.40771	-2.46977	31	31.5	6.80628	-2.13792	110	110.5	13.7	-1.12869	557	557.5	70.0201	1.22491	105	105.5	12	-1.31983
Chr2:1414001-1414300	93	93.5	17.6956	0.127185	94	94.5	14.7092	-0.139491	16.2024	1	1.5	0.329407	-5.62019	1	1.5	0.391671	-5.37042	36	36.5	6.3351	-1.35477	27	27.5	5.35108	-1.59831	5	5.5	0.97516	-4.05442	4	4.5	0.972326	-4.05862	10	10.5	1.30181	-3.63762	201	201.5	25.3077	0.643369	19	19.5	2.21801	-2.86887
Chr2:1459001-1460300	182	182.5	34.5396	0.304323	137	137.5	21.4022	-0.386165	27.9709	0	0.5	0.109802	-7.99288	7	7.5	1.95835	-3.83621	101	101.5	17.6168	-0.666976	139	139.5	27.1446	-0.043264	60	60.5	10.7268	-1.38271	59	59.5	12.8563	-1.12145	6	6.5	0.80588	-5.11722	318	318.5	40.0025	0.516162	0	0.5	0.056872	-8.94199
Chr2:1461201-1461500	50	50.5	9.55753	0.0345124	58	58.5	9.10568	-0.0353583	9.33161	6	6.5	1.42743	-2.70871	2	2.5	0.652785	-3.83745	62	62.5	10.8478	0.217202	30	30.5	5.93483	-0.652918	19	19.5	3.45739	-1.43244	26	26.5	5.72592	-0.704618	6	6.5	0.80588	-3.53349	82	82.5	10.3617	0.151065	17	17.5	1.99052	-2.22898
Chr2:1466401-1466900	101	101.5	19.2097	0.22685	87	87.5	13.6196	-0.269299	16.4147	0	0.5	0.109802	-7.22393	0	0.5	0.130557	-6.97416	53	53.5	9.2857	-0.821902	48	48.5	9.43736	-0.798529	12	12.5	2.21627	-2.88878	16	16.5	3.5652	-2.20293	6	6.5	0.80588	-4.34828	58	58.5	7.3474	-1.15968	19	19.5	2.21801	-2.88765
Chr2:1513001-1513500	42	42.5	8.04347	-0.217587	68	68.5	10.6622	0.18903	9.35284	0	0.5	0.109802	-6.41242	0	0.5	0.130557	-6.16265	46	46.5	8.07075	-0.212702	44	44.5	8.65902	-0.1112	24	24.5	4.3439	-1.10641	28	28.5	6.15807	-0.602927	4	4.5	0.557917	-4.06728	121	121.5	15.26	0.706277	13	13.5	1.53554	-2.60665
Chr2:1522801-1523100	74	74.5	14.0997	0.19664	67	67.5	10.5066	-0.227737	12.3031	2	2.5	0.549011	-4.48605	3	3.5	0.913899	-3.75085	66	66.5	11.542	-0.0921289	45	45.5	8.85361	-0.47469	16	16.5	2.92548	-2.07228	10	10.5	2.26876	-2.43905	16	16.5	2.0457	-2.58836	564	564.5	70.8993	2.52674	17	17.5	1.99052	-2.62781
Chr2:1536601-1537100	85	85.5	16.1816	0.312209	63	63.5	9.88395	-0.398983	13.0328	2	2.5	0.549011	-4.56916	0	0.5	0.130557	-6.64132	56	56.5	9.80639	-0.410348	51	51.5	10.0211	-0.379099	6	6.5	1.15246	-3.49935	15	15.5	3.34912	-1.96029	7	7.5	0.929862	-3.80898	442	442.5	55.5765	2.09233	7	7.5	0.853081	-3.93332
Chr2:1552601-1552900	71	71.5	13.532	-0.0614281	94	94.5	14.7092	0.058919	14.1206	0	0.5	0.109802	-7.00675	1	1.5	0.391671	-5.17201	26	26.5	4.59946	-1.61826	29	29.5	5.74025	-1.29861	12	12.5	2.21627	-2.67159	5	5.5	1.1884	-3.57071	17	17.5	2.16968	-2.70225	140	140.5	17.6463	0.321569	39	39.5	4.49289	-1.65208
Chr2:1572401-1572900	214	214.5	40.5959	0.101124	225	225.5	35.0997	-0.10875	37.8478	2	2.5	0.549011	-6.10723	5	5.5	1.43613	-4.71995	140	140.5	24.3858	-0.634167	115	115.5	22.4745	-0.751917	38	38.5	6.82612	-2.47107	14	14.5	3.13305	-3.59457	1	1.5	0.185972	-7.66898	241	241.5	30.3316	-0.319388	2	2.5	0.28436	-7.05635
Chr2:1584801-1585300	142	142.5	26.9693	0.278153	112	112.5	17.5109	-0.344908	22.2401	2	2.5	0.549011	-5.34018	1	1.5	0.391671	-5.82738	113	113.5	19.6996	-0.174999	94	94.5	18.3883	-0.274378	24	24.5	4.3439	-2.3561	36	36.5	7.88664	-1.49568	14	14.5	1.79773	-3.62891	379	379.5	47.6639	1.09973	14	14.5	1.64929	-3.75325
Chr2:1585401-1585700	110	110.5	20.913	0.134132	110	110.5	17.1996	-0.147892	19.0563	1	1.5	0.329407	-5.85426	2	2.5	0.652785	-4.86752	85	85.5	14.8398	-0.360802	73	73.5	14.302	-0.414055	35	35.5	6.29422	-1.59817	23	23.5	5.0777	-1.90802	3	3.5	0.433935	-5.45665	147	147.5	18.5255	-0.0407577	4	4.5	0.511848	-5.21841
Chr2:1587201-1587700	249	249.5	47.2199	0.234065	212	212.5	33.0762	-0.279536	40.148	1	1.5	0.329407	-6.92932	2	2.5	0.652785	-5.94258	188	188.5	32.7169	-0.295294	160	160.5	31.2309	-0.362358	57	57.5	10.1949	-1.97749	68	68.5	14.801	-1.43964	91	91.5	11.3443	-1.82336	698	698.5	87.7292	1.12773	68	68.5	7.79147	-2.36536
Chr2:1601201-1601700	118	118.5	22.4271	0.101537	124	124.5	19.3788	-0.109228	20.9029	0	0.5	0.109802	-7.57265	0	0.5	0.130557	-7.32288	64	64.5	11.1949	-0.900862	66	66.5	12.9399	-0.69188	33	33.5	5.93961	-1.81526	29	29.5	6.37414	-1.7134	72	72.5	8.98866	-1.21753	387	387.5	48.6687	1.21929	94	94.5	10.7488	-0.959527
Chr2:1602201-1602500	295	295.5	55.9258	0.0928653	314	314.5	48.9528	-0.0992568	52.4393	1	1.5	0.329407	-7.31463	5	5.5	1.43613	-5.19039	294	294.5	51.1147	-0.0369082	295	295.5	57.4998	0.132909	121	121.5	21.5422	-1.28348	108	108.5	23.4439	-1.16144	195	195.5	24.2384	-1.11335	981	981.5	123.273	1.23314	260	260.5	29.6303	-0.823573
Chr2:1609001-1609300	32	32.5	6.15089	-0.325209	59	59.5	9.26134	0.265217	7.70611	1	1.5	0.329407	-4.54806	2	2.5	0.652785	-3.56132	16	16.5	2.86381	-1.42807	12	12.5	2.43231	-1.66368	15	15.5	2.74818	-1.48753	3	3.5	0.756254	-3.34906	1	1.5	0.185972	-5.37284	79	79.5	9.98493	0.373749	1	1.5	0.170616	-5.49718
Chr2:1617601-1618100	179	179.5	33.9718	0.490235	92	92.5	14.3979	-0.748248	24.1848	0	0.5	0.109802	-7.78305	5	5.5	1.43613	-4.07385	46	46.5	8.07075	-1.58333	67	67.5	13.1345	-0.880745	12	12.5	2.21627	-3.4479	8	8.5	1.83662	-3.71898	6	6.5	0.80588	-4.90739	145	145.5	18.2743	-0.404287	9	9.5	1.08057	-4.48424
Chr2:1629801-1631100	276	276.5	52.3299	0.127085	279	279.5	43.5049	-0.13937	47.9174	12	12.5	2.74506	-4.12564	18	18.5	4.83061	-3.31027	70	70.5	12.2363	-1.96938	154	154.5	30.0633	-0.672544	38	38.5	6.82612	-2.81141	67	67.5	14.5849	-1.71607	4	4.5	0.557917	-6.42436	571	571.5	71.7784	0.583001	64	64.5	7.33649	-2.70739
Chr2:1636401-1637100	55	55.5	10.5038	-0.358042	105	105.5	16.4214	0.286618	13.4626	0	0.5	0.109802	-6.9379	0	0.5	0.130557	-6.68813	33	33.5	5.81441	-1.21125	16	16.5	3.21065	-2.06802	13	13.5	2.39358	-2.49172	4	4.5	0.972326	-3.79137	1	1.5	0.185972	-6.17772	187	187.5	23.5494	0.806731	2	2.5	0.28436	-5.56509
Chr2:1637201-1637700	238	238.5	45.138	0.390362	152	152.5	23.737	-0.536842	34.4375	0	0.5	0.109802	-8.29293	0	0.5	0.130557	-8.04316	82	82.5	14.3191	-1.26604	134	134.5	26.1716	-0.395977	71	71.5	12.6771	-1.44176	33	33.5	7.23843	-2.25023	11	11.5	1.42579	-4.59415	87	87.5	10.9897	-1.64783	13	13.5	1.53554	-4.48716
Chr2:1663201-1663700	127	127.5	24.1304	0.175572	119	119.5	18.6005	-0.199938	21.3655	0	0.5	0.109802	-7.60423	1	1.5	0.391671	-5.76949	71	71.5	12.4099	-0.783793	52	52.5	10.2157	-1.06449	18	18.5	3.28008	-2.70347	18	18.5	3.99734	-2.41817	8	8.5	1.05384	-4.34155	483	483.5	60.7259	1.50703	6	6.5	0.739336	-4.8529
Chr2:1669801-1670500	144	144.5	27.3478	0.166021	137	137.5	21.4022	-0.187641	24.375	0	0.5	0.109802	-7.79435	1	1.5	0.391671	-5.95962	91	91.5	15.8811	-0.618088	96	96.5	18.7774	-0.376404	37	37.5	6.64882	-1.87423	31	31.5	6.80628	-1.84046	3	3.5	0.433935	-5.81178	129	129.5	16.2648	-0.583654	7	7.5	0.853081	-4.83658
Chr2:1676201-1676500	97	97.5	18.4527	0.274275	77	77.5	12.0631	-0.338955	15.2579	0	0.5	0.109802	-7.1185	4	4.5	1.17501	-3.69881	98	98.5	17.0961	0.164113	60	60.5	11.7724	-0.374148	12	12.5	2.21627	-2.78335	13	13.5	2.91698	-2.38701	9	9.5	1.17782	-3.69536	964	964.5	121.138	2.98902	1	1.5	0.170616	-6.48266
Chr2:1678801-1679300	107	107.5	20.3452	0.128088	108	108.5	16.8883	-0.140578	18.6168	0	0.5	0.109802	-7.40555	0	0.5	0.130557	-7.15578	104	104.5	18.1375	-0.037629	95	95.5	18.5828	-0.00263229	26	26.5	4.6985	-1.98633	29	29.5	6.37414	-1.5463	11	11.5	1.42579	-3.70677	504	504.5	63.3635	1.76705	6	6.5	0.739336	-4.65423
Chr2:1701601-1702100	124	124.5	23.5626	0.254026	102	102.5	15.9544	-0.30852	19.7585	0	0.5	0.109802	-7.49142	1	1.5	0.391671	-5.65669	86	86.5	15.0133	-0.396231	77	77.5	15.0803	-0.389808	37	37.5	6.64882	-1.5713	23	23.5	5.0777	-1.96023	14	14.5	1.79773	-3.45822	218	218.5	27.4428	0.473956	6	6.5	0.739336	-4.7401
Chr2:1709401-1710100	166	166.5	31.5115	0.194012	151	151.5	23.5814	-0.224217	27.5464	0	0.5	0.109802	-7.97081	3	3.5	0.913899	-4.91369	259	259.5	45.04	0.709341	254	254.5	49.5218	0.846199	97	97.5	17.2869	-0.672183	93	93.5	20.2028	-0.447312	763	763.5	94.6599	1.78089	794	794.5	99.7865	1.85698	530	530.5	60.3412	1.13128
Chr2:1715801-1716300	367	367.5	69.5523	0.28922	284	284.5	44.2832	-0.36212	56.9178	0	0.5	0.109802	-9.01783	5	5.5	1.43613	-5.30862	196	196.5	34.1054	-0.738878	203	203.5	39.598	-0.523452	57	57.5	10.1949	-2.48104	37	37.5	8.10272	-2.8124	222	222.5	27.5859	-1.04495	639	639.5	80.319	0.496862	146	146.5	16.6635	-1.77219
Chr2:1746801-1747300	107	107.5	20.3452	0.122069	109	109.5	17.044	-0.133361	18.6946	0	0.5	0.109802	-7.41157	3	3.5	0.913899	-4.35444	74	74.5	12.9306	-0.531838	73	73.5	14.302	-0.386407	24	24.5	4.3439	-2.10556	30	30.5	6.59021	-1.50423	3	3.5	0.433935	-5.429	121	121.5	15.26	-0.292869	6	6.5	0.739336	-4.66025
Chr2:1750801-1751500	141	141.5	26.78	0.406815	87	87.5	13.6196	-0.568656	20.1998	0	0.5	0.109802	-7.52329	0	0.5	0.130557	-7.27352	88	88.5	15.3605	-0.395121	75	75.5	14.6911	-0.459395	19	19.5	3.45739	-2.54659	6	6.5	1.40447	-3.84624	68	68.5	8.49274	-1.25004	645	645.5	81.0726	2.00487	34	34.5	3.92417	-2.36388
Chr2:1762601-1762900	105	105.5	19.9667	0.497094	53	53.5	8.32742	-0.764562	14.1471	1	1.5	0.329407	-5.42449	0	0.5	0.130557	-6.75968	27	27.5	4.77302	-1.56753	47	47.5	9.24278	-0.614105	21	21.5	3.81199	-1.89189	10	10.5	2.26876	-2.64053	32	32.5	4.0294	-1.81187	247	247.5	31.0851	1.13572	68	68.5	7.79147	-0.860536
Chr2:1779001-1779500	60	60.5	11.4501	0.134132	60	60.5	9.41699	-0.147892	10.4336	0	0.5	0.109802	-6.57018	1	1.5	0.391671	-4.73544	42	42.5	7.37649	-0.500224	38	38.5	7.49151	-0.477901	24	24.5	4.3439	-1.26417	16	16.5	3.5652	-1.54918	44	44.5	5.51718	-0.919228	321	321.5	40.3793	1.95239	98	98.5	11.2038	0.102757
Chr2:1779801-1780100	102	102.5	19.399	0.166246	97	97.5	15.1761	-0.187928	17.2875	0	0.5	0.109802	-7.29868	0	0.5	0.130557	-7.04891	54	54.5	9.45926	-0.869933	49	49.5	9.63194	-0.843834	25	25.5	4.5212	-1.93496	22	22.5	4.86163	-1.83022	74	74.5	9.23662	-0.904295	186	186.5	23.4238	0.43824	72	72.5	8.24645	-1.06789
Chr2:1781601-1781900	107	107.5	20.3452	0.086476	115	115.5	17.9779	-0.0919918	19.1616	2	2.5	0.549011	-5.12524	1	1.5	0.391671	-5.61243	10	10.5	1.82243	-3.39428	33	33.5	6.51859	-1.55558	30	30.5	5.40771	-1.82513	29	29.5	6.37414	-1.58791	55	55.5	6.88098	-1.47753	441	441.5	55.4509	1.53299	73	73.5	8.36019	-1.19661
Chr2:1792201-1792700	64	64.5	12.2071	0.0748041	70	70.5	10.9735	-0.0788958	11.5903	0	0.5	0.109802	-6.72187	0	0.5	0.130557	-6.4721	32	32.5	5.64085	-1.03894	25	25.5	4.96191	-1.22395	9	9.5	1.68437	-2.78264	3	3.5	0.756254	-3.93791	4	4.5	0.557917	-4.37673	78	78.5	9.85933	-0.23336	15	15.5	1.76303	-2.71679
Chr2:1803601-1803900	77	77.5	14.6675	0.56117	33	33.5	5.21437	-0.930889	9.94093	0	0.5	0.109802	-6.5004	1	1.5	0.391671	-4.66567	32	32.5	5.64085	-0.81747	31	31.5	6.12942	-0.697631	20	20.5	3.63469	-1.45155	14	14.5	3.13305	-1.66581	377	377.5	46.803	2.23515	112	112.5	14.1296	0.507269	397	397.5	45.2133	2.18529
Chr2:1821201-1821700	52	52.5	9.93605	0.391387	33	33.5	5.21437	-0.538794	7.57521	1	1.5	0.329407	-4.52334	0	0.5	0.130557	-5.85853	29	29.5	5.12015	-0.565099	30	30.5	5.93483	-0.352077	15	15.5	2.74818	-1.46281	12	12.5	2.70091	-1.48784	15	15.5	1.92171	-1.97889	43	43.5	5.46345	-0.471473	18	18.5	2.10427	-1.84797
Chr2:1850601-1851300	67	67.5	12.7749	0.583088	27	27.5	4.28045	-0.994392	8.52768	0	0.5	0.109802	-6.27917	0	0.5	0.130557	-6.0294	34	34.5	5.98797	-0.510086	19	19.5	3.7944	-1.16828	14	14.5	2.57088	-1.72989	10	10.5	2.26876	-1.91025	60	60.5	7.50088	-0.185094	219	219.5	27.5684	1.69279	73	73.5	8.36019	-0.0286184
Chr2:1855601-1855900	87	87.5	16.5601	0.234257	74	74.5	11.5961	-0.27981	14.0781	0	0.5	0.109802	-7.0024	0	0.5	0.130557	-6.75263	16	16.5	2.86381	-2.29744	18	18.5	3.59982	-1.96746	9	9.5	1.68437	-3.06317	6	6.5	1.40447	-3.32535	133	133.5	16.5515	0.233512	56	56.5	7.09621	-0.988333	222	222.5	25.3081	0.846144
Chr2:1878401-1878900	241	241.5	45.7058	0.284596	188	188.5	29.3405	-0.354887	37.5232	2	2.5	0.549011	-6.0948	2	2.5	0.652785	-5.84503	158	158.5	27.51	-0.447828	142	142.5	27.7283	-0.436421	24	24.5	4.3439	-3.11072	24	24.5	5.29378	-2.82541	4	4.5	0.557917	-6.07159	141	141.5	17.7719	-1.07818	12	12.5	1.4218	-4.72199
Chr2:1887001-1887300	36	36.5	6.90792	0.304323	27	27.5	4.28045	-0.386165	5.59418	0	0.5	0.109802	-5.67095	1	1.5	0.391671	-3.83621	11	11.5	1.99599	-1.48682	9	9.5	1.84856	-1.59753	5	5.5	0.97516	-2.52022	2	2.5	0.540181	-3.37241	5	5.5	0.681898	-3.0363	21	21.5	2.70033	-1.05079	17	17.5	1.99052	-1.49078
Chr2:1889401-1890100	119	119.5	22.6163	0.189669	109	109.5	17.044	-0.218434	19.8302	0	0.5	0.109802	-7.49664	1	1.5	0.391671	-5.66191	42	42.5	7.37649	-1.42669	47	47.5	9.24278	-1.1013	24	24.5	4.3439	-2.19063	12	12.5	2.70091	-2.87618	36	36.5	4.52533	-2.1316	203	203.5	25.5589	0.36613	60	60.5	6.88152	-1.5269
Chr2:1912401-1912700	55	55.5	10.5038	0.169761	52	52.5	8.17177	-0.192434	9.33779	0	0.5	0.109802	-6.4101	0	0.5	0.130557	-6.16033	12	12.5	2.16956	-2.10568	16	16.5	3.21065	-1.54022	0	0.5	0.0886509	-6.7188	0	0.5	0.108036	-6.43349	4	4.5	0.557917	-4.06496	76	76.5	9.60814	0.0411748	56	56.5	6.42654	-0.53904
Chr2:1917401-1917900	241	241.5	45.7058	0.0734209	264	264.5	41.1701	-0.0773586	43.438	0	0.5	0.109802	-8.62791	0	0.5	0.130557	-8.37813	100	100.5	17.4432	-1.31629	96	96.5	18.7774	-1.20996	27	27.5	4.8758	-3.15525	30	30.5	6.59021	-2.72056	30	30.5	3.78144	-3.52195	621	621.5	78.0583	0.845594	28	28.5	3.24171	-3.74413
Chr2:1927201-1927700	119	119.5	22.6163	0.24155	100	100.5	15.6431	-0.290289	19.1297	1	1.5	0.329407	-5.8598	0	0.5	0.130557	-7.19499	41	41.5	7.20293	-1.40916	17	17.5	3.40523	-2.48999	10	10.5	1.86167	-3.36115	6	6.5	1.40447	-3.76772	5992	5992.5	742.959	5.2794	120	120.5	15.1344	-0.337986	9554	9554.5	1086.77	5.82808
Chr2:1937601-1937900	42	42.5	8.04347	0.103814	44	44.5	6.92655	-0.111868	7.48501	1	1.5	0.329407	-4.50606	0	0.5	0.130557	-5.84125	20	20.5	3.55807	-1.07291	20	20.5	3.98899	-0.907981	5	5.5	0.97516	-2.94029	11	11.5	2.48483	-1.59085	9	9.5	1.17782	-2.66788	154	154.5	19.4047	1.37433	25	25.5	2.90047	-1.36771
Chr2:1942801-1943300	251	251.5	47.5984	0.152367	244	244.5	38.0571	-0.170381	42.8277	2	2.5	0.549011	-6.28557	0	0.5	0.130557	-8.35772	133	133.5	23.1709	-0.886234	124	124.5	24.2258	-0.822001	67	67.5	11.9679	-1.83938	70	70.5	15.2331	-1.49134	51	51.5	6.38505	-2.74578	1383	1383.5	173.763	2.0205	50	50.5	5.74408	-2.8984
Chr2:1982601-1983300	462	462.5	87.5318	0.27758	365	365.5	56.8911	-0.344026	72.2115	0	0.5	0.109802	-9.36118	1	1.5	0.391671	-7.52644	366	366.5	63.6114	-0.182943	305	305.5	59.4456	-0.280657	89	89.5	15.8685	-2.18606	69	69.5	15.017	-2.26563	32	32.5	4.0294	-4.16359	1002	1002.5	125.911	0.802099	28	28.5	3.24171	-4.4774
Chr2:2010801-2011100	47	47.5	8.98976	0.372015	31	31.5	4.90306	-0.502585	6.94641	0	0.5	0.109802	-5.98329	0	0.5	0.130557	-5.73352	40	40.5	7.02936	0.0171262	26	26.5	5.1565	-0.429876	8	8.5	1.50707	-2.20452	7	7.5	1.62054	-2.09979	19	19.5	2.41764	-1.52267	131	131.5	16.5159	1.24952	24	24.5	2.78673	-1.31769
Chr2:2014601-2015100	33	33.5	6.34014	0.134132	33	33.5	5.21437	-0.147892	5.77726	0	0.5	0.109802	-5.7174	3	3.5	0.913899	-2.66028	26	26.5	4.59946	-0.32892	25	25.5	4.96191	-0.219488	3	3.5	0.620557	-3.21875	8	8.5	1.83662	-1.65333	3	3.5	0.433935	-3.73483	287	287.5	36.109	2.6439	1	1.5	0.170616	-5.08156
Chr2:2034801-2035100	99	99.5	18.8312	0.187452	91	91.5	14.2422	-0.215497	16.5367	1	1.5	0.329407	-5.64966	1	1.5	0.391671	-5.39989	101	101.5	17.6168	0.09128	112	112.5	21.8908	0.404652	57	57.5	10.1949	-0.69783	52	52.5	11.3438	-0.543767	29	29.5	3.65746	-2.17676	1853	1853.5	232.793	3.81531	39	39.5	4.49289	-1.87996
Chr2:2053801-2054300	176	176.5	33.404	0.335707	125	125.5	19.5344	-0.438298	26.4692	0	0.5	0.109802	-7.91326	7	7.5	1.95835	-3.7566	75	75.5	13.1041	-1.0143	86	86.5	16.8316	-0.653146	26	26.5	4.6985	-2.49404	30	30.5	6.59021	-2.00592	2	2.5	0.309954	-6.41612	237	237.5	29.8292	0.172408	12	12.5	1.4218	-4.21852
Chr2:2057601-2058100	63	63.5	12.0179	0.134132	63	63.5	9.88395	-0.147892	10.9509	0	0.5	0.109802	-6.64	0	0.5	0.130557	-6.39023	32	32.5	5.64085	-0.957068	23	23.5	4.57274	-1.25992	3	3.5	0.620557	-4.14135	5	5.5	1.1884	-3.20396	130	130.5	16.1796	0.563123	82	82.5	10.3617	-0.0797888	151	151.5	17.2322	0.654058
Chr2:2059001-2059500	50	50.5	9.55753	0.371855	33	33.5	5.21437	-0.502291	7.38595	0	0.5	0.109802	-6.0718	0	0.5	0.130557	-5.82203	28	28.5	4.94659	-0.57835	50	50.5	9.82653	0.411899	13	13.5	2.39358	-1.62562	12	12.5	2.70091	-1.45134	54	54.5	6.75699	-0.128402	80	80.5	10.1105	0.453002	82	82.5	9.38389	0.345402
Chr2:2060801-2061100	54	54.5	10.3146	0.311893	40	40.5	6.30393	-0.398466	8.30925	0	0.5	0.109802	-6.24174	1	1.5	0.391671	-4.407	39	39.5	6.8558	-0.277394	22	22.5	4.37816	-0.924395	21	21.5	3.81199	-1.12417	14	14.5	3.13305	-1.40715	288	288.5	35.7687	2.10591	57	57.5	7.2218	-0.202359	293	293.5	33.3839	2.00636
Chr2:2074001-2074500	207	207.5	39.271	0.0727048	227	227.5	35.411	-0.0765641	37.341	0	0.5	0.109802	-8.40971	2	2.5	0.652785	-5.83801	81	81.5	14.1455	-1.40042	57	57.5	11.1886	-1.73873	22	22.5	3.98929	-3.22656	15	15.5	3.34912	-3.47891	10	10.5	1.30181	-4.84217	267	267.5	33.5971	-0.152426	14	14.5	1.64929	-4.50085
Chr2:2082201-2082500	154	154.5	29.2404	0.308617	115	115.5	17.9779	-0.393121	23.6091	0	0.5	0.109802	-7.74829	3	3.5	0.913899	-4.69117	164	164.5	28.5514	0.274214	149	149.5	29.0904	0.301199	0	0.5	0.0886509	-8.05699	0	0.5	0.108036	-7.77169	8	8.5	1.05384	-4.48561	2993	2993.5	375.973	3.99321	32	32.5	3.69668	-2.67504
Chr2:2086801-2087300	215	215.5	40.7851	0.146267	211	211.5	32.9205	-0.162787	36.8528	1	1.5	0.329407	-6.80576	3	3.5	0.913899	-5.3336	125	125.5	21.7823	-0.758616	152	152.5	29.6742	-0.312568	29	29.5	5.23041	-2.81678	31	31.5	6.80628	-2.43684	12	12.5	1.54977	-4.57165	1638	1638.5	205.79	2.48133	15	15.5	1.76303	-4.38564
Chr2:2089001-2089500	81	81.5	15.4245	0.367757	54	54.5	8.48307	-0.494811	11.9538	0	0.5	0.109802	-6.76642	1	1.5	0.391671	-4.93168	27	27.5	4.77302	-1.32449	36	36.5	7.10234	-0.751103	7	7.5	1.32976	-3.16823	8	8.5	1.83662	-2.70235	22	22.5	2.78958	-2.09935	49	49.5	6.21703	-0.943172	21	21.5	2.4455	-2.28927
Chr2:2131401-2131700	48	48.5	9.17902	0.398587	30	30.5	4.74741	-0.552613	6.96321	0	0.5	0.109802	-5.98677	2	2.5	0.652785	-3.41507	30	30.5	5.29372	-0.395472	31	31.5	6.12942	-0.184002	7	7.5	1.32976	-2.38858	14	14.5	3.13305	-1.15218	62	62.5	7.74885	0.154229	34	34.5	4.33308	-0.68436	44	44.5	5.06161	-0.460156
Chr2:2137201-2137700	33	33.5	6.34014	-0.0652208	44	44.5	6.92655	0.0623994	6.63335	0	0.5	0.109802	-5.91676	0	0.5	0.130557	-5.66699	25	25.5	4.42589	-0.583768	23	23.5	4.57274	-0.536677	9	9.5	1.68437	-1.97753	5	5.5	1.1884	-2.48072	16	16.5	2.0457	-1.69715	424	424.5	53.3157	3.00675	17	17.5	1.99052	-1.73659
Chr2:2156001-2156700	65	65.5	12.3964	0.0287375	76	76.5	11.9074	-0.0293216	12.1519	1	1.5	0.329407	-5.20517	0	0.5	0.130557	-6.54036	94	94.5	16.4018	0.432674	74	74.5	14.4966	0.254527	46	46.5	8.24454	-0.559673	37	37.5	8.10272	-0.584706	916	916.5	113.629	3.22508	104	104.5	13.1248	0.111116	1243	1243.5	141.441	3.54094
Chr2:2174401-2174700	57	57.5	10.8823	-0.00603119	70	70.5	10.9735	0.00600608	10.9279	0	0.5	0.109802	-6.63697	0	0.5	0.130557	-6.3872	24	24.5	4.25233	-1.36169	51	51.5	10.0211	-0.124977	6	6.5	1.15246	-3.24523	7	7.5	1.62054	-2.75347	32	32.5	4.0294	-1.43938	67	67.5	8.47777	-0.366263	21	21.5	2.4455	-2.15982
Chr2:2217201-2217900	203	203.5	38.514	0.28936	157	157.5	24.5153	-0.36234	31.5147	1	1.5	0.329407	-6.58001	0	0.5	0.130557	-7.9152	112	112.5	19.526	-0.690626	94	94.5	18.3883	-0.777238	61	61.5	10.9041	-1.53116	51	51.5	11.1277	-1.50186	164	164.5	20.395	-0.62781	1925	1925.5	241.836	2.93994	190	190.5	21.6682	-0.540441
Chr2:2218001-2219300	295	295.5	55.9258	0.112265	305	305.5	47.5519	-0.121744	51.7388	6	6.5	1.42743	-5.17976	4	4.5	1.17501	-5.4605	236	236.5	41.048	-0.333936	216	216.5	42.1276	-0.296482	148	148.5	26.3293	-0.974577	122	122.5	26.4689	-0.96695	835	835.5	103.587	1.00152	673	673.5	84.5893	0.709227	1319	1319.5	150.085	1.53646
Chr2:2224801-2225100	73	73.5	13.9105	0.374546	48	48.5	7.54916	-0.507237	10.7298	0	0.5	0.109802	-6.61057	0	0.5	0.130557	-6.3608	91	91.5	15.8811	0.565691	90	90.5	17.6099	0.714764	48	48.5	8.59914	-0.31936	30	30.5	6.59021	-0.703228	803	803.5	99.6192	3.2148	30	30.5	3.83069	-1.48595	1042	1042.5	118.578	3.46614
Chr2:2232001-2232500	315	315.5	59.7109	0.21476	277	277.5	43.1936	-0.252416	51.4523	4	4.5	0.98822	-5.70226	3	3.5	0.913899	-5.81506	174	174.5	30.287	-0.764536	176	176.5	34.3442	-0.583168	78	78.5	13.9182	-1.88626	97	97.5	21.0671	-1.28825	69	69.5	8.61672	-2.57802	786	786.5	98.7817	0.941009	35	35.5	4.03791	-3.67155
Chr2:2260601-2261300	767	767.5	145.256	0.202753	688	688.5	107.167	-0.235981	126.211	0	0.5	0.109802	-10.1667	5	5.5	1.43613	-6.45751	366	366.5	63.6114	-0.988483	324	324.5	63.1427	-0.999151	132	132.5	23.4925	-2.42557	98	98.5	21.2831	-2.56806	50	50.5	6.26107	-4.33329	2709	2709.5	340.304	1.43098	42	42.5	4.83412	-4.70644
Chr2:2284201-2284700	418	418.5	79.2045	0.138806	415	415.5	64.6737	-0.153597	71.9391	0	0.5	0.109802	-9.35572	8	8.5	2.21947	-5.01849	293	293.5	50.9412	-0.497944	269	269.5	52.4406	-0.456092	78	78.5	13.9182	-2.3698	75	75.5	16.3135	-2.14071	16	16.5	2.0457	-5.13611	1377	1377.5	173.009	1.266	8	8.5	0.966825	-6.21738
Chr2:2318601-2319100	258	258.5	48.9232	0.209086	229	229.5	35.7223	-0.244609	42.3228	2	2.5	0.549011	-6.26845	3	3.5	0.913899	-5.53326	61	61.5	10.6742	-1.9873	57	57.5	11.1886	-1.9194	12	12.5	2.21627	-4.25523	8	8.5	1.83662	-4.52631	12	12.5	1.54977	-4.77131	1270	1270.5	159.57	1.91469	8	8.5	0.966825	-5.45204
Chr2:2319801-2320100	41	41.5	7.85421	0.265436	33	33.5	5.21437	-0.325538	6.53429	0	0.5	0.109802	-5.89505	1	1.5	0.391671	-4.06032	17	17.5	3.03738	-1.1052	34	34.5	6.71317	0.0389651	6	6.5	1.15246	-2.50331	18	18.5	3.99734	-0.708989	15	15.5	1.92171	-1.76564	57	57.5	7.2218	0.144329	20	20.5	2.33175	-1.48661
Chr2:2321401-2322100	342	342.5	64.8209	0.104033	358	358.5	55.8015	-0.112122	60.3112	1	1.5	0.329407	-7.51641	3	3.5	0.913899	-6.04425	243	243.5	42.2629	-0.513032	261	261.5	50.8839	-0.245216	67	67.5	11.9679	-2.33326	70	70.5	15.2331	-1.98522	59	59.5	7.3769	-3.03134	1435	1435.5	180.294	1.57985	56	56.5	6.42654	-3.23031
Chr2:2331601-2332500	147	147.5	27.9156	-0.0635559	195	195.5	30.4301	0.0608738	29.1728	3	3.5	0.768616	-5.24622	3	3.5	0.913899	-4.99645	163	163.5	28.3778	-0.0398633	155	155.5	30.2579	0.0526877	86	86.5	15.3366	-0.927646	61	61.5	13.2885	-1.13445	29	29.5	3.65746	-2.99571	374	374.5	47.0359	0.689137	67	67.5	7.67772	-1.92587
Chr2:2362801-2363100	318	318.5	60.2787	0.107799	331	331.5	51.5989	-0.116509	55.9388	1	1.5	0.329407	-7.40783	6	6.5	1.69724	-5.04259	304	304.5	52.8504	-0.081935	249	249.5	48.5489	-0.20441	64	64.5	11.436	-2.29027	48	48.5	10.4795	-2.41628	31	31.5	3.90542	-3.8403	895	895.5	112.472	1.00764	45	45.5	5.17536	-3.43412
Chr2:2428601-2428900	84	84.5	15.9923	0.442174	48	48.5	7.54916	-0.640817	11.7707	1	1.5	0.329407	-5.15919	2	2.5	0.652785	-4.17245	54	54.5	9.45926	-0.315404	57	57.5	11.1886	-0.0731714	27	27.5	4.8758	-1.27149	17	17.5	3.78127	-1.63826	25	25.5	3.16153	-1.89651	192	192.5	24.1773	1.03845	45	45.5	5.17536	-1.18547
Chr2:2437001-2437300	124	124.5	23.5626	0.282722	97	97.5	15.1761	-0.351973	19.3694	0	0.5	0.109802	-7.46273	0	0.5	0.130557	-7.21295	82	82.5	14.3191	-0.43584	90	90.5	17.6099	-0.13739	44	44.5	7.88993	-1.29569	32	32.5	7.02236	-1.46375	21	21.5	2.6656	-2.86124	531	531.5	66.7546	1.78509	28	28.5	3.24171	-2.57895
Chr2:2460801-2461300	291	291.5	55.1687	0.387401	187	187.5	29.1849	-0.531228	42.1768	1	1.5	0.329407	-7.00044	9	9.5	2.48058	-4.0877	330	330.5	57.3631	0.443672	326	326.5	63.5319	0.591032	144	144.5	25.6201	-0.719172	124	124.5	26.901	-0.648789	166	166.5	20.6429	-1.0308	66	66.5	8.35217	-2.33623	160	160.5	18.2559	-1.20809
Chr2:2520601-2521100	140	140.5	26.5908	0.134132	140	140.5	21.8692	-0.147892	24.23	0	0.5	0.109802	-7.78574	1	1.5	0.391671	-5.95101	156	156.5	27.1628	0.164841	176	176.5	34.3442	0.503274	57	57.5	10.1949	-1.24895	61	61.5	13.2885	-0.86662	1527	1527.5	189.382	2.96643	32	32.5	4.08189	-2.56948	1767	1767.5	201.043	3.05264
Chr2:2521401-2521900	85	85.5	16.1816	0.134132	85	85.5	13.3083	-0.147892	14.7449	0	0.5	0.109802	-7.06917	6	6.5	1.69724	-3.11896	114	114.5	19.8731	0.4306	107	107.5	20.9179	0.504516	47	47.5	8.42184	-0.808012	45	45.5	9.8313	-0.584766	4559	4559.5	565.294	5.26071	71	71.5	8.98015	-0.715407	5483	5483.5	623.716	5.4026
Chr2:2522001-2522500	190	190.5	36.0537	0.172224	179	179.5	27.9397	-0.195607	31.9967	4	4.5	0.98822	-5.01694	4	4.5	1.17501	-4.76717	227	227.5	39.4859	0.303417	181	181.5	35.3171	0.142447	89	89.5	15.8685	-1.01175	68	68.5	14.801	-1.11223	2641	2641.5	327.497	3.35549	77	77.5	9.73373	-1.71686	2784	2784.5	316.72	3.30722
Chr2:2537801-2538100	76	76.5	14.4782	0.177325	71	71.5	11.1292	-0.202216	12.8037	0	0.5	0.109802	-6.86551	1	1.5	0.391671	-5.03078	71	71.5	12.4099	-0.0450746	63	63.5	12.3561	-0.0513342	30	30.5	5.40771	-1.24347	28	28.5	6.15807	-1.05601	542	542.5	67.26	2.39319	95	95.5	11.9945	-0.0941918	629	629.5	71.6019	2.48344
Chr2:2548801-2549300	65	65.5	12.3964	0.0949099	69	69.5	10.8179	-0.101596	11.6071	0	0.5	0.109802	-6.72396	0	0.5	0.130557	-6.47419	49	49.5	8.59144	-0.43404	45	45.5	8.85361	-0.390675	15	15.5	2.74818	-2.07846	14	14.5	3.13305	-1.88937	67	67.5	8.36875	-0.471927	527	527.5	66.2522	2.51296	111	111.5	12.6825	0.127823
Chr2:2591601-2592100	38	38.5	7.28644	0.333285	27	27.5	4.28045	-0.434166	5.78344	0	0.5	0.109802	-5.71895	1	1.5	0.391671	-3.88421	27	27.5	4.77302	-0.277025	22	22.5	4.37816	-0.401605	11	11.5	2.03897	-1.50409	11	11.5	2.48483	-1.21878	26	26.5	3.28551	-0.815811	79	79.5	9.98493	0.787823	47	47.5	5.40284	-0.0982096
Chr2:2600601-2601300	79	79.5	15.046	0.235913	67	67.5	10.5066	-0.282178	12.7763	1	1.5	0.329407	-5.27745	0	0.5	0.130557	-6.61265	80	80.5	13.9719	0.129064	59	59.5	11.5778	-0.142108	15	15.5	2.74818	-2.21692	25	25.5	5.50985	-1.21338	337	337.5	41.8438	1.71154	88	88.5	11.1153	-0.200922	606	606.5	68.9858	2.43283
Chr2:2603801-2606900	2619	2619.5	495.761	0.322644	1908	1908.5	297.063	-0.416232	396.412	8	8.5	1.86664	-7.73042	29	29.5	7.70286	-5.68546	3211	3211.5	557.402	0.491717	2762	2762.5	537.54	0.439371	1183	1183.5	209.837	-0.917734	929	929.5	200.839	-0.98096	23475	23475.5	2910.53	2.87621	516	516.5	64.8706	-2.61136	30589	30589.5	3479.37	3.13375
Chr2:2610601-2610900	65	65.5	12.3964	0.383038	42	42.5	6.61524	-0.523018	9.50582	0	0.5	0.109802	-6.43583	2	2.5	0.652785	-3.86413	37	37.5	6.50867	-0.546449	28	28.5	5.54567	-0.777451	23	23.5	4.16659	-1.18994	18	18.5	3.99734	-1.24977	33	33.5	4.15338	-1.19452	21	21.5	2.70033	-1.81568	53	53.5	6.08531	-0.643481
Chr2:2638601-2639100	54	54.5	10.3146	0.098731	57	57.5	8.95003	-0.105987	9.6323	0	0.5	0.109802	-6.4549	0	0.5	0.130557	-6.20513	45	45.5	7.89718	-0.286542	47	47.5	9.24278	-0.0595538	20	20.5	3.63469	-1.40605	23	23.5	5.0777	-0.923704	28	28.5	3.53347	-1.44679	246	246.5	30.9596	1.68443	60	60.5	6.88152	-0.485153
Chr2:2744001-2744300	35	35.5	6.71866	-0.0385125	45	45.5	7.0822	0.037511	6.90043	4	4.5	0.98822	-2.80378	1	1.5	0.391671	-4.13897	24	24.5	4.25233	-0.698433	20	20.5	3.98899	-0.790664	13	13.5	2.39358	-1.52752	18	18.5	3.99734	-0.787646	39	39.5	4.89727	-0.494708	75	75.5	9.48254	0.458587	59	59.5	6.76777	-0.0280051
Chr2:2962601-2962900	38	38.5	7.28644	0.314	28	28.5	4.4361	-0.40192	5.86127	0	0.5	0.109802	-5.73823	0	0.5	0.130557	-5.48846	31	31.5	5.46728	-0.10039	25	25.5	4.96191	-0.240317	9	9.5	1.68437	-1.79901	6	6.5	1.40447	-2.06119	24	24.5	3.03755	-0.948306	14	14.5	1.82115	-1.68636	32	32.5	3.69668	-0.664982
Chr2:2985001-2985300	92	92.5	17.5064	0.290073	71	71.5	11.1292	-0.363461	14.3178	1	1.5	0.329407	-5.44179	3	3.5	0.913899	-3.96963	115	115.5	20.0467	0.485558	65	65.5	12.7453	-0.167841	39	39.5	7.00342	-1.03167	34	34.5	7.4545	-0.941623	124	124.5	15.4357	0.108464	355	355.5	44.6496	1.64084	204	204.5	23.2607	0.700085
Chr2:3057201-3057900	111	111.5	21.1023	0.0825137	120	120.5	18.7562	-0.0875209	19.9292	0	0.5	0.109802	-7.50383	2	2.5	0.652785	-4.93213	82	82.5	14.3191	-0.476947	84	84.5	16.4424	-0.277463	31	31.5	5.58501	-1.83525	41	41.5	8.96701	-1.15219	86	86.5	10.7244	-0.893987	349	349.5	43.896	1.1392	73	73.5	8.36019	-1.25328
Chr2:3110401-3110900	50	50.5	9.55753	0.134132	50	50.5	7.86046	-0.147892	8.709	1	1.5	0.329407	-4.72456	5	5.5	1.43613	-2.60032	38	38.5	6.68223	-0.382176	39	39.5	7.6861	-0.180255	12	12.5	2.21627	-1.97437	30	30.5	6.59021	-0.402182	155	155.5	19.2791	1.14646	44	44.5	5.58905	-0.639904	151	151.5	17.2322	0.984531
Chr2:3513001-3513500	171	171.5	32.4578	0.104076	179	179.5	27.9397	-0.112172	30.1987	1	1.5	0.329407	-6.51847	4	4.5	1.17501	-4.68374	107	107.5	18.6582	-0.694679	95	95.5	18.5828	-0.700516	44	44.5	7.88993	-1.9364	37	37.5	8.10272	-1.89801	35	35.5	4.40134	-2.77847	147	147.5	18.5255	-0.704975	80	80.5	9.1564	-1.72163
Chr2:3531001-3531300	25	25.5	4.82608	0.108823	26	26.5	4.1248	-0.117706	4.47544	2	2.5	0.549011	-3.02712	0	0.5	0.130557	-5.09928	23	23.5	4.07876	-0.133897	14	14.5	2.82148	-0.665578	5	5.5	0.97516	-2.19832	6	6.5	1.40447	-1.672	173	173.5	21.5108	2.26496	68	68.5	8.60336	0.942872	234	234.5	26.673	2.57528
Chr2:3778601-3778900	30	30.5	5.77237	0.0920583	32	32.5	5.05871	-0.0983353	5.41554	2	2.5	0.549011	-3.3022	0	0.5	0.130557	-5.37435	13	13.5	2.34312	-1.20867	14	14.5	2.82148	-0.940654	8	8.5	1.50707	-1.84536	1	1.5	0.324109	-4.06256	33	33.5	4.15338	-0.382819	44	44.5	5.58905	0.0454965	39	39.5	4.49289	-0.269462
Chr2:3779401-3779900	67	67.5	12.7749	-0.0383919	86	86.5	13.464	0.0373967	13.1194	1	1.5	0.329407	-5.31569	0	0.5	0.130557	-6.65088	64	64.5	11.1949	-0.228863	68	68.5	13.3291	0.0228685	24	24.5	4.3439	-1.59464	23	23.5	5.0777	-1.36946	24	24.5	3.03755	-2.11073	96	96.5	12.1201	-0.114308	21	21.5	2.4455	-2.42351
Chr2:3985201-3985500	47	47.5	8.98976	0.38827	30	30.5	4.74741	-0.532872	6.86858	3	3.5	0.768616	-3.15968	1	1.5	0.391671	-4.1323	50	50.5	8.76501	0.351743	73	73.5	14.302	1.05813	33	33.5	5.93961	-0.209643	30	30.5	6.59021	-0.0596879	154	154.5	19.1551	1.47965	333	333.5	41.8865	2.6084	254	254.5	28.9479	2.07537
Chr2:3985801-3986700	72	72.5	13.7212	0.0470135	82	82.5	12.8413	-0.0485974	13.2813	0	0.5	0.109802	-6.91834	4	4.5	1.17501	-3.49865	61	61.5	10.6742	-0.315264	48	48.5	9.43736	-0.492939	24	24.5	4.3439	-1.61233	25	25.5	5.50985	-1.26931	98	98.5	12.2122	-0.121073	208	208.5	26.1869	0.97945	162	162.5	18.4834	0.476837
Chr2:4004801-4005100	92	92.5	17.5064	-0.000187865	112	112.5	17.5109	0.000187841	17.5086	0	0.5	0.109802	-7.31702	0	0.5	0.130557	-7.06724	83	83.5	14.4926	-0.272748	80	80.5	15.6641	-0.160609	27	27.5	4.8758	-1.84436	25	25.5	5.50985	-1.66798	54	54.5	6.75699	-1.37361	79	79.5	9.98493	-0.810244	70	70.5	8.01896	-1.12658
Chr2:4007401-4008100	57	57.5	10.8823	0.134132	57	57.5	8.95003	-0.147892	9.91618	1	1.5	0.329407	-4.91184	4	4.5	1.17501	-3.07711	72	72.5	12.5834	0.343668	51	51.5	10.0211	0.015186	27	27.5	4.8758	-1.02415	20	20.5	4.42949	-1.16265	55	55.5	6.88098	-0.527172	219	219.5	27.5684	1.47516	100	100.5	11.4313	0.20513
Chr2:4078001-4078700	333	333.5	63.1176	0.206181	297	297.5	46.3067	-0.24064	54.7121	0	0.5	0.109802	-8.96081	3	3.5	0.913899	-5.90368	117	117.5	20.3938	-1.42373	102	102.5	19.9449	-1.45584	102	102.5	18.1734	-1.59003	75	75.5	16.3135	-1.7458	245	245.5	30.4375	-0.846012	252	252.5	31.7131	-0.78678	359	359.5	40.891	-0.420077
Chr2:4079401-4079900	65	65.5	12.3964	0.418916	39	39.5	6.14828	-0.59275	9.27234	0	0.5	0.109802	-6.39995	3	3.5	0.913899	-3.34283	41	41.5	7.20293	-0.364351	39	39.5	7.6861	-0.270683	16	16.5	2.92548	-1.66426	16	16.5	3.5652	-1.37895	105	105.5	13.0801	0.496363	126	126.5	15.888	0.776929	85	85.5	9.72512	0.068782
Chr2:4121401-4121700	40	40.5	7.66495	-0.0182831	50	50.5	7.86046	0.0180543	7.76271	3	3.5	0.768616	-3.33623	6	6.5	1.69724	-2.19337	30	30.5	5.29372	-0.552279	38	38.5	7.49151	-0.0513027	14	14.5	2.57088	-1.5943	17	17.5	3.78127	-1.03769	231	231.5	28.7017	1.88651	218	218.5	27.4428	1.8218	312	312.5	35.545	2.19502
Chr2:4140401-4141100	44	44.5	8.42198	0.2884	34	34.5	5.37002	-0.360833	6.896	2	2.5	0.549011	-3.65085	0	0.5	0.130557	-5.72301	40	40.5	7.02936	0.0276336	61	61.5	11.967	0.795225	28	28.5	5.0531	-0.44859	19	19.5	4.21341	-0.710771	15	15.5	1.92171	-1.84337	51	51.5	6.46822	-0.0923907	22	22.5	2.55924	-1.43004
Chr2:4143401-4143700	2146	2146.5	406.242	-0.103072	2996	2996.5	466.413	0.0961964	436.328	6	6.5	1.42743	-8.25585	21	21.5	5.61395	-6.28025	735	735.5	127.657	-1.77314	726	726.5	141.366	-1.62598	86	86.5	15.3366	-4.83036	85	85.5	18.4742	-4.56183	7	7.5	0.929862	-8.87418	1076	1076.5	135.205	-1.69027	4	4.5	0.511848	-9.73548
Chr2:4301601-4301900	101	101.5	19.2097	0.480457	53	53.5	8.32742	-0.725436	13.7686	2	2.5	0.549011	-4.6484	5	5.5	1.43613	-3.26112	47	47.5	8.24431	-0.739906	59	59.5	11.5778	-0.250017	30	30.5	5.40771	-1.34829	26	26.5	5.72592	-1.2658	20	20.5	2.54162	-2.43756	83	83.5	10.4873	-0.392732	42	42.5	4.83412	-1.51005
Chr2:4305801-4306300	36	36.5	6.90792	0.170255	34	34.5	5.37002	-0.193069	6.13897	0	0.5	0.109802	-5.80502	1	1.5	0.391671	-3.97028	22	22.5	3.9052	-0.6526	33	33.5	6.51859	0.0865634	13	13.5	2.39358	-1.35883	10	10.5	2.26876	-1.43609	8	8.5	1.05384	-2.54234	137	137.5	17.2695	1.49216	16	16.5	1.87678	-1.70974
Chr2:4313401-4313700	109	109.5	20.7238	0.158113	105	105.5	16.4214	-0.177599	18.5726	0	0.5	0.109802	-7.40212	2	2.5	0.652785	-4.83042	121	121.5	21.0881	0.183255	95	95.5	18.5828	0.000798664	12	12.5	2.21627	-3.06696	9	9.5	2.05269	-3.17759	3	3.5	0.433935	-5.41955	112	112.5	14.1296	-0.394451	4	4.5	0.511848	-5.18131
Chr2:4314601-4315100	70	70.5	13.3427	0.171553	66	66.5	10.3509	-0.19474	11.8468	6	6.5	1.42743	-3.05301	1	1.5	0.391671	-4.91871	73	73.5	12.757	0.10679	79	79.5	15.4695	0.384928	32	32.5	5.76231	-1.03978	18	18.5	3.99734	-1.56738	27	27.5	3.40949	-1.79687	337	337.5	42.3888	1.83919	26	26.5	3.01422	-1.97464
Chr2:4331401-4331700	151	151.5	28.6726	0.241143	127	127.5	19.8457	-0.289702	24.2592	1	1.5	0.329407	-6.20252	5	5.5	1.43613	-4.07827	140	140.5	24.3858	0.00751229	109	109.5	21.307	-0.1872	48	48.5	8.59914	-1.49626	50	50.5	10.9117	-1.15266	153	153.5	19.0312	-0.350165	25	25.5	3.20271	-2.92116	230	230.5	26.218	0.112029
Chr2:4359801-4360100	27	27.5	5.2046	-0.00135336	33	33.5	5.21437	0.00135209	5.20948	0	0.5	0.109802	-5.56816	0	0.5	0.130557	-5.31839	43	43.5	7.55005	0.535347	32	32.5	6.324	0.279699	27	27.5	4.8758	-0.0955002	20	20.5	4.42949	-0.234001	166	166.5	20.6429	1.98644	72	72.5	9.10575	0.805638	229	229.5	26.1043	2.32507
Chr2:4455801-4456100	40	40.5	7.66495	0.166647	38	38.5	5.99263	-0.188441	6.82879	1	1.5	0.329407	-4.37369	0	0.5	0.130557	-5.70888	65	65.5	11.3685	0.735337	32	32.5	6.324	-0.110792	21	21.5	3.81199	-0.841085	26	26.5	5.72592	-0.254122	259	259.5	32.1732	2.23616	128	128.5	16.1392	1.24086	394	394.5	44.872	2.71611
Chr2:4473601-4474100	93	93.5	17.6956	0.120272	95	95.5	14.8648	-0.131218	16.2802	0	0.5	0.109802	-7.21207	1	1.5	0.391671	-5.37734	76	76.5	13.2777	-0.294118	60	60.5	11.7724	-0.467715	33	33.5	5.93961	-1.45468	33	33.5	7.23843	-1.16937	24	24.5	3.03755	-2.42214	538	538.5	67.6337	2.05462	19	19.5	2.21801	-2.87578
Chr2:4650401-4650700	40	40.5	7.66495	0.341216	28	28.5	4.4361	-0.447768	6.05053	0	0.5	0.109802	-5.78408	0	0.5	0.130557	-5.53431	22	22.5	3.9052	-0.631664	16	16.5	3.21065	-0.914196	5	5.5	0.97516	-2.63335	8	8.5	1.83662	-1.72001	26	26.5	3.28551	-0.880943	40	40.5	5.08666	-0.250342	59	59.5	6.76777	0.16162
Chr2:4733601-4734100	28	28.5	5.39385	0.134132	28	28.5	4.4361	-0.147892	4.91498	1	1.5	0.329407	-3.89924	0	0.5	0.130557	-5.23443	32	32.5	5.64085	0.198726	26	26.5	5.1565	0.0692059	20	20.5	3.63469	-0.435353	16	16.5	3.5652	-0.463204	71	71.5	8.86468	0.850883	18	18.5	2.32354	-1.08086	114	114.5	13.0237	1.40588
Chr2:4869201-4869500	29	29.5	5.58311	0.201909	26	26.5	4.1248	-0.234838	4.85395	3	3.5	0.768616	-2.65883	0	0.5	0.130557	-5.21641	35	35.5	6.16154	0.34413	28	28.5	5.54567	0.1922	13	13.5	2.39358	-1.01999	13	13.5	2.91698	-0.734686	112	112.5	13.9479	1.52282	16	16.5	2.07234	-1.2279	187	187.5	21.327	2.13545
Chr2:4870801-4871500	119	119.5	22.6163	0.0649881	132	132.5	20.624	-0.0680542	21.6202	1	1.5	0.329407	-6.03636	5	5.5	1.43613	-3.91212	114	114.5	19.8731	-0.121558	118	118.5	23.0583	0.0929084	37	37.5	6.64882	-1.70121	25	25.5	5.50985	-1.97229	8	8.5	1.05384	-4.35865	349	349.5	43.896	1.02171	98	98.5	11.2038	-0.94839
Chr2:4964401-4965300	395	395.5	74.8516	0.348483	274	274.5	42.7267	-0.460412	58.7891	1	1.5	0.329407	-7.47953	4	4.5	1.17501	-5.6448	522	522.5	90.6874	0.625354	466	466.5	90.7738	0.626727	224	224.5	39.8043	-0.562626	194	194.5	42.0261	-0.484264	4567	4567.5	566.286	3.26791	38	38.5	4.83547	-3.60382	5530	5530.5	629.062	3.41958
Chr2:4965601-4966300	246	246.5	46.6521	0.182475	228	228.5	35.5666	-0.208943	41.1094	1	1.5	0.329407	-6.96345	1	1.5	0.391671	-6.71368	339	339.5	58.9251	0.519416	321	321.5	62.559	0.60575	161	161.5	28.6343	-0.521725	129	129.5	27.9814	-0.555	3222	3222.5	399.531	3.28077	62	62.5	7.84978	-2.38874	4210	4210.5	478.919	3.54224
Chr2:4966601-4966900	63	63.5	12.0179	0.18633	58	58.5	9.10568	-0.214014	10.5618	0	0.5	0.109802	-6.5878	0	0.5	0.130557	-6.33803	134	134.5	23.3444	1.14422	108	108.5	21.1124	0.99924	52	52.5	9.30835	-0.182256	42	42.5	9.18308	-0.201804	424	424.5	52.6302	2.31704	23	23.5	2.95152	-1.83932	384	384.5	43.7346	2.04992
Chr2:5009001-5009300	60	60.5	11.4501	0.305319	45	45.5	7.0822	-0.387774	9.26616	0	0.5	0.109802	-6.39899	1	1.5	0.391671	-4.56426	63	63.5	11.0213	0.250257	62	62.5	12.1615	0.392284	18	18.5	3.28008	-1.49824	31	31.5	6.80628	-0.445104	13	13.5	1.67375	-2.46889	104	104.5	13.1248	0.502257	24	24.5	2.78673	-1.7334
Chr2:5010001-5010500	75	75.5	14.289	0.429783	44	44.5	6.92655	-0.614913	10.6078	0	0.5	0.109802	-6.59407	0	0.5	0.130557	-6.3443	40	40.5	7.02936	-0.593655	45	45.5	8.85361	-0.260784	19	19.5	3.45739	-1.61737	12	12.5	2.70091	-1.97361	32	32.5	4.0294	-1.39648	326	326.5	41.0073	1.95076	81	81.5	9.27014	-0.194457
Chr2:5018401-5018900	60	60.5	11.4501	0.245971	50	50.5	7.86046	-0.296705	9.65529	0	0.5	0.109802	-6.45834	0	0.5	0.130557	-6.20857	48	48.5	8.41788	-0.197863	37	37.5	7.29693	-0.40403	23	23.5	4.16659	-1.21245	12	12.5	2.70091	-1.83788	2	2.5	0.309954	-4.96119	99	99.5	12.4969	0.372174	3	3.5	0.398104	-4.6001
Chr2:5021801-5022700	73	73.5	13.9105	-0.0408351	94	94.5	14.7092	0.039711	14.3098	4	4.5	0.98822	-3.85603	6	6.5	1.69724	-3.07574	55	55.5	9.63283	-0.570975	55	55.5	10.7995	-0.406048	29	29.5	5.23041	-1.45201	30	30.5	6.59021	-1.11861	219	219.5	27.2139	0.92734	129	129.5	16.2648	0.184743	322	322.5	36.6825	1.35808
Chr2:5022801-5023900	271	271.5	51.3836	-0.0289517	343	343.5	53.4667	0.0283821	52.4251	1	1.5	0.329407	-7.31424	1	1.5	0.391671	-7.06447	33	33.5	5.81441	-3.17255	49	49.5	9.63194	-2.44436	22	22.5	3.98929	-3.71605	21	21.5	4.64556	-3.49633	23	23.5	2.91357	-4.1694	199	199.5	25.0565	-1.06507	45	45.5	5.17536	-3.34053
Chr2:5036801-5037100	76	76.5	14.4782	0.0839505	82	82.5	12.8413	-0.0891391	13.6598	1	1.5	0.329407	-5.37392	8	8.5	2.21947	-2.62165	53	53.5	9.2857	-0.556853	48	48.5	9.43736	-0.533481	21	21.5	3.81199	-1.84132	19	19.5	4.21341	-1.69687	31	31.5	3.90542	-1.80639	33	33.5	4.20748	-1.69891	52	52.5	5.97156	-1.19376
Chr2:5037801-5038300	42	42.5	8.04347	0.366321	28	28.5	4.4361	-0.492204	6.23978	0	0.5	0.109802	-5.82852	0	0.5	0.130557	-5.57874	13	13.5	2.34312	-1.41307	26	26.5	5.1565	-0.275105	9	9.5	1.68437	-1.88929	11	11.5	2.48483	-1.32835	13	13.5	1.67375	-1.89841	86	86.5	10.8641	0.800001	15	15.5	1.76303	-1.82344
Chr2:5048201-5048700	110	110.5	20.913	0.508777	54	54.5	8.48307	-0.792965	14.698	2	2.5	0.549011	-4.74264	0	0.5	0.130557	-6.8148	54	54.5	9.45926	-0.635824	54	54.5	10.6049	-0.470897	29	29.5	5.23041	-1.49063	22	22.5	4.86163	-1.59611	67	67.5	8.36875	-0.812539	360	360.5	45.2776	1.62317	95	95.5	10.8626	-0.43626
Chr2:5052001-5052700	714	714.5	135.225	0.219531	623	623.5	97.0495	-0.259038	116.137	2	2.5	0.549011	-7.72478	11	11.5	3.00281	-5.27337	539	539.5	93.638	-0.310663	518	518.5	100.892	-0.203015	215	215.5	38.2086	-1.60386	164	164.5	35.5439	-1.70816	18	18.5	2.29366	-5.66204	2283	2283.5	286.8	1.30421	13	13.5	1.53554	-6.24094
Chr2:5053401-5054300	161	161.5	30.5652	0.122088	164	164.5	25.6049	-0.133383	28.085	2	2.5	0.549011	-5.67682	1	1.5	0.391671	-6.16402	113	113.5	19.6996	-0.511637	142	142.5	27.7283	-0.0184405	64	64.5	11.436	-1.29622	45	45.5	9.8313	-1.51435	611	611.5	75.8147	1.43268	390	390.5	49.0455	0.804318	562	562.5	63.981	1.18784
Chr2:5080601-5081100	89	89.5	16.9386	0.0493769	101	101.5	15.7987	-0.051127	16.3687	3	3.5	0.768616	-4.41253	2	2.5	0.652785	-4.64819	55	55.5	9.63283	-0.764906	48	48.5	9.43736	-0.794482	34	34.5	6.11691	-1.42006	32	32.5	7.02236	-1.22091	90	90.5	11.2203	-0.544822	98	98.5	12.3713	-0.403945	121	121.5	13.8199	-0.24419
Chr2:5081201-5081900	161	161.5	30.5652	0.278153	127	127.5	19.8457	-0.344908	25.2054	0	0.5	0.109802	-7.84268	3	3.5	0.913899	-4.78556	98	98.5	17.0961	-0.560068	125	125.5	24.4204	-0.0456496	24	24.5	4.3439	-2.53667	29	29.5	6.37414	-1.98343	98	98.5	12.2122	-1.04541	237	237.5	29.8292	0.242989	151	151.5	17.2322	-0.548626
Chr2:5111401-5111900	47	47.5	8.98976	0.340044	33	33.5	5.21437	-0.445746	7.10206	1	1.5	0.329407	-4.4303	0	0.5	0.130557	-5.76549	33	33.5	5.81441	-0.288605	25	25.5	4.96191	-0.517342	12	12.5	2.21627	-1.6801	17	17.5	3.78127	-0.909368	21	21.5	2.6656	-1.41378	95	95.5	11.9945	0.75606	31	31.5	3.58294	-0.987095
Chr2:5465201-5466300	103	103.5	19.5882	0.115382	106	106.5	16.577	-0.125419	18.0826	0	0.5	0.109802	-7.36355	0	0.5	0.130557	-7.11378	112	112.5	19.526	0.110794	81	81.5	15.8587	-0.189332	21	21.5	3.81199	-2.24599	32	32.5	7.02236	-1.36458	4	4.5	0.557917	-5.01841	228	228.5	28.6988	0.666388	33	33.5	3.81043	-2.24658
Chr2:5468601-5468900	94	94.5	17.8849	0.349191	65	65.5	10.1953	-0.461653	14.0401	0	0.5	0.109802	-6.9985	0	0.5	0.130557	-6.74873	44	44.5	7.72362	-0.862201	35	35.5	6.90776	-1.02326	13	13.5	2.39358	-2.55231	11	11.5	2.48483	-2.49833	5	5.5	0.681898	-4.36385	182	182.5	22.9214	0.707143	15	15.5	1.76303	-2.99342
Chr2:5510601-5511100	30	30.5	5.77237	0.071473	33	33.5	5.21437	-0.0751992	5.49337	1	1.5	0.329407	-4.05975	0	0.5	0.130557	-5.39494	27	27.5	4.77302	-0.202788	25	25.5	4.96191	-0.146795	10	10.5	1.86167	-1.56109	6	6.5	1.40447	-1.96766	5	5.5	0.681898	-3.01006	82	82.5	10.3617	0.9155	8	8.5	0.966825	-2.50636
Chr2:5515601-5516100	151	151.5	28.6726	0.138435	150	150.5	23.4257	-0.153143	26.0492	0	0.5	0.109802	-7.89019	0	0.5	0.130557	-7.64041	93	93.5	16.2283	-0.682727	79	79.5	15.4695	-0.751812	42	42.5	7.53533	-1.78949	29	29.5	6.37414	-2.03093	7	7.5	0.929862	-4.80808	64	64.5	8.10098	-1.68507	26	26.5	3.01422	-3.11138
Chr2:5542201-5542700	699	699.5	132.386	0.323851	508	508.5	79.1494	-0.418249	105.768	0	0.5	0.109802	-9.91178	9	9.5	2.48058	-5.41408	702	702.5	121.929	0.205143	729	729.5	141.95	0.424479	105	105.5	18.7053	-2.49938	96	96.5	20.851	-2.34271	13	13.5	1.67375	-5.98167	1051	1051.5	132.065	0.320347	14	14.5	1.64929	-6.00291
Chr2:5557801-5558300	82	82.5	15.6138	-0.144845	121	121.5	18.9118	0.131621	17.2628	0	0.5	0.109802	-7.29661	9	9.5	2.48058	-2.79892	161	161.5	28.0307	0.69934	135	135.5	26.3662	0.611025	62	62.5	11.0814	-0.63953	34	34.5	7.4545	-1.21148	5	5.5	0.681898	-4.66197	292	292.5	36.737	1.08957	3	3.5	0.398104	-5.43838
Chr2:5585801-5586300	168	168.5	31.89	0.14967	164	164.5	25.6049	-0.167015	28.7474	1	1.5	0.329407	-6.44742	5	5.5	1.43613	-4.32318	92	92.5	16.0547	-0.840436	96	96.5	18.7774	-0.614433	11	11.5	2.03897	-3.81752	16	16.5	3.5652	-3.01138	52	52.5	6.50903	-2.14292	249	249.5	31.3363	0.124404	67	67.5	7.67772	-1.90468
Chr2:5598401-5598900	326	326.5	61.7928	0.162322	312	312.5	48.6415	-0.182929	55.2171	2	2.5	0.549011	-6.65214	9	9.5	2.48058	-4.47636	80	80.5	13.9719	-1.98258	77	77.5	15.0803	-1.87245	29	29.5	5.23041	-3.40012	39	39.5	8.53486	-2.69368	40	40.5	5.02125	-3.459	567	567.5	71.276	0.368302	42	42.5	4.83412	-3.51379
Chr2:5606001-5606500	341	341.5	64.6316	0.128423	344	344.5	53.6224	-0.140982	59.127	0	0.5	0.109802	-9.07277	1	1.5	0.391671	-7.23803	174	174.5	30.287	-0.965118	110	110.5	21.5016	-1.45937	52	52.5	9.30835	-2.66722	55	55.5	11.992	-2.30174	15	15.5	1.92171	-4.94335	198	198.5	24.9309	-1.24588	25	25.5	2.90047	-4.34946
Chr2:5611801-5612100	92	92.5	17.5064	0.337909	65	65.5	10.1953	-0.442073	13.8508	0	0.5	0.109802	-6.97892	0	0.5	0.130557	-6.72915	63	63.5	11.0213	-0.32967	62	62.5	12.1615	-0.187644	19	19.5	3.45739	-2.00222	39	39.5	8.53486	-0.698531	74	74.5	9.23662	-0.584533	121	121.5	15.26	0.139783	107	107.5	12.2275	-0.179842
Chr2:5612401-5613100	68	68.5	12.9642	0.36003	46	46.5	7.23785	-0.480867	10.101	0	0.5	0.109802	-6.52345	1	1.5	0.391671	-4.68871	49	49.5	8.59144	-0.233528	48	48.5	9.43736	-0.0980448	18	18.5	3.28008	-1.6227	9	9.5	2.05269	-2.29891	359	359.5	44.5714	2.14162	123	123.5	15.5112	0.618808	421	421.5	47.9431	2.24682
Chr2:5636401-5637100	271	271.5	51.3836	0.212985	239	239.5	37.2788	-0.249966	44.3312	2	2.5	0.549011	-6.33534	5	5.5	1.43613	-4.94807	121	121.5	21.0881	-1.07189	127	127.5	24.8096	-0.837426	43	43.5	7.71263	-2.52303	48	48.5	10.4795	-2.08075	39	39.5	4.89727	-3.17827	1342	1342.5	168.613	1.92732	30	30.5	3.46919	-3.67565
Chr2:5645201-5645700	177	177.5	33.5933	0.163778	169	169.5	26.3831	-0.18478	29.9882	1	1.5	0.329407	-6.50838	0	0.5	0.130557	-7.84357	105	105.5	18.3111	-0.711681	87	87.5	17.0262	-0.816642	30	30.5	5.40771	-2.47131	26	26.5	5.72592	-2.38882	21	21.5	2.6656	-3.49186	301	301.5	37.8674	0.336559	18	18.5	2.10427	-3.83301
Chr2:5659801-5660100	51	51.5	9.74679	-0.044031	66	66.5	10.3509	0.0427269	10.0488	0	0.5	0.109802	-6.51598	0	0.5	0.130557	-6.26621	17	17.5	3.03738	-1.72613	19	19.5	3.7944	-1.40509	19	19.5	3.45739	-1.53928	12	12.5	2.70091	-1.89551	57	57.5	7.12894	-0.495271	80	80.5	10.1105	0.00882752	74	74.5	8.47393	-0.245926
Chr2:5670801-5671500	67	67.5	12.7749	0.445074	38	38.5	5.99263	-0.646979	9.38377	1	1.5	0.329407	-4.83223	2	2.5	0.652785	-3.84549	35	35.5	6.16154	-0.606878	26	26.5	5.1565	-0.863777	19	19.5	3.45739	-1.44049	12	12.5	2.70091	-1.79672	33	33.5	4.15338	-1.17588	327	327.5	41.1329	2.13205	14	14.5	1.64929	-2.50832
Chr2:5709601-5709900	55	55.5	10.5038	0.256485	45	45.5	7.0822	-0.31216	8.79301	0	0.5	0.109802	-6.32338	2	2.5	0.652785	-3.75168	43	43.5	7.55005	-0.21987	35	35.5	6.90776	-0.348139	14	14.5	2.57088	-1.7741	11	11.5	2.48483	-1.82321	34	34.5	4.27736	-1.03964	71	71.5	8.98015	0.030383	62	62.5	7.109	-0.30671
Chr2:5734401-5734700	35	35.5	6.71866	0.0625763	39	39.5	6.14828	-0.0654141	6.43347	0	0.5	0.109802	-5.87262	1	1.5	0.391671	-4.03788	27	27.5	4.77302	-0.430694	19	19.5	3.7944	-0.761725	6	6.5	1.15246	-2.48088	4	4.5	0.972326	-2.72609	33	33.5	4.15338	-0.631311	745	745.5	93.6322	3.86334	45	45.5	5.17536	-0.31394
Chr2:5779401-5779900	259	259.5	49.1125	0.0418105	297	297.5	46.3067	-0.0430584	47.7096	5	5.5	1.20782	-5.3038	15	15.5	4.04727	-3.55926	111	111.5	19.3524	-1.30176	117	117.5	22.8637	-1.06122	25	25.5	4.5212	-3.3995	23	23.5	5.0777	-3.23203	20	20.5	2.54162	-4.23046	207	207.5	26.0613	-0.872371	132	132.5	15.0711	-1.6625
Chr2:5780201-5780900	178	178.5	33.7826	0.0629675	198	198.5	30.8971	-0.0658416	32.3398	6	6.5	1.42743	-4.50182	9	9.5	2.48058	-3.70456	53	53.5	9.2857	-1.80023	69	69.5	13.5236	-1.25783	7	7.5	1.32976	-4.60407	23	23.5	5.0777	-2.67106	21	21.5	2.6656	-3.60078	245	245.5	30.834	-0.0687914	23	23.5	2.67299	-3.59679
Chr2:5787401-5787900	114	114.5	21.67	0.210013	101	101.5	15.7987	-0.245879	18.7344	1	1.5	0.329407	-5.82968	1	1.5	0.391671	-5.5799	103	103.5	17.9639	-0.0605873	82	82.5	16.0532	-0.222825	59	59.5	10.5495	-0.82852	61	61.5	13.2885	-0.495516	16	16.5	2.0457	-3.19503	88	88.5	11.1153	-0.753143	26	26.5	3.01422	-2.63583
Chr2:5802401-5802900	124	124.5	23.5626	0.0979822	131	131.5	20.4683	-0.105125	22.0155	0	0.5	0.109802	-7.64747	4	4.5	1.17501	-4.22777	72	72.5	12.5834	-0.806994	63	63.5	12.3561	-0.833291	34	34.5	6.11691	-1.84764	45	45.5	9.8313	-1.16306	104	104.5	12.9561	-0.76489	121	121.5	15.26	-0.528765	170	170.5	19.3934	-0.182955
Chr2:5807801-5808500	26	26.5	5.01534	-0.509241	59	59.5	9.26134	0.375632	7.13834	0	0.5	0.109802	-6.02261	1	1.5	0.391671	-4.18787	36	36.5	6.3351	-0.17222	20	20.5	3.98899	-0.839566	16	16.5	2.92548	-1.28691	15	15.5	3.34912	-1.0918	63	63.5	7.87283	0.141294	462	462.5	58.0884	3.02459	114	114.5	13.0237	0.867479
Chr2:5843201-5843500	153	153.5	29.0511	0.14264	151	151.5	23.5814	-0.158305	26.3162	0	0.5	0.109802	-7.9049	0	0.5	0.130557	-7.65513	105	105.5	18.3111	-0.523239	119	119.5	23.2529	-0.178545	39	39.5	7.00342	-1.90982	42	42.5	9.18308	-1.5189	7	7.5	0.929862	-4.82279	177	177.5	22.2934	-0.239338	3	3.5	0.398104	-6.04666
Chr2:5872001-5872300	53	53.5	10.1253	0.0980775	56	56.5	8.79438	-0.105235	9.45984	0	0.5	0.109802	-6.42884	1	1.5	0.391671	-4.5941	36	36.5	6.3351	-0.578448	40	40.5	7.88068	-0.263496	28	28.5	5.0531	-0.904646	32	32.5	7.02236	-0.429861	15	15.5	1.92171	-2.29942	1311	1311.5	164.72	4.12205	14	14.5	1.64929	-2.51997
Chr2:5905401-5906100	649	649.5	122.923	0.287335	504	504.5	78.5268	-0.359164	100.725	0	0.5	0.109802	-9.8413	9	9.5	2.48058	-5.3436	359	359.5	62.3964	-0.690886	341	341.5	66.4507	-0.600065	118	118.5	21.0103	-2.26125	117	117.5	25.3885	-1.98817	113	113.5	14.0719	-2.83953	552	552.5	69.3921	-0.537578	157	157.5	17.9147	-2.49121
Chr2:5917601-5918100	612	612.5	115.921	0.177289	572	572.5	89.1112	-0.202169	102.516	1	1.5	0.329407	-8.28176	7	7.5	1.95835	-5.71006	375	375.5	65.1735	-0.653491	385	385.5	75.0124	-0.450646	16	16.5	2.92548	-5.13103	27	27.5	5.94199	-4.10876	26	26.5	3.28551	-4.96359	3533	3533.5	443.795	2.11405	7	7.5	0.853081	-6.90895
Chr2:5923201-5923500	1070	1070.5	202.601	0.0892237	1145	1145.5	178.3	-0.0951077	190.45	1	1.5	0.329407	-9.17533	10	10.5	2.7417	-6.1182	672	672.5	116.722	-0.706338	623	623.5	121.324	-0.650556	212	212.5	37.6767	-2.33767	174	174.5	37.7046	-2.3366	7	7.5	0.929862	-7.67818	746	746.5	93.7578	-1.0224	5	5.5	0.625592	-8.24998
Chr2:5924801-5925100	58	58.5	11.0716	0.0477363	66	66.5	10.3509	-0.04937	10.7113	2	2.5	0.549011	-4.28615	4	4.5	1.17501	-3.18838	81	81.5	14.1455	0.401217	65	65.5	12.7453	0.250838	15	15.5	2.74818	-1.96258	16	16.5	3.5652	-1.58707	6	6.5	0.80588	-3.73242	142	142.5	17.8975	0.740632	15	15.5	1.76303	-2.603
Chr2:5934001-5934500	130	130.5	24.6982	0.169484	123	123.5	19.2231	-0.192079	21.9606	1	1.5	0.329407	-6.05891	3	3.5	0.913899	-4.58674	96	96.5	16.749	-0.390848	74	74.5	14.4966	-0.599209	23	23.5	4.16659	-2.39798	31	31.5	6.80628	-1.68998	4	4.5	0.557917	-5.29873	557	557.5	70.0201	1.67285	8	8.5	0.966825	-4.50552
Chr2:5936601-5936900	45	45.5	8.61124	-0.316859	82	82.5	12.8413	0.259645	10.7263	0	0.5	0.109802	-6.6101	0	0.5	0.130557	-6.36033	47	47.5	8.24431	-0.379681	37	37.5	7.29693	-0.555791	4	4.5	0.797858	-3.74888	7	7.5	1.62054	-2.7266	5	5.5	0.681898	-3.97545	517	517.5	64.9962	2.5992	2	2.5	0.28436	-5.23729
Chr2:5940201-5940500	57	57.5	10.8823	0.327724	41	41.5	6.45959	-0.42475	8.67096	0	0.5	0.109802	-6.30321	0	0.5	0.130557	-6.05344	62	62.5	10.8478	0.323136	50	50.5	9.82653	0.18049	4	4.5	0.797858	-3.44199	6	6.5	1.40447	-2.62617	616	616.5	76.4346	3.13996	3	3.5	0.439588	-4.30197	743	743.5	84.5687	3.28586
Chr2:5941201-5941700	133	133.5	25.266	0.256198	109	109.5	17.044	-0.311734	21.155	0	0.5	0.109802	-7.58994	5	5.5	1.43613	-3.88074	156	156.5	27.1628	0.360638	145	145.5	28.3121	0.420422	46	46.5	8.24454	-1.35949	51	51.5	11.1277	-0.926836	5508	5508.5	682.952	5.01272	250	250.5	31.4619	0.572611	6031	6031.5	686.047	5.01924
Chr2:5942201-5942500	154	154.5	29.2404	0.151087	150	150.5	23.4257	-0.168781	26.3331	0	0.5	0.109802	-7.90582	3	3.5	0.913899	-4.8487	213	213.5	37.056	0.492833	215	215.5	41.933	0.671212	27	27.5	4.8758	-2.43316	28	28.5	6.15807	-2.09633	3940	3940.5	488.549	4.21356	1169	1169.5	146.885	2.47974	4842	4842.5	550.806	4.3866
Chr2:5949601-5950700	160	160.5	30.3759	0.146353	157	157.5	24.5153	-0.162893	27.4456	1	1.5	0.329407	-6.38056	4	4.5	1.17501	-4.54583	99	99.5	17.2697	-0.668335	73	73.5	14.302	-0.940361	44	44.5	7.88993	-1.79849	32	32.5	7.02236	-1.96655	51	51.5	6.38505	-2.10381	283	283.5	35.6066	0.37557	89	89.5	10.1801	-1.43082
Chr2:5960001-5960300	55	55.5	10.5038	0.0432105	63	63.5	9.88395	-0.0445447	10.1939	0	0.5	0.109802	-6.53665	0	0.5	0.130557	-6.28688	46	46.5	8.07075	-0.33693	50	50.5	9.82653	-0.05295	15	15.5	2.74818	-1.89116	11	11.5	2.48483	-2.03648	10	10.5	1.30181	-2.96912	51	51.5	6.46822	-0.656263	15	15.5	1.76303	-2.53157
Chr2:5960401-5960900	282	282.5	53.4654	0.21958	246	246.5	38.3684	-0.259107	45.9169	0	0.5	0.109802	-8.70797	3	3.5	0.913899	-5.65085	162	162.5	28.2042	-0.703114	277	277.5	53.9973	0.233861	102	102.5	18.1734	-1.33719	65	65.5	14.1527	-1.69794	46	46.5	5.76514	-2.9936	633	633.5	79.5654	0.793116	55	55.5	6.3128	-2.86267
Chr2:5965801-5966300	42	42.5	8.04347	0.42134	25	25.5	3.96914	-0.59765	6.00631	0	0.5	0.109802	-5.7735	0	0.5	0.130557	-5.52373	3	3.5	0.607476	-3.30558	22	22.5	4.37816	-0.456154	7	7.5	1.32976	-2.17531	3	3.5	0.756254	-2.98954	18	18.5	2.29366	-1.38883	255	255.5	32.0899	2.41757	10	10.5	1.19431	-2.3303
Chr2:5975801-5976300	89	89.5	16.9386	0.311968	66	66.5	10.3509	-0.398589	13.6448	0	0.5	0.109802	-6.95729	0	0.5	0.130557	-6.70752	33	33.5	5.81441	-1.23064	27	27.5	5.35108	-1.35044	17	17.5	3.10278	-2.13671	10	10.5	2.26876	-2.58837	11	11.5	1.42579	-3.25851	474	474.5	59.5956	2.12686	23	23.5	2.67299	-2.35182
Chr2:6002401-6002700	60	60.5	11.4501	0.379918	39	39.5	6.14828	-0.517189	8.7992	4	4.5	0.98822	-3.15447	2	2.5	0.652785	-3.75269	40	40.5	7.02936	-0.323978	29	29.5	5.74025	-0.616258	16	16.5	2.92548	-1.5887	11	11.5	2.48483	-1.82422	278	278.5	34.5289	1.97236	21	21.5	2.70033	-1.70424	394	394.5	44.872	2.35037
Chr2:6004601-6004900	28	28.5	5.39385	0.204346	25	25.5	3.96914	-0.238143	4.6815	0	0.5	0.109802	-5.41399	0	0.5	0.130557	-5.16422	13	13.5	2.34312	-0.99854	22	22.5	4.37816	-0.096647	20	20.5	3.63469	-0.365139	3	3.5	0.756254	-2.63003	67	67.5	8.36875	0.838042	127	127.5	16.0136	1.77425	119	119.5	13.5924	1.53776
Chr2:6026801-6027300	31	31.5	5.96163	0.0537387	35	35.5	5.52567	-0.0558181	5.74365	1	1.5	0.329407	-4.12403	0	0.5	0.130557	-5.45922	46	46.5	8.07075	0.490735	57	57.5	11.1886	0.961993	22	22.5	3.98929	-0.525835	2	2.5	0.540181	-3.41045	2	2.5	0.309954	-4.21184	249	249.5	31.3363	2.4478	15	15.5	1.76303	-1.70391
Chr2:6036001-6036900	647	647.5	122.545	0.215837	568	568.5	88.4886	-0.253907	105.517	0	0.5	0.109802	-9.90835	5	5.5	1.43613	-6.19914	635	635.5	110.3	0.063966	560	560.5	109.065	0.0477152	192	192.5	34.1306	-1.62833	241	241.5	52.1815	-1.01586	49	49.5	6.13709	-4.10377	3695	3695.5	464.142	2.1371	66	66.5	7.56398	-3.80218
Chr2:6044201-6044700	181	181.5	34.3503	0.219089	158	158.5	24.671	-0.258422	29.5106	5	5.5	1.20782	-4.61075	4	4.5	1.17501	-4.65049	176	176.5	30.6341	0.0539043	177	177.5	34.5388	0.226982	65	65.5	11.6133	-1.34546	47	47.5	10.2634	-1.52372	75	75.5	9.36061	-1.65656	383	383.5	48.1663	0.706788	117	117.5	13.3649	-1.14278
Chr2:6044801-6045300	59	59.5	11.2609	0.069928	65	65.5	10.1953	-0.0734908	10.7281	2	2.5	0.549011	-4.28841	8	8.5	2.21947	-2.2731	53	53.5	9.2857	-0.208306	53	53.5	10.4103	-0.0433789	13	13.5	2.39358	-2.16415	15	15.5	3.34912	-1.67953	23	23.5	2.91357	-1.88053	145	145.5	18.2743	0.768428	43	43.5	4.94787	-1.11651
Chr2:6045801-6046700	25	25.5	4.82608	0.0354565	29	29.5	4.59175	-0.0363499	4.70892	0	0.5	0.109802	-5.42242	0	0.5	0.130557	-5.17264	18	18.5	3.21094	-0.552399	27	27.5	5.35108	0.184435	7	7.5	1.32976	-1.82423	13	13.5	2.91698	-0.690921	79	79.5	9.85653	1.06568	81	81.5	10.2361	1.1202	122	122.5	13.9336	1.56511
Chr2:6059601-6059900	44	44.5	8.42198	-0.00522285	54	54.5	8.48307	0.00520401	8.45253	0	0.5	0.109802	-6.2664	0	0.5	0.130557	-6.01663	16	16.5	2.86381	-1.56145	40	40.5	7.88068	-0.101062	25	25.5	4.5212	-0.902678	10	10.5	2.26876	-1.89748	9	9.5	1.17782	-2.84326	95	95.5	11.9945	0.504915	13	13.5	1.53554	-2.46063
Chr2:6089601-6089900	289	289.5	54.7902	0.288259	224	224.5	34.944	-0.360612	44.8671	0	0.5	0.109802	-8.67461	1	1.5	0.391671	-6.83987	108	108.5	18.8317	-1.25249	105	105.5	20.5287	-1.12802	5	5.5	0.97516	-5.52388	9	9.5	2.05269	-4.45007	9	9.5	1.17782	-5.25146	760	760.5	95.5162	1.09009	13	13.5	1.53554	-4.86884
Chr2:6100801-6101100	33	33.5	6.34014	-0.0309642	42	42.5	6.61524	0.0303135	6.47769	0	0.5	0.109802	-5.8825	0	0.5	0.130557	-5.63273	43	43.5	7.55005	0.221007	46	46.5	9.04819	0.482149	22	22.5	3.98929	-0.699347	1	1.5	0.324109	-4.32093	0	0.5	0.0619908	-6.70728	26	26.5	3.32831	-0.960691	2	2.5	0.28436	-4.50969
Chr2:6101401-6102100	53	53.5	10.1253	0.0172982	63	63.5	9.88395	-0.0175081	10.0046	0	0.5	0.109802	-6.50962	0	0.5	0.130557	-6.25984	84	84.5	14.6662	0.551828	42	42.5	8.26985	-0.274734	7	7.5	1.32976	-2.91143	11	11.5	2.48483	-2.00945	5	5.5	0.681898	-3.87497	70	70.5	8.85456	-0.176175	3	3.5	0.398104	-4.65138
Chr2:6130201-6130700	644	644.5	121.977	0.247577	536	536.5	83.5077	-0.299049	102.742	0	0.5	0.109802	-9.86991	9	9.5	2.48058	-5.37221	379	379.5	65.8677	-0.641386	448	448.5	87.2713	-0.235451	147	147.5	26.152	-1.97403	85	85.5	18.4742	-2.47545	5	5.5	0.681898	-7.23526	666	666.5	83.7101	-0.295556	7	7.5	0.853081	-6.91213
Chr2:6172401-6172700	68	68.5	12.9642	0.202247	61	61.5	9.57264	-0.235295	11.2684	0	0.5	0.109802	-6.68123	0	0.5	0.130557	-6.43146	22	22.5	3.9052	-1.52882	21	21.5	4.18357	-1.42948	8	8.5	1.50707	-2.90247	4	4.5	0.972326	-3.5347	5	5.5	0.681898	-4.04658	173	173.5	21.791	0.951449	3	3.5	0.398104	-4.82299
Chr2:6179801-6180700	1288	1288.5	243.859	0.166321	1225	1225.5	190.752	-0.188025	217.306	0	0.5	0.109802	-10.9506	9	9.5	2.48058	-6.4529	780	780.5	135.467	-0.681784	816	816.5	158.878	-0.451803	367	367.5	65.1584	-1.7377	313	313.5	67.7387	-1.68167	33	33.5	4.15338	-5.7093	1608	1608.5	202.022	-0.105213	30	30.5	3.46919	-5.96898
Chr2:6186401-6186700	169	169.5	32.0792	0.279494	133	133.5	20.7796	-0.346975	26.4294	0	0.5	0.109802	-7.91109	0	0.5	0.130557	-7.66132	114	114.5	19.8731	-0.411327	118	118.5	23.0583	-0.19686	22	22.5	3.98929	-2.72794	22	22.5	4.86163	-2.44263	27	27.5	3.40949	-2.95452	701	701.5	88.106	1.73709	24	24.5	2.78673	-3.2455
Chr2:6187001-6187500	114	114.5	21.67	0.198076	103	103.5	16.1101	-0.229665	18.8901	2	2.5	0.549011	-5.10465	4	4.5	1.17501	-4.00688	126	126.5	21.9559	0.216982	101	101.5	19.7504	0.0642517	63	63.5	11.2587	-0.74659	47	47.5	10.2634	-0.880112	13	13.5	1.67375	-3.49647	935	935.5	117.496	2.63691	15	15.5	1.76303	-3.4215
Chr2:6215601-6215900	144	144.5	27.3478	0.0985293	152	152.5	23.737	-0.105755	25.5424	1	1.5	0.329407	-6.27688	2	2.5	0.652785	-5.29014	28	28.5	4.94659	-2.36839	22	22.5	4.37816	-2.5445	7	7.5	1.32976	-4.26365	4	4.5	0.972326	-4.71531	6	6.5	0.80588	-4.98619	606	606.5	76.1743	1.57641	4	4.5	0.511848	-5.64103
Chr2:6217001-6217300	40	40.5	7.66495	0.102333	42	42.5	6.61524	-0.11015	7.1401	3	3.5	0.768616	-3.21561	3	3.5	0.913899	-2.96584	44	44.5	7.72362	0.113334	36	36.5	7.10234	-0.00764831	23	23.5	4.16659	-0.777075	16	16.5	3.5652	-1.00196	4265	4265.5	528.843	6.21075	112	112.5	14.1296	0.984707	3085	3085.5	350.957	5.61921
Chr2:6217401-6217900	169	169.5	32.0792	0.209023	150	150.5	23.4257	-0.244523	27.7525	0	0.5	0.109802	-7.98157	0	0.5	0.130557	-7.73179	226	226.5	39.3124	0.502366	165	165.5	32.2038	0.214613	131	131.5	23.3152	-0.251346	109	109.5	23.6599	-0.230171	1105	1105.5	137.062	2.30414	63	63.5	7.97538	-1.79899	951	951.5	108.227	1.96338
Chr2:6250401-6250900	153	153.5	29.0511	0.429645	90	90.5	14.0866	-0.614628	21.5688	0	0.5	0.109802	-7.6179	0	0.5	0.130557	-7.36813	93	93.5	16.2283	-0.410439	94	94.5	18.3883	-0.230164	15	15.5	2.74818	-2.9724	33	33.5	7.23843	-1.5752	27	27.5	3.40949	-2.66132	149	149.5	18.7767	-0.200006	37	37.5	4.2654	-2.33819
Chr2:6253201-6253900	57	57.5	10.8823	0.20372	51	51.5	8.01611	-0.237293	9.44923	1	1.5	0.329407	-4.84225	0	0.5	0.130557	-6.17744	30	30.5	5.29372	-0.835915	17	17.5	3.40523	-1.47244	10	10.5	1.86167	-2.3436	5	5.5	1.1884	-2.99118	7	7.5	0.929862	-3.34511	132	132.5	16.6415	0.816521	16	16.5	1.87678	-2.33194
Chr2:6255601-6256100	84	84.5	15.9923	0.17318	79	79.5	12.3744	-0.196841	14.1833	0	0.5	0.109802	-7.01315	0	0.5	0.130557	-6.76337	48	48.5	8.41788	-0.75267	40	40.5	7.88068	-0.847806	18	18.5	3.28008	-2.11239	9	9.5	2.05269	-2.78861	30	30.5	3.78144	-1.90719	486	486.5	61.1027	2.10704	30	30.5	3.46919	-2.03153
Chr2:6263401-6264100	119	119.5	22.6163	0.0859122	128	128.5	20.0014	-0.0913541	21.3089	1	1.5	0.329407	-6.01544	0	0.5	0.130557	-7.35063	73	73.5	12.757	-0.740165	45	45.5	8.85361	-1.26712	18	18.5	3.28008	-2.69965	23	23.5	5.0777	-2.06921	38	38.5	4.77329	-2.1584	635	635.5	79.8166	1.90524	42	42.5	4.83412	-2.14013
Chr2:6274401-6275100	524	524.5	99.2658	0.229043	450	450.5	70.1215	-0.272397	84.6937	0	0.5	0.109802	-9.5912	3	3.5	0.913899	-6.53408	257	257.5	44.6928	-0.922211	270	270.5	52.6352	-0.686227	22	22.5	3.98929	-4.40805	16	16.5	3.5652	-4.5702	11	11.5	1.42579	-5.89242	1141	1141.5	143.368	0.759401	10	10.5	1.19431	-6.148
Chr2:6316201-6316700	50	50.5	9.55753	-0.218656	81	81.5	12.6857	0.189837	11.1216	1	1.5	0.329407	-5.07735	3	3.5	0.913899	-3.60519	27	27.5	4.77302	-1.22039	36	36.5	7.10234	-0.646999	14	14.5	2.57088	-2.11303	16	16.5	3.5652	-1.64131	0	0.5	0.0619908	-7.4871	173	173.5	21.791	0.970366	0	0.5	0.056872	-7.61143
Chr2:6329601-6329900	201	201.5	38.1355	0.495775	102	102.5	15.9544	-0.761405	27.045	0	0.5	0.109802	-7.94431	0	0.5	0.130557	-7.69454	259	259.5	45.04	0.735847	119	119.5	23.2529	-0.21795	117	117.5	20.833	-0.376491	130	130.5	28.1975	0.0602058	8	8.5	1.05384	-4.68163	129	129.5	16.2648	-0.73361	19	19.5	2.21801	-3.60802
Chr2:6344401-6344900	89	89.5	16.9386	0.119655	91	91.5	14.2422	-0.130484	15.5904	0	0.5	0.109802	-7.14961	1	1.5	0.391671	-5.31487	59	59.5	10.3271	-0.594226	53	53.5	10.4103	-0.582649	15	15.5	2.74818	-2.50411	9	9.5	2.05269	-2.92507	12	12.5	1.54977	-3.33053	542	542.5	68.1361	2.12776	7	7.5	0.853081	-4.19183
Chr2:6350201-6350500	61	61.5	11.6394	0.061867	68	68.5	10.6622	-0.0646394	11.1508	0	0.5	0.109802	-6.66609	0	0.5	0.130557	-6.41632	36	36.5	6.3351	-0.815706	41	41.5	8.07527	-0.465564	27	27.5	4.8758	-1.19343	18	18.5	3.99734	-1.48003	70	70.5	8.7407	-0.351326	75	75.5	9.48254	-0.233801	89	89.5	10.1801	-0.131395
Chr2:6350601-6351300	129	129.5	24.5089	0.466202	70	70.5	10.9735	-0.693079	17.7412	2	2.5	0.549011	-5.01413	1	1.5	0.391671	-5.50132	57	57.5	9.97996	-0.829999	61	61.5	11.967	-0.568048	40	40.5	7.18073	-1.3049	32	32.5	7.02236	-1.33708	78	78.5	9.73255	-0.866215	77	77.5	9.73373	-0.86604	113	113.5	12.91	-0.458621
Chr2:6382801-6383500	157	157.5	29.8081	0.241363	132	132.5	20.624	-0.29002	25.2161	0	0.5	0.109802	-7.84329	0	0.5	0.130557	-7.59352	114	114.5	19.8731	-0.343524	101	101.5	19.7504	-0.352465	21	21.5	3.81199	-2.72573	27	27.5	5.94199	-2.08532	4	4.5	0.557917	-5.49815	600	600.5	75.4207	1.58062	8	8.5	0.966825	-4.70495
Chr2:6390201-6390700	209	209.5	39.6496	-0.144752	308	308.5	48.0189	0.131544	43.8342	14	14.5	3.18427	-3.78302	22	22.5	5.87506	-2.89938	361	361.5	62.7436	0.51741	375	375.5	73.0666	0.737154	46	46.5	8.24454	-2.41055	55	55.5	11.992	-1.86998	29	29.5	3.65746	-3.58315	529	529.5	66.5034	0.60137	29	29.5	3.35545	-3.70748
Chr2:6391401-6391700	120	120.5	22.8056	0.134132	120	120.5	18.7562	-0.147892	20.7809	1	1.5	0.329407	-5.97924	0	0.5	0.130557	-7.31443	147	147.5	25.6008	0.30093	136	136.5	26.5608	0.354043	35	35.5	6.29422	-1.72316	19	19.5	4.21341	-2.3022	3	3.5	0.433935	-5.58163	108	108.5	13.6272	-0.608764	13	13.5	1.53554	-3.75843
Chr2:6395401-6395700	207	207.5	39.271	0.159454	199	199.5	31.0527	-0.179293	35.1619	0	0.5	0.109802	-8.32296	1	1.5	0.391671	-6.48823	147	147.5	25.6008	-0.457826	106	106.5	20.7233	-0.76276	22	22.5	3.98929	-3.13981	37	37.5	8.10272	-2.11753	30	30.5	3.78144	-3.21701	2671	2671.5	335.531	3.25436	17	17.5	1.99052	-4.14279
Chr2:6398401-6398700	121	121.5	22.9949	0.172138	114	114.5	17.8222	-0.195495	20.4085	0	0.5	0.109802	-7.53812	1	1.5	0.391671	-5.70339	59	59.5	10.3271	-0.98274	63	63.5	12.3561	-0.723946	13	13.5	2.39358	-3.09193	13	13.5	2.91698	-2.80663	1101	1101.5	136.566	2.74235	396	396.5	49.799	1.28694	935	935.5	106.408	2.38236
Chr2:6402601-6402900	1018	1018.5	192.759	0.109414	1057	1057.5	164.603	-0.118398	178.681	1	1.5	0.329407	-9.0833	8	8.5	2.21947	-6.33103	704	704.5	122.276	-0.547243	569	569.5	110.816	-0.68922	178	178.5	31.6484	-2.49718	152	152.5	32.9511	-2.43899	33	33.5	4.15338	-5.42696	2462	2462.5	309.282	0.791534	26	26.5	3.01422	-5.88946
Chr2:6405601-6406100	255	255.5	48.3554	0.15725	246	246.5	38.3684	-0.17651	43.3619	1	1.5	0.329407	-7.04041	0	0.5	0.130557	-8.37561	206	206.5	35.8411	-0.274815	173	173.5	33.7605	-0.361094	63	63.5	11.2587	-1.94539	49	49.5	10.6956	-2.01941	34	34.5	4.27736	-3.34163	1682	1682.5	211.316	2.2849	38	38.5	4.37915	-3.30771
Chr2:6450601-6451100	56	56.5	10.6931	0.469959	30	30.5	4.74741	-0.701506	7.72024	0	0.5	0.109802	-6.13567	0	0.5	0.130557	-5.8859	36	36.5	6.3351	-0.285278	20	20.5	3.98899	-0.952624	8	8.5	1.50707	-2.3569	12	12.5	2.70091	-1.5152	6	6.5	0.80588	-3.26001	480	480.5	60.3491	2.96661	7	7.5	0.853081	-3.17789
Chr2:6468401-6468900	95	95.5	18.0741	0.100441	100	100.5	15.6431	-0.10796	16.8586	1	1.5	0.329407	-5.67747	0	0.5	0.130557	-7.01266	57	57.5	9.97996	-0.756381	71	71.5	13.9128	-0.277073	12	12.5	2.21627	-2.92728	17	17.5	3.78127	-2.15654	4	4.5	0.557917	-4.91729	355	355.5	44.6496	1.40516	3	3.5	0.398104	-5.4042
Chr2:6494601-6495500	29	29.5	5.58311	0.112229	30	30.5	4.74741	-0.121701	5.16526	2	2.5	0.549011	-3.23393	4	4.5	1.17501	-2.13616	46	46.5	8.07075	0.643861	38	38.5	7.49151	0.536416	25	25.5	4.5212	-0.192136	36	36.5	7.88664	0.610571	249	249.5	30.9334	2.58225	72	72.5	9.10575	0.817937	374	374.5	42.5972	3.04384
Chr2:6496601-6497300	38	38.5	7.28644	0.372645	25	25.5	3.96914	-0.50374	5.62779	0	0.5	0.109802	-5.67959	0	0.5	0.130557	-5.42982	44	44.5	7.72362	0.456709	41	41.5	8.07527	0.520942	29	29.5	5.23041	-0.105646	18	18.5	3.99734	-0.493528	6304	6304.5	781.642	7.1178	35	35.5	4.45868	-0.335952	6145	6145.5	699.014	6.95661
Chr2:6497601-6498300	123	123.5	23.3734	0.349806	85	85.5	13.3083	-0.462733	18.3408	2	2.5	0.549011	-5.06208	6	6.5	1.69724	-3.4338	141	141.5	24.5594	0.421214	148	148.5	28.8958	0.655802	60	60.5	10.7268	-0.773845	41	41.5	8.96701	-1.03236	2196	2196.5	272.325	3.8922	110	110.5	13.8784	-0.402216	2677	2677.5	304.55	4.05355
Chr2:6499001-6499700	41	41.5	7.85421	0.134132	41	41.5	6.45959	-0.147892	7.1569	2	2.5	0.549011	-3.70443	1	1.5	0.391671	-4.19162	54	54.5	9.45926	0.402393	49	49.5	9.63194	0.428493	28	28.5	5.0531	-0.502165	29	29.5	6.37414	-0.167104	1424	1424.5	176.612	4.6251	157	157.5	19.7815	1.46674	1553	1553.5	176.701	4.62584
Chr2:6544201-6544700	233	233.5	44.1918	0.0794166	253	253.5	39.458	-0.0840442	41.8249	0	0.5	0.109802	-8.57331	2	2.5	0.652785	-6.00161	153	153.5	26.6421	-0.65065	125	125.5	24.4204	-0.776275	1	1.5	0.265953	-7.29705	4	4.5	0.972326	-5.42678	3	3.5	0.433935	-6.59074	731	731.5	91.8739	1.13529	18	18.5	2.10427	-4.31297
Chr2:6548601-6548900	54	54.5	10.3146	0.25883	44	44.5	6.92655	-0.315645	8.62055	0	0.5	0.109802	-6.2948	0	0.5	0.130557	-6.04503	40	40.5	7.02936	-0.294387	41	41.5	8.07527	-0.0942708	24	24.5	4.3439	-0.988791	12	12.5	2.70091	-1.67434	4	4.5	0.557917	-3.94966	29	29.5	3.7051	-1.21827	5	5.5	0.625592	-3.78449
Chr2:6560801-6561300	89	89.5	16.9386	0.0631614	99	99.5	15.4874	-0.0660538	16.213	1	1.5	0.329407	-5.62114	1	1.5	0.391671	-5.37137	101	101.5	17.6168	0.119798	72	72.5	14.1074	-0.200701	29	29.5	5.23041	-1.63216	33	33.5	7.23843	-1.1634	14	14.5	1.79773	-3.1729	385	385.5	48.4175	1.57837	15	15.5	1.76303	-3.20102
Chr2:6598201-6598500	94	94.5	17.8849	0.317552	69	69.5	10.8179	-0.407773	14.3514	0	0.5	0.109802	-7.03014	0	0.5	0.130557	-6.78037	43	43.5	7.55005	-0.92663	54	54.5	10.6049	-0.436462	9	9.5	1.68437	-3.09091	4	4.5	0.972326	-3.8836	32	32.5	4.0294	-1.83255	832	832.5	104.559	2.86506	58	58.5	6.65403	-1.10889
Chr2:6607401-6607900	26	26.5	5.01534	-0.493426	58	58.5	9.10568	0.366995	7.06051	0	0.5	0.109802	-6.00679	0	0.5	0.130557	-5.75702	32	32.5	5.64085	-0.323861	50	50.5	9.82653	0.476909	24	24.5	4.3439	-0.700783	29	29.5	6.37414	-0.147542	2	2.5	0.309954	-4.50965	7	7.5	0.941974	-2.90601	10	10.5	1.19431	-2.56359
Chr2:6629201-6629700	78	78.5	14.8568	0.0932473	83	83.5	12.997	-0.0996932	13.9269	0	0.5	0.109802	-6.98682	1	1.5	0.391671	-5.15209	54	54.5	9.45926	-0.558072	37	37.5	7.29693	-0.932511	10	10.5	1.86167	-2.9032	14	14.5	3.13305	-2.15223	17	17.5	2.16968	-2.68232	144	144.5	18.1487	0.381994	14	14.5	1.64929	-3.07796
Chr2:6663201-6663700	58	58.5	11.0716	0.33694	41	41.5	6.45959	-0.440409	8.76559	0	0.5	0.109802	-6.31887	1	1.5	0.391671	-4.48414	31	31.5	5.46728	-0.681028	45	45.5	8.85361	0.0144137	26	26.5	4.6985	-0.899651	34	34.5	7.4545	-0.23374	0	0.5	0.0619908	-7.14365	94	94.5	11.8689	0.43726	3	3.5	0.398104	-4.46063
Chr2:6668001-6668500	487	487.5	92.2633	0.292045	375	375.5	58.4476	-0.366568	75.3554	1	1.5	0.329407	-7.8377	1	1.5	0.391671	-7.58793	270	270.5	46.9492	-0.682612	267	267.5	52.0514	-0.533774	26	26.5	4.6985	-4.00344	30	30.5	6.59021	-3.51532	3	3.5	0.433935	-7.44009	497	497.5	62.4843	-0.270218	2	2.5	0.28436	-8.04985
Chr2:6686601-6687100	529	529.5	100.212	0.140293	524	524.5	81.6398	-0.155419	90.926	1	1.5	0.329407	-8.10868	2	2.5	0.652785	-7.12194	339	339.5	58.9251	-0.62581	300	300.5	58.4727	-0.636929	100	100.5	17.8188	-2.35129	138	138.5	29.926	-1.60329	36	36.5	4.52533	-4.3286	506	506.5	63.6147	-0.515334	65	65.5	7.45024	-3.60933
Chr2:6716001-6716300	160	160.5	30.3759	-0.101154	223	223.5	34.7884	0.0945237	32.5821	0	0.5	0.109802	-8.21303	2	2.5	0.652785	-5.64133	142	142.5	24.7329	-0.397648	147	147.5	28.7012	-0.182968	41	41.5	7.35803	-2.14669	59	59.5	12.8563	-1.3416	3	3.5	0.433935	-6.23046	192	192.5	24.1773	-0.430426	2	2.5	0.28436	-6.84022
Chr2:6717001-6717300	32	32.5	6.15089	0.0561467	36	36.5	5.68132	-0.0584206	5.91611	1	1.5	0.329407	-4.16671	0	0.5	0.130557	-5.5019	29	29.5	5.12015	-0.208461	18	18.5	3.59982	-0.716724	22	22.5	3.98929	-0.568515	11	11.5	2.48483	-1.2515	76	76.5	9.48459	0.680937	160	160.5	20.1582	1.76865	135	135.5	15.4123	1.38136
Chr2:6731201-6731700	228	228.5	43.2455	-0.00690775	280	280.5	43.6606	0.00687483	43.453	1	1.5	0.329407	-7.04344	1	1.5	0.391671	-6.79367	189	189.5	32.8905	-0.401787	168	168.5	32.7875	-0.406309	34	34.5	6.11691	-2.82858	39	39.5	8.53486	-2.34802	1864	1864.5	231.164	2.41139	601	601.5	75.5463	0.797905	1603	1603.5	182.389	2.06949
Chr2:6738001-6739100	354	354.5	67.092	0.158207	341	341.5	53.1554	-0.177717	60.1237	2	2.5	0.549011	-6.77495	14	14.5	3.78615	-3.98913	276	276.5	47.9906	-0.325182	220	220.5	42.9059	-0.486756	130	130.5	23.1379	-1.37768	127	127.5	27.5492	-1.12592	566	566.5	70.2355	0.224268	425	425.5	53.4413	-0.169978	826	826.5	94.0095	0.644873
Chr2:6739401-6740500	186	186.5	35.2966	0.18747	171	171.5	26.6944	-0.215521	30.9955	1	1.5	0.329407	-6.55605	0	0.5	0.130557	-7.89124	129	129.5	22.4766	-0.463637	68	68.5	13.3291	-1.21749	26	26.5	4.6985	-2.72179	54	54.5	11.7759	-1.39622	124	124.5	15.4357	-1.00579	248	248.5	31.2107	0.00998239	198	198.5	22.5782	-0.45713
Chr2:6746401-6746700	123	123.5	23.3734	0.0976931	130	130.5	20.3127	-0.104792	21.843	1	1.5	0.329407	-6.05116	0	0.5	0.130557	-7.38635	138	138.5	24.0387	0.138185	140	140.5	27.3392	0.323796	32	32.5	5.76231	-1.92245	35	35.5	7.67057	-1.50977	5	5.5	0.681898	-5.00147	152	152.5	19.1535	-0.189566	7	7.5	0.853081	-4.67835
Chr2:6761001-6761300	40	40.5	7.66495	-0.0469249	52	52.5	8.17177	0.0454466	7.91836	0	0.5	0.109802	-6.17222	0	0.5	0.130557	-5.92245	26	26.5	4.59946	-0.783738	34	34.5	6.71317	-0.238207	12	12.5	2.21627	-1.83707	11	11.5	2.48483	-1.67205	2	2.5	0.309954	-4.67508	81	81.5	10.2361	0.370395	2	2.5	0.28436	-4.79941
Chr2:6772401-6772700	137	137.5	26.023	0.21696	120	120.5	18.7562	-0.255463	22.3896	1	1.5	0.329407	-6.08681	0	0.5	0.130557	-7.422	14	14.5	2.51668	-3.15323	21	21.5	4.18357	-2.42002	9	9.5	1.68437	-3.73255	9	9.5	2.05269	-3.44724	11	11.5	1.42579	-3.973	569	569.5	71.5272	1.67567	10	10.5	1.19431	-4.22857
Chr2:6813001-6813300	54	54.5	10.3146	-0.0869521	74	74.5	11.5961	0.082008	10.9553	0	0.5	0.109802	-6.64058	1	1.5	0.391671	-4.80585	26	26.5	4.59946	-1.2521	24	24.5	4.76733	-1.20038	2	2.5	0.443255	-4.62736	4	4.5	0.972326	-3.49405	66	66.5	8.24477	-0.410083	408	408.5	51.3062	2.2275	74	74.5	8.47393	-0.370531
Chr2:6837001-6837700	311	311.5	58.9539	0.286076	242	242.5	37.7458	-0.357195	48.3498	5	5.5	1.20782	-5.32303	10	10.5	2.7417	-4.14037	107	107.5	18.6582	-1.3737	91	91.5	17.8045	-1.44127	50	50.5	8.95375	-2.43295	39	39.5	8.53486	-2.50207	30	30.5	3.78144	-3.6765	477	477.5	59.9724	0.310787	35	35.5	4.03791	-3.58183
Chr2:6864001-6864300	27	27.5	5.2046	-0.144845	40	40.5	6.30393	0.131621	5.75427	0	0.5	0.109802	-5.71165	0	0.5	0.130557	-5.46188	30	30.5	5.29372	-0.120351	25	25.5	4.96191	-0.213736	7	7.5	1.32976	-2.11346	8	8.5	1.83662	-1.64758	5	5.5	0.681898	-3.077	225	225.5	28.322	2.29922	4	4.5	0.511848	-3.49084
Chr2:6871001-6871300	55	55.5	10.5038	0.295311	42	42.5	6.61524	-0.371738	8.55953	0	0.5	0.109802	-6.28455	1	1.5	0.391671	-4.44982	10	10.5	1.82243	-2.23167	15	15.5	3.01606	-1.50486	0	0.5	0.0886509	-6.59325	1	1.5	0.324109	-4.72298	6	6.5	0.80588	-3.40889	566	566.5	71.1504	3.05527	8	8.5	0.966825	-3.14621
Chr2:6881201-6881500	37	37.5	7.09718	0.18718	34	34.5	5.37002	-0.215138	6.2336	0	0.5	0.109802	-5.82709	1	1.5	0.391671	-3.99235	16	16.5	2.86381	-1.12213	20	20.5	3.98899	-0.644043	17	17.5	3.10278	-1.0065	8	8.5	1.83662	-1.76302	13	13.5	1.67375	-1.89698	197	197.5	24.8053	1.99251	13	13.5	1.53554	-2.02131
Chr2:6892001-6893100	592	592.5	112.135	0.199315	534	534.5	83.1964	-0.231334	97.6659	1	1.5	0.329407	-8.21184	112	112.5	29.3753	-1.73325	353	353.5	61.355	-0.670673	333	333.5	64.894	-0.589769	174	174.5	30.9392	-1.65842	196	196.5	42.4582	-1.20181	134	134.5	16.6755	-2.55012	2681	2681.5	336.787	1.78591	254	254.5	28.9479	-1.7544
Chr2:6900601-6901100	121	121.5	22.9949	0.22823	104	104.5	16.2657	-0.271247	19.6303	0	0.5	0.109802	-7.48203	2	2.5	0.652785	-4.91033	50	50.5	8.76501	-1.16325	64	64.5	12.5507	-0.645311	8	8.5	1.50707	-3.70327	6	6.5	1.40447	-3.80498	32	32.5	4.0294	-2.28444	228	228.5	28.6988	0.54791	44	44.5	5.06161	-1.95541
Chr2:6902601-6903700	301	301.5	57.0613	0.269888	241	241.5	37.5901	-0.33227	47.3257	0	0.5	0.109802	-8.75157	2	2.5	0.652785	-6.17987	324	324.5	56.3217	0.251066	296	296.5	57.6944	0.285806	135	135.5	24.0244	-0.978124	148	148.5	32.0868	-0.560646	12538	12538.5	1554.54	5.03772	538	538.5	67.6337	0.515119	14834	14834.5	1687.34	5.15598
Chr2:6904001-6904300	34	34.5	6.5294	-0.00945199	42	42.5	6.61524	0.00939047	6.57232	0	0.5	0.109802	-5.90342	1	1.5	0.391671	-4.06869	28	28.5	4.94659	-0.40997	33	33.5	6.51859	-0.0118433	5	5.5	0.97516	-2.75269	7	7.5	1.62054	-2.01993	42	42.5	5.26922	-0.318815	1135	1135.5	142.615	4.43958	33	33.5	3.81043	-0.786451
Chr2:6923001-6923300	48	48.5	9.17902	0.174976	45	45.5	7.0822	-0.199166	8.13061	0	0.5	0.109802	-6.21038	0	0.5	0.130557	-5.96061	59	59.5	10.3271	0.344998	62	62.5	12.1615	0.580892	77	77.5	13.7409	0.757041	17	17.5	3.78127	-1.10449	17	17.5	2.16968	-1.90588	116	116.5	14.632	0.847692	7	7.5	0.853081	-3.25261
Chr2:6926601-6926900	68	68.5	12.9642	0.0420853	78	78.5	12.2187	-0.04335	12.5915	0	0.5	0.109802	-6.84139	0	0.5	0.130557	-6.59162	43	43.5	7.55005	-0.737886	36	36.5	7.10234	-0.826078	6	6.5	1.15246	-3.44965	2	2.5	0.540181	-4.54286	4	4.5	0.557917	-4.49625	288	288.5	36.2346	1.52492	11	11.5	1.30806	-3.26695
Chr2:6935601-6935900	163	163.5	30.9437	0.25883	133	133.5	20.7796	-0.315645	25.8617	1	1.5	0.329407	-6.2948	4	4.5	1.17501	-4.46007	99	99.5	17.2697	-0.582575	76	76.5	14.8857	-0.796885	34	34.5	6.11691	-2.07994	22	22.5	4.86163	-2.4113	0	0.5	0.0619908	-8.70455	88	88.5	11.1153	-1.21827	2	2.5	0.28436	-6.50695
Chr2:6942001-6942300	134	134.5	25.4552	0.0586888	150	150.5	23.4257	-0.0611779	24.4405	0	0.5	0.109802	-7.79822	0	0.5	0.130557	-7.54845	60	60.5	10.5007	-1.21879	52	52.5	10.2157	-1.25848	31	31.5	5.58501	-2.12964	29	29.5	6.37414	-1.93897	58	58.5	7.25292	-1.75264	186	186.5	23.4238	-0.0612996	82	82.5	9.38389	-1.38101
Chr2:6944401-6944700	105	105.5	19.9667	0.263158	85	85.5	13.3083	-0.322113	16.6375	0	0.5	0.109802	-7.24339	1	1.5	0.391671	-5.40865	31	31.5	5.46728	-1.60554	26	26.5	5.1565	-1.68998	12	12.5	2.21627	-2.90823	18	18.5	3.99734	-2.05733	11	11.5	1.42579	-3.54461	137	137.5	17.2695	0.0537885	7	7.5	0.853081	-4.28561
Chr2:6944801-6946700	1072	1072.5	202.979	0.235987	910	910.5	141.722	-0.282284	172.351	7	7.5	1.64703	-6.70933	8	8.5	2.21947	-6.27899	665	665.5	115.507	-0.577364	641	641.5	124.826	-0.465426	394	394.5	69.9456	-1.30104	398	398.5	86.1049	-1.00118	118	118.5	14.6918	-3.55226	998	998.5	125.408	-0.458715	130	130.5	14.8436	-3.53743
Chr2:6948401-6948900	293	293.5	55.5472	0.176907	274	274.5	42.7267	-0.201672	49.137	0	0.5	0.109802	-8.80576	4	4.5	1.17501	-5.38606	194	194.5	33.7583	-0.541567	183	183.5	35.7063	-0.46063	37	37.5	6.64882	-2.88564	37	37.5	8.10272	-2.60033	19	19.5	2.41764	-4.34514	1236	1236.5	155.3	1.66018	2	2.5	0.28436	-7.43295
Chr2:6953001-6953700	274	274.5	51.9513	0.179915	255	255.5	39.7693	-0.205592	45.8603	0	0.5	0.109802	-8.70619	2	2.5	0.652785	-6.13449	251	251.5	43.6515	-0.0712158	198	198.5	38.6251	-0.247708	56	56.5	10.0176	-2.19472	51	51.5	11.1277	-2.04309	33	33.5	4.15338	-3.46489	560	560.5	70.3969	0.618265	37	37.5	4.2654	-3.42649
Chr2:6953801-6954100	105	105.5	19.9667	0.091567	112	112.5	17.5109	-0.097775	18.7388	1	1.5	0.329407	-5.83002	0	0.5	0.130557	-7.16521	34	34.5	5.98797	-1.64589	33	33.5	6.51859	-1.5234	1	1.5	0.265953	-6.13872	2	2.5	0.540181	-5.11644	13	13.5	1.67375	-3.48487	146	146.5	18.3999	-0.0263331	2	2.5	0.28436	-6.04217
Chr2:6978401-6978900	170	170.5	32.2685	0.137955	169	169.5	26.3831	-0.152555	29.3258	1	1.5	0.329407	-6.47616	2	2.5	0.652785	-5.48942	96	96.5	16.749	-0.808099	107	107.5	20.9179	-0.487436	40	40.5	7.18073	-2.02997	34	34.5	7.4545	-1.97599	226	226.5	28.0818	-0.0625349	285	285.5	35.8578	0.290116	317	317.5	36.1137	0.300377
Chr2:7019601-7020100	209	209.5	39.6496	-0.0494608	272	272.5	42.4154	0.0478212	41.0325	0	0.5	0.109802	-8.54571	4	4.5	1.17501	-5.12602	106	106.5	18.4846	-1.15044	100	100.5	19.5558	-1.06917	40	40.5	7.18073	-2.51456	27	27.5	5.94199	-2.78775	8	8.5	1.05384	-5.28303	685	685.5	86.0964	1.06919	10	10.5	1.19431	-5.10251
Chr2:7032401-7032700	69	69.5	13.1534	0.106298	72	72.5	11.2848	-0.114758	12.2191	0	0.5	0.109802	-6.79809	1	1.5	0.391671	-4.96336	26	26.5	4.59946	-1.40961	14	14.5	2.82148	-2.11462	12	12.5	2.21627	-2.46293	7	7.5	1.62054	-2.91459	6	6.5	0.80588	-3.92243	139	139.5	17.5207	0.519921	5	5.5	0.625592	-4.28777
Chr2:7033401-7033700	101	101.5	19.2097	0.0961493	107	107.5	16.7327	-0.103018	17.9712	0	0.5	0.109802	-7.35463	1	1.5	0.391671	-5.5199	3	3.5	0.607476	-4.88671	9	9.5	1.84856	-3.28122	2	2.5	0.443255	-5.34141	0	0.5	0.108036	-7.37803	2	2.5	0.309954	-5.85749	838	838.5	105.313	2.55092	2	2.5	0.28436	-5.98182
Chr2:7056601-7056900	162	162.5	30.7544	0.308529	121	121.5	18.9118	-0.392978	24.8331	0	0.5	0.109802	-7.82121	4	4.5	1.17501	-4.40152	124	124.5	21.6088	-0.200648	127	127.5	24.8096	-0.0013696	22	22.5	3.98929	-2.63806	38	38.5	8.31879	-1.57782	2	2.5	0.309954	-6.32407	1000	1000.5	125.659	2.33918	3	3.5	0.398104	-5.96298
Chr2:7066801-7067100	63	63.5	12.0179	-0.0212412	79	79.5	12.3744	0.020933	12.1961	0	0.5	0.109802	-6.79537	1	1.5	0.391671	-4.96064	45	45.5	7.89718	-0.627014	47	47.5	9.24278	-0.400026	12	12.5	2.21627	-2.46022	14	14.5	3.13305	-1.96078	7	7.5	0.929862	-3.71326	102	102.5	12.8736	0.0779964	16	16.5	1.87678	-2.7001
Chr2:7067401-7067700	50	50.5	9.55753	-0.092118	69	69.5	10.8179	0.0865875	10.1877	0	0.5	0.109802	-6.53578	0	0.5	0.130557	-6.286	52	52.5	9.11213	-0.160967	46	46.5	9.04819	-0.171127	17	17.5	3.10278	-1.71519	12	12.5	2.70091	-1.91531	63	63.5	7.87283	-0.371874	370	370.5	46.5335	2.19144	70	70.5	8.01896	-0.345342
Chr2:7070401-7071100	138	138.5	26.2122	0.120098	141	141.5	22.0249	-0.13101	24.1185	2	2.5	0.549011	-5.45716	2	2.5	0.652785	-5.20739	155	155.5	26.9893	0.162243	150	150.5	29.285	0.280019	37	37.5	6.64882	-1.85897	53	53.5	11.5599	-1.06102	313	313.5	38.8682	0.688448	537	537.5	67.5081	1.48492	284	284.5	32.3602	0.424077
Chr2:7080401-7080900	243	243.5	46.0843	0.174806	228	228.5	35.5666	-0.198945	40.8255	3	3.5	0.768616	-5.73106	2	2.5	0.652785	-5.96672	67	67.5	11.7156	-1.80104	76	76.5	14.8857	-1.45554	21	21.5	3.81199	-3.42085	15	15.5	3.34912	-3.60761	23	23.5	2.91357	-3.80861	373	373.5	46.9103	0.200435	24	24.5	2.78673	-3.87283
Chr2:7084801-7085100	64	64.5	12.2071	0.328327	46	46.5	7.23785	-0.425766	9.7225	0	0.5	0.109802	-6.46835	1	1.5	0.391671	-4.63361	28	28.5	4.94659	-0.974893	28	28.5	5.54567	-0.809966	4	4.5	0.797858	-3.60712	2	2.5	0.540181	-4.16981	5	5.5	0.681898	-3.8337	543	543.5	68.2617	2.81168	8	8.5	0.966825	-3.33
Chr2:7090801-7091100	112	112.5	21.2915	0.175222	105	105.5	16.4214	-0.199484	18.8564	0	0.5	0.109802	-7.42401	2	2.5	0.652785	-4.85231	65	65.5	11.3685	-0.730019	73	73.5	14.302	-0.398843	32	32.5	5.76231	-1.71034	18	18.5	3.99734	-2.23795	10	10.5	1.30181	-3.85647	804	804.5	101.042	2.42183	2	2.5	0.28436	-6.05119
Chr2:7094401-7094700	52	52.5	9.93605	0.0734209	57	57.5	8.95003	-0.0773586	9.44304	0	0.5	0.109802	-6.42627	0	0.5	0.130557	-6.1765	35	35.5	6.16154	-0.615961	39	39.5	7.6861	-0.297	7	7.5	1.32976	-2.82808	13	13.5	2.91698	-1.69478	0	0.5	0.0619908	-7.25105	99	99.5	12.4969	0.404242	5	5.5	0.625592	-3.91596
Chr2:7148001-7148700	133	133.5	25.266	0.119575	136	136.5	21.2466	-0.130388	23.2563	0	0.5	0.109802	-7.72657	0	0.5	0.130557	-7.4768	49	49.5	8.59144	-1.43665	45	45.5	8.85361	-1.39328	27	27.5	4.8758	-2.25391	29	29.5	6.37414	-1.86732	71	71.5	8.86468	-1.39148	253	253.5	31.8387	0.453163	108	108.5	12.3412	-0.914133
Chr2:7153601-7154300	138	138.5	26.2122	0.13884	137	137.5	21.4022	-0.153638	23.8072	4	4.5	0.98822	-4.59042	0	0.5	0.130557	-7.51058	39	39.5	6.8558	-1.796	126	126.5	24.615	0.0481354	8	8.5	1.50707	-3.98159	14	14.5	3.13305	-2.92576	22	22.5	2.78958	-3.09328	209	209.5	26.3125	0.144346	7	7.5	0.853081	-4.80257
Chr2:7156001-7156700	354	354.5	67.092	0.16382	338	338.5	52.6884	-0.184834	59.8902	1	1.5	0.329407	-7.50631	3	3.5	0.913899	-6.03414	206	206.5	35.8411	-0.740707	158	158.5	30.8417	-0.957439	47	47.5	8.42184	-2.83011	66	66.5	14.3688	-2.05938	31	31.5	3.90542	-3.93877	365	365.5	45.9055	-0.383652	42	42.5	4.83412	-3.63099
Chr2:7156801-7157100	867	867.5	164.181	0.371829	575	575.5	89.5781	-0.502243	126.88	3	3.5	0.768616	-7.36698	6	6.5	1.69724	-6.22413	339	339.5	58.9251	-1.10651	281	281.5	54.7756	-1.21186	52	52.5	9.30835	-3.76879	61	61.5	13.2885	-3.25522	2	2.5	0.309954	-8.67719	231	231.5	29.0756	-2.12558	4	4.5	0.511848	-7.95353
Chr2:7161001-7161700	734	734.5	139.01	0.0904784	784	784.5	122.11	-0.0965347	130.56	0	0.5	0.109802	-10.2156	5	5.5	1.43613	-6.50638	573	573.5	99.5392	-0.391374	454	454.5	88.4388	-0.56196	162	162.5	28.8116	-2.17999	125	125.5	27.1171	-2.26744	28	28.5	3.53347	-5.20748	2242	2242.5	281.65	1.10919	12	12.5	1.4218	-6.52085
Chr2:7176601-7176900	36	36.5	6.90792	-0.212975	58	58.5	9.10568	0.185541	8.0068	0	0.5	0.109802	-6.18825	0	0.5	0.130557	-5.93847	39	39.5	6.8558	-0.223902	28	28.5	5.54567	-0.529865	6	6.5	1.15246	-2.79651	7	7.5	1.62054	-2.30475	13	13.5	1.67375	-2.25814	101	101.5	12.7481	0.670979	36	36.5	4.15166	-0.947538
Chr2:7190401-7190900	42	42.5	8.04347	0.296083	32	32.5	5.05871	-0.372965	6.55109	1	1.5	0.329407	-4.31379	0	0.5	0.130557	-5.64898	34	34.5	5.98797	-0.129667	19	19.5	3.7944	-0.787862	13	13.5	2.39358	-1.45257	20	20.5	4.42949	-0.564596	5	5.5	0.681898	-3.26411	62	62.5	7.84978	0.260918	6	6.5	0.739336	-3.14743
Chr2:7193401-7194100	261	261.5	49.491	0.25888	213	213.5	33.2319	-0.315719	41.3614	0	0.5	0.109802	-8.55723	4	4.5	1.17501	-5.13754	159	159.5	27.6835	-0.579258	184	184.5	35.9009	-0.204266	91	91.5	16.2231	-1.35023	55	55.5	11.992	-1.78621	170	170.5	21.1389	-0.968389	339	339.5	42.64	0.0439228	184	184.5	20.9858	-0.978873
Chr2:7206201-7206700	65	65.5	12.3964	0.0287375	76	76.5	11.9074	-0.0293216	12.1519	0	0.5	0.109802	-6.79013	0	0.5	0.130557	-6.54036	34	34.5	5.98797	-1.02104	27	27.5	5.35108	-1.18328	6	6.5	1.15246	-3.39839	4	4.5	0.972326	-3.6436	149	149.5	18.5352	0.609087	53	53.5	6.71942	-0.854776	231	231.5	26.3318	1.11562
Chr2:7230401-7230700	130	130.5	24.6982	0.0947616	138	138.5	21.5579	-0.101426	23.128	0	0.5	0.109802	-7.71859	2	2.5	0.652785	-5.14689	41	41.5	7.20293	-1.68299	43	43.5	8.46444	-1.45016	9	9.5	1.68437	-3.77936	17	17.5	3.78127	-2.6127	13	13.5	1.67375	-3.78849	601	601.5	75.5463	1.70772	15	15.5	1.76303	-3.71351
Chr2:7237601-7238100	127	127.5	24.1304	0.0790271	138	138.5	21.5579	-0.0836082	22.8442	0	0.5	0.109802	-7.70077	1	1.5	0.391671	-5.86604	54	54.5	9.45926	-1.27203	74	74.5	14.4966	-0.656114	24	24.5	4.3439	-2.39476	26	26.5	5.72592	-1.99625	5	5.5	0.681898	-5.06612	450	450.5	56.5812	1.3085	12	12.5	1.4218	-4.00603
Chr2:7238401-7238900	165	165.5	31.3222	0.354734	113	113.5	17.6666	-0.471429	24.4944	0	0.5	0.109802	-7.8014	0	0.5	0.130557	-7.55163	99	99.5	17.2697	-0.504212	104	104.5	20.3341	-0.26855	30	30.5	5.40771	-2.17936	24	24.5	5.29378	-2.21008	19	19.5	2.41764	-3.34078	780	780.5	98.0281	2.00074	12	12.5	1.4218	-4.10666
Chr2:7242201-7243300	135	135.5	25.6445	0.213134	119	119.5	18.6005	-0.250172	22.1225	0	0.5	0.109802	-7.65446	0	0.5	0.130557	-7.40469	68	68.5	11.8892	-0.895866	65	65.5	12.7453	-0.795548	30	30.5	5.40771	-2.03242	29	29.5	6.37414	-1.79521	122	122.5	15.1877	-0.542606	182	182.5	22.9214	0.05118	123	123.5	14.0474	-0.655211
Chr2:7246401-7247500	297	297.5	56.3043	-0.0447069	384	384.5	59.8485	0.043363	58.0764	3	3.5	0.768616	-6.23954	2	2.5	0.652785	-6.4752	170	170.5	29.5927	-0.972708	156	156.5	30.4525	-0.93139	31	31.5	5.58501	-3.37832	45	45.5	9.8313	-2.5625	28	28.5	3.53347	-4.03879	751	751.5	94.3858	0.700619	46	46.5	5.2891	-3.45686
Chr2:7257201-7257500	173	173.5	32.8363	0.263605	140	140.5	21.8692	-0.322784	27.3527	0	0.5	0.109802	-7.96063	0	0.5	0.130557	-7.71086	89	89.5	15.534	-0.816254	93	93.5	18.1937	-0.588248	26	26.5	4.6985	-2.54141	16	16.5	3.5652	-2.93963	4	4.5	0.557917	-5.61549	241	241.5	30.3316	0.149135	2	2.5	0.28436	-6.58782
Chr2:7291401-7291900	49	49.5	9.36827	0.377085	32	32.5	5.05871	-0.511928	7.21349	0	0.5	0.109802	-6.03772	2	2.5	0.652785	-3.46602	38	38.5	6.68223	-0.110368	33	33.5	6.51859	-0.146138	18	18.5	3.28008	-1.13696	4	4.5	0.972326	-2.89119	14	14.5	1.79773	-2.00452	283	283.5	35.6066	2.30338	27	27.5	3.12796	-1.20548
Chr2:7292801-7293300	78	78.5	14.8568	0.134132	78	78.5	12.2187	-0.147892	13.5377	1	1.5	0.329407	-5.36097	0	0.5	0.130557	-6.69616	46	46.5	8.07075	-0.746213	26	26.5	5.1565	-1.39252	5	5.5	0.97516	-3.7952	1	1.5	0.324109	-5.38437	21	21.5	2.6656	-2.34445	401	401.5	50.427	1.89721	38	38.5	4.37915	-1.62827
Chr2:7294601-7295700	174	174.5	33.0255	0.214691	153	153.5	23.8927	-0.252321	28.4591	0	0.5	0.109802	-8.01784	1	1.5	0.391671	-6.1831	91	91.5	15.8811	-0.841575	69	69.5	13.5236	-1.07341	30	30.5	5.40771	-2.3958	21	21.5	4.64556	-2.61497	147	147.5	18.2873	-0.63805	768	768.5	96.521	1.76195	208	208.5	23.7156	-0.263052
Chr2:7300001-7300300	25	25.5	4.82608	-0.0114604	31	31.5	4.90306	0.0113701	4.86457	0	0.5	0.109802	-5.46933	0	0.5	0.130557	-5.21956	15	15.5	2.69025	-0.854573	20	20.5	3.98899	-0.28629	1	1.5	0.265953	-4.19307	3	3.5	0.756254	-2.68537	4	4.5	0.557917	-3.12419	19	19.5	2.44913	-0.990041	4	4.5	0.511848	-3.24852
Chr2:7370801-7371100	97	97.5	18.4527	0.237942	82	82.5	12.8413	-0.28509	15.647	0	0.5	0.109802	-7.15483	1	1.5	0.391671	-5.3201	22	22.5	3.9052	-2.00242	26	26.5	5.1565	-1.60142	3	3.5	0.620557	-4.65618	6	6.5	1.40447	-3.47779	8	8.5	1.05384	-3.89215	528	528.5	66.3778	2.08481	8	8.5	0.966825	-4.01649
Chr2:7420801-7421900	371	371.5	70.3094	0.191332	339	339.5	52.8441	-0.220643	61.5767	0	0.5	0.109802	-9.13133	4	4.5	1.17501	-5.71164	285	285.5	49.5527	-0.313423	257	257.5	50.1056	-0.297414	120	120.5	21.3649	-1.52714	106	106.5	23.0117	-1.42002	46	46.5	5.76514	-3.41696	659	659.5	82.8309	0.427784	62	62.5	7.109	-3.11467
Chr2:7496401-7496700	347	347.5	65.7672	-0.0203004	434	434.5	67.6311	0.0200187	66.6991	0	0.5	0.109802	-9.24662	2	2.5	0.652785	-6.67492	377	377.5	65.5206	-0.0257198	394	394.5	76.7637	0.202756	95	95.5	16.9323	-1.97789	67	67.5	14.5849	-2.19319	4	4.5	0.557917	-6.90147	696	696.5	87.478	0.391252	7	7.5	0.853081	-6.28884
Chr2:7535801-7536100	105	105.5	19.9667	0.332273	75	75.5	11.7518	-0.432446	15.8593	1	1.5	0.329407	-5.58931	1	1.5	0.391671	-5.33954	60	60.5	10.5007	-0.594846	78	78.5	15.2749	-0.0541616	26	26.5	4.6985	-1.75505	30	30.5	6.59021	-1.26693	4	4.5	0.557917	-4.82913	30	30.5	3.83069	-2.04965	7	7.5	0.853081	-4.2165
Chr2:7536601-7536900	36	36.5	6.90792	0.226194	31	31.5	4.90306	-0.268374	5.90549	0	0.5	0.109802	-5.74908	0	0.5	0.130557	-5.49931	17	17.5	3.03738	-0.95923	23	23.5	4.57274	-0.368997	16	16.5	2.92548	-1.01338	13	13.5	2.91698	-1.01758	15	15.5	1.92171	-1.61966	10	10.5	1.31876	-2.16287	30	30.5	3.46919	-0.767456
Chr2:7538401-7538900	121	121.5	22.9949	0.0815171	131	131.5	20.4683	-0.0864004	21.7316	0	0.5	0.109802	-7.62874	1	1.5	0.391671	-5.79401	74	74.5	12.9306	-0.74901	52	52.5	10.2157	-1.08901	11	11.5	2.03897	-3.41388	16	16.5	3.5652	-2.60774	15	15.5	1.92171	-3.49933	973	973.5	122.268	2.49218	11	11.5	1.30806	-4.0543
Chr2:7566801-7567100	64	64.5	12.2071	-0.0189557	80	80.5	12.53	0.0187099	12.3686	0	0.5	0.109802	-6.81563	1	1.5	0.391671	-4.9809	61	61.5	10.6742	-0.212552	62	62.5	12.1615	-0.0243548	24	24.5	4.3439	-1.50962	24	24.5	5.29378	-1.22431	0	0.5	0.0619908	-7.64041	195	195.5	24.5541	0.989284	0	0.5	0.056872	-7.76475
Chr2:7581201-7582900	125	125.5	23.7519	0.293013	96	96.5	15.0205	-0.368097	19.3862	0	0.5	0.109802	-7.46398	0	0.5	0.130557	-7.21421	72	72.5	12.5834	-0.623504	58	58.5	11.3832	-0.768122	20	20.5	3.63469	-2.41513	19	19.5	4.21341	-2.20197	298	298.5	37.0085	0.932827	346	346.5	43.5192	1.16662	324	324.5	36.91	0.928981
Chr2:7583001-7584300	717	717.5	135.793	0.285136	559	559.5	87.0877	-0.355729	111.44	0	0.5	0.109802	-9.98715	3	3.5	0.913899	-6.93002	477	477.5	82.877	-0.427225	436	436.5	84.9362	-0.391817	259	259.5	46.0098	-1.27626	200	200.5	43.3225	-1.36308	21	21.5	2.6656	-5.38566	108	108.5	13.6272	-3.03171	22	22.5	2.55924	-5.44441
Chr2:7616201-7616700	201	201.5	38.1355	0.118066	206	206.5	32.1423	-0.128596	35.1389	0	0.5	0.109802	-8.32202	0	0.5	0.130557	-8.07225	181	181.5	31.502	-0.157627	198	198.5	38.6251	0.136469	37	37.5	6.64882	-2.4019	44	44.5	9.61522	-1.86968	13	13.5	1.67375	-4.39191	1247	1247.5	156.682	2.1567	19	19.5	2.21801	-3.98573
Chr2:7632801-7633100	97	97.5	18.4527	0.513879	47	47.5	7.3935	-0.80562	12.9231	0	0.5	0.109802	-6.8789	1	1.5	0.391671	-5.04416	9	9.5	1.64886	-2.97041	3	3.5	0.681047	-4.24605	2	2.5	0.443255	-4.86567	3	3.5	0.756254	-4.09494	2	2.5	0.309954	-5.38175	128	128.5	16.1392	0.320615	8	8.5	0.966825	-3.74055
Chr2:7650401-7650700	81	81.5	15.4245	0.102526	85	85.5	13.3083	-0.110373	14.3664	0	0.5	0.109802	-7.03165	0	0.5	0.130557	-6.78188	27	27.5	4.77302	-1.58973	16	16.5	3.21065	-2.16176	9	9.5	1.68437	-3.09242	0	0.5	0.108036	-7.05504	0	0.5	0.0619908	-7.85643	103	103.5	12.9992	-0.144273	2	2.5	0.28436	-5.65884
Chr2:7681601-7682100	78	78.5	14.8568	0.291722	60	60.5	9.41699	-0.366059	12.1369	0	0.5	0.109802	-6.78835	2	2.5	0.652785	-4.21665	48	48.5	8.41788	-0.527869	36	36.5	7.10234	-0.77303	18	18.5	3.28008	-1.88759	11	11.5	2.48483	-2.28818	291	291.5	36.1406	1.57422	2145	2145.5	269.467	4.47264	484	484.5	55.109	2.18289
Chr2:7690201-7690500	81	81.5	15.4245	0.224795	70	70.5	10.9735	-0.266405	13.199	0	0.5	0.109802	-6.90938	0	0.5	0.130557	-6.65961	69	69.5	12.0627	-0.129875	64	64.5	12.5507	-0.0726615	15	15.5	2.74818	-2.26388	7	7.5	1.62054	-3.02588	6	6.5	0.80588	-4.03372	203	203.5	25.5589	0.953394	17	17.5	1.99052	-2.72921
Chr2:7720801-7721100	78	78.5	14.8568	0.045668	89	89.5	13.9309	-0.047161	14.3938	0	0.5	0.109802	-7.0344	0	0.5	0.130557	-6.78463	42	42.5	7.37649	-0.964445	26	26.5	5.1565	-1.48099	3	3.5	0.620557	-4.53574	3	3.5	0.756254	-4.25044	5	5.5	0.681898	-4.39975	959	959.5	120.51	3.06563	5	5.5	0.625592	-4.52408
Chr2:7730001-7730500	157	157.5	29.8081	0.117691	161	161.5	25.1379	-0.128151	27.473	0	0.5	0.109802	-7.96696	0	0.5	0.130557	-7.71719	77	77.5	13.4512	-1.03028	41	41.5	8.07527	-1.76643	9	9.5	1.68437	-4.02774	11	11.5	2.48483	-3.46679	161	161.5	20.023	-0.456356	317	317.5	39.8769	0.537538	144	144.5	16.436	-0.741155
Chr2:7766401-7766900	190	190.5	36.0537	0.0804598	206	206.5	32.1423	-0.0852135	34.098	2	2.5	0.549011	-5.95671	5	5.5	1.43613	-4.56943	96	96.5	16.749	-1.02561	82	82.5	16.0532	-1.08682	26	26.5	4.6985	-2.85941	16	16.5	3.5652	-3.25763	9	9.5	1.17782	-4.85549	1848	1848.5	232.165	2.76739	15	15.5	1.76303	-4.27355
Chr2:7813801-7814300	55	55.5	10.5038	0.308488	41	41.5	6.45959	-0.392912	8.4817	0	0.5	0.109802	-6.27137	1	1.5	0.391671	-4.43664	41	41.5	7.20293	-0.235771	13	13.5	2.62689	-1.691	12	12.5	2.21627	-1.93622	7	7.5	1.62054	-2.38788	4	4.5	0.557917	-3.92623	175	175.5	22.0422	1.37784	3	3.5	0.398104	-4.41314
Chr2:7844401-7844900	257	257.5	48.7339	0.236271	218	218.5	34.0101	-0.282692	41.372	0	0.5	0.109802	-8.5576	1	1.5	0.391671	-6.72287	122	122.5	21.2616	-0.960402	151	151.5	29.4796	-0.488939	41	41.5	7.35803	-2.49126	41	41.5	8.96701	-2.20596	6	6.5	0.80588	-5.68195	618	618.5	77.6815	0.908915	9	9.5	1.08057	-5.25879
Chr2:7861001-7861300	115	115.5	21.8593	-0.491703	254	254.5	39.6136	0.366045	30.7365	1	1.5	0.329407	-6.54394	1	1.5	0.391671	-6.29417	63	63.5	11.0213	-1.47965	68	68.5	13.3291	-1.20538	28	28.5	5.0531	-2.60471	23	23.5	5.0777	-2.5977	0	0.5	0.0619908	-8.95368	287	287.5	36.109	0.232408	8	8.5	0.966825	-4.99055
Chr2:7875201-7875500	153	153.5	29.0511	0.295524	117	117.5	18.2892	-0.372078	23.6702	0	0.5	0.109802	-7.75202	1	1.5	0.391671	-5.91728	6	6.5	1.12817	-4.39101	10	10.5	2.04314	-3.53421	1	1.5	0.265953	-6.47575	2	2.5	0.540181	-5.45348	2	2.5	0.309954	-6.25487	175	175.5	22.0422	-0.102801	0	0.5	0.056872	-8.70113
Chr2:7904801-7905300	113	113.5	21.4808	0.117025	116	116.5	18.1335	-0.127362	19.8072	0	0.5	0.109802	-7.49497	5	5.5	1.43613	-3.78577	79	79.5	13.7984	-0.521524	108	108.5	21.1124	0.0920713	17	17.5	3.10278	-2.67439	26	26.5	5.72592	-1.79044	6	6.5	0.80588	-4.61931	559	559.5	70.2713	1.82691	14	14.5	1.64929	-3.58611
Chr2:7905801-7906900	424	424.5	80.34	0.214552	373	373.5	58.1363	-0.252129	69.2382	0	0.5	0.109802	-9.30052	4	4.5	1.17501	-5.88082	314	314.5	54.586	-0.343036	336	336.5	65.4778	-0.0805624	88	88.5	15.6912	-2.14161	74	74.5	16.0974	-2.10474	27	27.5	3.40949	-4.34394	450	450.5	56.5812	-0.291244	13	13.5	1.53554	-5.49474
Chr2:7960001-7960300	25	25.5	4.82608	-0.205532	40	40.5	6.30393	0.179869	5.56501	0	0.5	0.109802	-5.6634	0	0.5	0.130557	-5.41363	42	42.5	7.37649	0.406551	41	41.5	8.07527	0.537126	13	13.5	2.39358	-1.21722	10	10.5	2.26876	-1.29448	15	15.5	1.92171	-1.53399	36	36.5	4.58427	-0.27969	13	13.5	1.53554	-1.85763
Chr2:7960601-7961300	50	50.5	9.55753	0.29778	38	38.5	5.99263	-0.375668	7.77508	0	0.5	0.109802	-6.14588	3	3.5	0.913899	-3.08875	17	17.5	3.03738	-1.35603	27	27.5	5.35108	-0.539027	2	2.5	0.443255	-4.13265	9	9.5	2.05269	-1.92134	17	17.5	2.16968	-1.84138	158	158.5	19.9071	1.35635	3	3.5	0.398104	-4.28764
Chr2:7963601-7963900	252	252.5	47.7877	0.232836	215	215.5	33.5432	-0.277784	40.6654	0	0.5	0.109802	-8.53275	1	1.5	0.391671	-6.69802	113	113.5	19.6996	-1.04564	94	94.5	18.3883	-1.14502	25	25.5	4.5212	-3.16903	22	22.5	4.86163	-3.06429	3	3.5	0.433935	-6.55018	1125	1125.5	141.359	1.79749	3	3.5	0.398104	-6.67451
Chr2:8009401-8009700	225	225.5	42.6777	0.260795	183	183.5	28.5623	-0.318576	35.62	0	0.5	0.109802	-8.34164	0	0.5	0.130557	-8.09186	148	148.5	25.7743	-0.466752	137	137.5	26.7554	-0.412857	64	64.5	11.436	-1.63911	46	46.5	10.0474	-1.82587	6	6.5	0.80588	-5.46598	371	371.5	46.6591	0.389472	9	9.5	1.08057	-5.04282
Chr2:8016201-8016500	62	62.5	11.8286	0.0729453	68	68.5	10.6622	-0.0768309	11.2454	0	0.5	0.109802	-6.67829	1	1.5	0.391671	-4.84355	43	43.5	7.55005	-0.574779	39	39.5	7.6861	-0.549014	6	6.5	1.15246	-3.28655	20	20.5	4.42949	-1.34413	46	46.5	5.76514	-0.96391	188	188.5	23.675	1.07402	76	76.5	8.70142	-0.370014
Chr2:8017401-8017900	81	81.5	15.4245	0.0792684	88	88.5	13.7753	-0.0838783	14.5999	0	0.5	0.109802	-7.05491	3	3.5	0.913899	-3.99778	51	51.5	8.93857	-0.707842	58	58.5	11.3832	-0.359051	77	77.5	13.7409	-0.0874822	49	49.5	10.6956	-0.448943	22	22.5	2.78958	-2.38784	167	167.5	21.0374	0.527	2	2.5	0.28436	-5.6821
Chr2:8028801-8029100	64	64.5	12.2071	0.448696	36	36.5	5.68132	-0.654731	8.94423	0	0.5	0.109802	-6.34798	0	0.5	0.130557	-6.09821	44	44.5	7.72362	-0.211681	45	45.5	8.85361	-0.0146928	12	12.5	2.21627	-2.01282	6	6.5	1.40447	-2.67093	3	3.5	0.433935	-4.36541	439	439.5	55.1997	2.62563	2	2.5	0.28436	-4.97517
Chr2:8030601-8030900	70	70.5	13.3427	0.23947	59	59.5	9.26134	-0.287288	11.302	0	0.5	0.109802	-6.68553	1	1.5	0.391671	-4.85079	63	63.5	11.0213	-0.0362798	45	45.5	8.85361	-0.352243	12	12.5	2.21627	-2.35037	18	18.5	3.99734	-1.49947	0	0.5	0.0619908	-7.51031	162	162.5	20.4094	0.852657	1	1.5	0.170616	-6.04968
Chr2:8035601-8035900	119	119.5	22.6163	0.229858	102	102.5	15.9544	-0.273552	19.2854	0	0.5	0.109802	-7.45646	0	0.5	0.130557	-7.20668	25	25.5	4.42589	-2.12347	33	33.5	6.51859	-1.56488	15	15.5	2.74818	-2.81096	19	19.5	4.21341	-2.19445	3	3.5	0.433935	-5.47388	170	170.5	21.4142	0.151062	7	7.5	0.853081	-4.49868
Chr2:8074801-8075100	143	143.5	27.1585	0.199091	129	129.5	20.157	-0.231032	23.6578	0	0.5	0.109802	-7.75126	0	0.5	0.130557	-7.50149	73	73.5	12.757	-0.891027	93	93.5	18.1937	-0.378878	27	27.5	4.8758	-2.2786	22	22.5	4.86163	-2.2828	5	5.5	0.681898	-5.11661	629	629.5	79.063	1.74069	1	1.5	0.170616	-7.11542
Chr2:8078001-8078300	50	50.5	9.55753	0.255095	41	41.5	6.45959	-0.310101	8.00856	0	0.5	0.109802	-6.18856	0	0.5	0.130557	-5.93879	33	33.5	5.81441	-0.46191	13	13.5	2.62689	-1.60818	4	4.5	0.797858	-3.32734	7	7.5	1.62054	-2.30507	0	0.5	0.0619908	-7.01335	30	30.5	3.83069	-1.06394	1	1.5	0.170616	-5.55272
Chr2:8198201-8198700	204	204.5	38.7033	0.28149	160	160.5	24.9823	-0.350062	31.8428	0	0.5	0.109802	-8.17991	3	3.5	0.913899	-5.12279	92	92.5	16.0547	-0.987969	90	90.5	17.6099	-0.854577	12	12.5	2.21627	-3.84476	6	6.5	1.40447	-4.50287	2	2.5	0.309954	-6.68277	191	191.5	24.0517	-0.404824	1	1.5	0.170616	-7.54407
Chr2:8200001-8200300	184	184.5	34.9181	0.177111	172	172.5	26.8501	-0.201937	30.8841	0	0.5	0.109802	-8.13581	4	4.5	1.17501	-4.71612	52	52.5	9.11213	-1.761	56	56.5	10.994	-1.49014	8	8.5	1.50707	-4.35705	7	7.5	1.62054	-4.25231	5	5.5	0.681898	-5.50116	139	139.5	17.5207	-0.817802	2	2.5	0.28436	-6.763
Chr2:8217801-8218300	277	277.5	52.5191	0.072136	304	304.5	47.3962	-0.0759336	49.9577	1	1.5	0.329407	-7.24469	2	2.5	0.652785	-6.25796	185	185.5	32.1962	-0.633816	144	144.5	28.1175	-0.829238	45	45.5	8.06724	-2.63056	67	67.5	14.5849	-1.77623	2	2.5	0.309954	-7.33251	592	592.5	74.416	0.574906	4	4.5	0.511848	-6.60885
Chr2:8233201-8233700	122	122.5	23.1841	0.408427	75	75.5	11.7518	-0.571831	17.4679	0	0.5	0.109802	-7.31366	0	0.5	0.130557	-7.06389	159	159.5	27.6835	0.664318	127	127.5	24.8096	0.506186	19	19.5	3.45739	-2.33696	19	19.5	4.21341	-2.05165	6	6.5	0.80588	-4.438	1862	1862.5	233.924	3.74326	4	4.5	0.511848	-5.09285
Chr2:8302401-8302700	30	30.5	5.77237	-0.0272655	38	38.5	5.99263	0.0267597	5.8825	0	0.5	0.109802	-5.74345	1	1.5	0.391671	-3.90872	18	18.5	3.21094	-0.873433	20	20.5	3.98899	-0.560407	3	3.5	0.620557	-3.24479	2	2.5	0.540181	-3.44491	189	189.5	23.4945	1.99782	333	333.5	41.8865	2.83198	189	189.5	21.5545	1.87349
Chr2:8332801-8333100	81	81.5	15.4245	0.216314	71	71.5	11.1292	-0.254567	13.2768	0	0.5	0.109802	-6.91786	2	2.5	0.652785	-4.34616	42	42.5	7.37649	-0.847907	28	28.5	5.54567	-1.25948	7	7.5	1.32976	-3.31967	3	3.5	0.756254	-4.1339	8	8.5	1.05384	-3.65518	301	301.5	37.8674	1.51204	25	25.5	2.90047	-2.19455
Chr2:8383401-8383700	107	107.5	20.3452	0.267275	86	86.5	13.464	-0.328313	16.9046	0	0.5	0.109802	-7.26636	2	2.5	0.652785	-4.69466	36	36.5	6.3351	-1.41598	24	24.5	4.76733	-1.82616	6	6.5	1.15246	-3.87462	8	8.5	1.83662	-3.20229	2	2.5	0.309954	-5.76922	103	103.5	12.9992	-0.378988	2	2.5	0.28436	-5.89355
Chr2:8452201-8452500	73	73.5	13.9105	0.216141	64	64.5	10.0396	-0.254328	11.975	1	1.5	0.329407	-5.18402	1	1.5	0.391671	-4.93424	68	68.5	11.8892	-0.0103822	85	85.5	16.637	0.474365	34	34.5	6.11691	-0.969154	25	25.5	5.50985	-1.11995	133	133.5	16.5515	0.466935	35	35.5	4.45868	-1.42534	158	158.5	18.0284	0.590245
Chr2:8535001-8535500	160	160.5	30.3759	0.352708	110	110.5	17.1996	-0.467843	23.7878	0	0.5	0.109802	-7.75917	4	4.5	1.17501	-4.33947	94	94.5	16.4018	-0.536362	69	69.5	13.5236	-0.814737	20	20.5	3.63469	-2.71032	20	20.5	4.42949	-2.42501	17	17.5	2.16968	-3.45467	818	818.5	102.801	2.11156	1	1.5	0.170616	-7.12332
Chr2:8555601-8555900	60	60.5	11.4501	0.485791	31	31.5	4.90306	-0.737816	8.17659	0	0.5	0.109802	-6.21852	0	0.5	0.130557	-5.96875	9	9.5	1.64886	-2.31003	22	22.5	4.37816	-0.901175	2	2.5	0.443255	-4.20529	7	7.5	1.62054	-2.33502	5	5.5	0.681898	-3.58387	41	41.5	5.21226	-0.64959	10	10.5	1.19431	-2.77532
Chr2:8568801-8569100	242	242.5	45.8951	0.174976	227	227.5	35.411	-0.199166	40.653	0	0.5	0.109802	-8.53231	2	2.5	0.652785	-5.96061	202	202.5	35.1468	-0.20997	174	174.5	33.955	-0.259737	77	77.5	13.7409	-1.56489	73	73.5	15.8813	-1.35603	12	12.5	1.54977	-4.71324	1003	1003.5	126.036	1.6324	19	19.5	2.21801	-4.19603
Chr2:8569401-8570100	298	298.5	56.4935	0.36804	199	199.5	31.0527	-0.495326	43.7731	1	1.5	0.329407	-7.05403	1	1.5	0.391671	-6.80426	101	101.5	17.6168	-1.31309	109	109.5	21.307	-1.03872	17	17.5	3.10278	-3.81841	15	15.5	3.34912	-3.70819	35	35.5	4.40134	-3.31403	1602	1602.5	201.268	2.201	25	25.5	2.90047	-3.91568
Chr2:8625801-8626100	74	74.5	14.0997	0.224282	64	64.5	10.0396	-0.265684	12.0697	0	0.5	0.109802	-6.78033	0	0.5	0.130557	-6.53056	39	39.5	6.8558	-0.815989	40	40.5	7.88068	-0.614993	11	11.5	2.03897	-2.56547	8	8.5	1.83662	-2.71626	6	6.5	0.80588	-3.90468	566	566.5	71.1504	2.55949	5	5.5	0.625592	-4.27002
Chr2:8626801-8627300	97	97.5	18.4527	0.413214	59	59.5	9.26134	-0.581323	13.857	0	0.5	0.109802	-6.97956	1	1.5	0.391671	-5.14483	34	34.5	5.98797	-1.21047	43	43.5	8.46444	-0.711129	12	12.5	2.21627	-2.64441	14	14.5	3.13305	-2.14497	0	0.5	0.0619908	-7.80435	242	242.5	30.4572	1.13617	3	3.5	0.398104	-5.12132
Chr2:8657801-8658100	148	148.5	28.1048	0.151776	144	144.5	22.4918	-0.169641	25.2983	1	1.5	0.329407	-6.26303	0	0.5	0.130557	-7.59822	55	55.5	9.63283	-1.39301	58	58.5	11.3832	-1.15213	0	0.5	0.0886509	-8.15669	0	0.5	0.108036	-7.87138	9	9.5	1.17782	-4.42484	576	576.5	72.4064	1.51708	4	4.5	0.511848	-5.62718
Chr2:8667001-8667300	61	61.5	11.6394	0.0221422	72	72.5	11.2848	-0.0224873	11.4621	0	0.5	0.109802	-6.70582	2	2.5	0.652785	-4.13412	30	30.5	5.29372	-1.11452	15	15.5	3.01606	-1.92613	5	5.5	0.97516	-3.55509	4	4.5	0.972326	-3.55929	1	1.5	0.185972	-5.94564	346	346.5	43.5192	1.92478	9	9.5	1.08057	-3.40701
Chr2:8765401-8765700	60	60.5	11.4501	0.030342	70	70.5	10.9735	-0.0309939	11.2118	0	0.5	0.109802	-6.67397	5	5.5	1.43613	-2.96476	11	11.5	1.99599	-2.48984	12	12.5	2.43231	-2.20462	2	2.5	0.443255	-4.66074	0	0.5	0.108036	-6.69736	43	43.5	5.3932	-1.05581	713	713.5	89.6131	2.99869	76	76.5	8.70142	-0.365697
Chr2:8815801-8816100	86	86.5	16.3708	0.164557	82	82.5	12.8413	-0.185773	14.6061	0	0.5	0.109802	-7.05552	1	1.5	0.391671	-5.22078	54	54.5	9.45926	-0.62677	53	53.5	10.4103	-0.48856	14	14.5	2.57088	-2.50624	15	15.5	3.34912	-2.12471	7	7.5	0.929862	-3.97341	74	74.5	9.35694	-0.64246	0	0.5	0.056872	-8.00463
Chr2:8854201-8854700	154	154.5	29.2404	-0.195901	242	242.5	37.7458	0.172453	33.4931	0	0.5	0.109802	-8.25281	3	3.5	0.913899	-5.19568	79	79.5	13.7984	-1.27936	85	85.5	16.637	-1.00947	47	47.5	8.42184	-1.99166	33	33.5	7.23843	-2.21011	17	17.5	2.16968	-3.94831	2415	2415.5	303.378	3.17918	0	0.5	0.056872	-9.20193
Chr2:8855201-8855500	92	92.5	17.5064	0.387386	59	59.5	9.26134	-0.531201	13.3839	10	10.5	2.30585	-2.53712	6	6.5	1.69724	-2.97923	50	50.5	8.76501	-0.610667	40	40.5	7.88068	-0.764101	17	17.5	3.10278	-2.10886	19	19.5	4.21341	-1.66743	3	3.5	0.433935	-4.94687	180	180.5	22.6702	0.760302	6	6.5	0.739336	-4.17812
Chr2:8883801-8884100	97	97.5	18.4527	0.181649	90	90.5	14.0866	-0.20786	16.2696	0	0.5	0.109802	-7.21113	1	1.5	0.391671	-5.37639	42	42.5	7.37649	-1.14117	45	45.5	8.85361	-0.877843	19	19.5	3.45739	-2.23443	24	24.5	5.29378	-1.61981	41	41.5	5.14523	-1.66087	116	116.5	14.632	-0.153053	72	72.5	8.24645	-0.980336
Chr2:8894401-8895100	80	80.5	15.2353	0.269712	64	64.5	10.0396	-0.332002	12.6374	0	0.5	0.109802	-6.84665	0	0.5	0.130557	-6.59688	55	55.5	9.63283	-0.391673	5	5.5	1.07022	-3.56173	2	2.5	0.443255	-4.83342	2	2.5	0.540181	-4.54812	6	6.5	0.80588	-3.971	288	288.5	36.2346	1.51966	20	20.5	2.33175	-2.43822
Chr2:8910801-8911700	459	459.5	86.9641	0.128475	463	463.5	72.145	-0.141044	79.5546	15	15.5	3.40387	-4.5467	16	16.5	4.30838	-4.20673	284	284.5	49.3791	-0.688044	249	249.5	48.5489	-0.712506	133	133.5	23.6698	-1.7489	95	95.5	20.6349	-1.94686	124	124.5	15.4357	-2.36567	1903	1903.5	239.073	1.58744	190	190.5	21.6682	-1.87636
Chr2:8917201-8917500	311	311.5	58.9539	0.265326	251	251.5	39.1467	-0.325372	49.0503	0	0.5	0.109802	-8.80321	2	2.5	0.652785	-6.23151	246	246.5	42.7836	-0.197202	200	200.5	39.0142	-0.33026	60	60.5	10.7268	-2.19305	91	91.5	19.7706	-1.3109	32	32.5	4.0294	-3.60562	682	682.5	85.7196	0.805365	20	20.5	2.33175	-4.39477
Chr2:8939401-8939700	136	136.5	25.8337	0.290131	105	105.5	16.4214	-0.363551	21.1275	0	0.5	0.109802	-7.58807	1	1.5	0.391671	-5.75334	33	33.5	5.81441	-1.86142	32	32.5	6.324	-1.74021	6	6.5	1.15246	-4.19633	5	5.5	1.1884	-4.15203	6	6.5	0.80588	-4.71242	651	651.5	81.8262	1.95344	8	8.5	0.966825	-4.44973
Chr2:8957201-8957500	55	55.5	10.5038	0.476788	29	29.5	4.59175	-0.717008	7.54779	0	0.5	0.109802	-6.10307	0	0.5	0.130557	-5.8533	15	15.5	2.69025	-1.48831	12	12.5	2.43231	-1.63373	2	2.5	0.443255	-4.08985	7	7.5	1.62054	-2.21958	6	6.5	0.80588	-3.22742	89	89.5	11.2409	0.574631	1	1.5	0.170616	-5.46723
Chr2:8998001-8998300	63	63.5	12.0179	0.285326	49	49.5	7.70481	-0.356026	9.86135	0	0.5	0.109802	-6.48881	5	5.5	1.43613	-2.7796	33	33.5	5.81441	-0.762152	42	42.5	8.26985	-0.253923	11	11.5	2.03897	-2.27394	3	3.5	0.756254	-3.70484	4	4.5	0.557917	-4.14366	259	259.5	32.5923	1.72467	2	2.5	0.28436	-5.11599
Chr2:9005401-9005900	352	352.5	66.7135	0.145256	346	346.5	53.9337	-0.161536	60.3236	1	1.5	0.329407	-7.51671	7	7.5	1.95835	-4.94501	163	163.5	28.3778	-1.08796	164	164.5	32.0092	-0.914235	47	47.5	8.42184	-2.84051	40	40.5	8.75093	-2.78521	10	10.5	1.30181	-5.53414	2054	2054.5	258.038	2.09679	6	6.5	0.739336	-6.35035
Chr2:9020201-9020500	99	99.5	18.8312	0.08904	106	106.5	16.577	-0.094899	17.7041	0	0.5	0.109802	-7.33303	1	1.5	0.391671	-5.4983	65	65.5	11.3685	-0.639045	50	50.5	9.82653	-0.849329	5	5.5	0.97516	-4.1823	6	6.5	1.40447	-3.65598	9	9.5	1.17782	-3.90989	799	799.5	100.414	2.50381	6	6.5	0.739336	-4.58171
Chr2:9021801-9022100	30	30.5	5.77237	0.222148	26	26.5	4.1248	-0.262693	4.94858	0	0.5	0.109802	-5.49404	0	0.5	0.130557	-5.24426	7	7.5	1.30173	-1.92658	5	5.5	1.07022	-2.20911	0	0.5	0.0886509	-5.80274	2	2.5	0.540181	-3.1955	4	4.5	0.557917	-3.14889	491	491.5	61.7307	3.6409	8	8.5	0.966825	-2.35569
Chr2:9025601-9025900	41	41.5	7.85421	0.248354	34	34.5	5.37002	-0.300185	6.61211	9	9.5	2.08624	-1.6642	0	0.5	0.130557	-5.66236	23	23.5	4.07876	-0.696979	13	13.5	2.62689	-1.33175	9	9.5	1.68437	-1.9729	7	7.5	1.62054	-2.02863	14	14.5	1.79773	-1.87893	689	689.5	86.5988	3.71116	18	18.5	2.10427	-1.65179
Chr2:9047801-9048500	381	381.5	72.2019	0.214851	335	335.5	52.2215	-0.252543	62.2117	0	0.5	0.109802	-9.14613	1	1.5	0.391671	-7.3114	138	138.5	24.0387	-1.37183	168	168.5	32.7875	-0.924039	79	79.5	14.0955	-2.14195	67	67.5	14.5849	-2.09271	12	12.5	1.54977	-5.32706	590	590.5	74.1648	0.253548	13	13.5	1.53554	-5.34036
Chr2:9057001-9057900	227	227.5	43.0562	0.0973994	240	240.5	37.4345	-0.104454	40.2453	10	10.5	2.30585	-4.12545	167	167.5	43.7366	0.120019	52	52.5	9.11213	-2.14296	63	63.5	12.3561	-1.70359	29	29.5	5.23041	-2.94383	23	23.5	5.0777	-2.98657	70	70.5	8.7407	-2.203	497	497.5	62.4843	0.634672	81	81.5	9.27014	-2.11816
Chr2:9059401-9059900	244	244.5	46.2736	0.239043	206	206.5	32.1423	-0.286673	39.2079	0	0.5	0.109802	-8.48009	5	5.5	1.43613	-4.77089	103	103.5	17.9639	-1.12604	107	107.5	20.9179	-0.906411	56	56.5	10.0176	-1.96862	34	34.5	7.4545	-2.39496	27	27.5	3.40949	-3.52352	323	323.5	40.6305	0.0514168	15	15.5	1.76303	-4.47501
Chr2:9064001-9064300	97	97.5	18.4527	0.281653	76	76.5	11.9074	-0.350314	15.18	1	1.5	0.329407	-5.52616	0	0.5	0.130557	-6.86135	68	68.5	11.8892	-0.352529	40	40.5	7.88068	-0.945784	5	5.5	0.97516	-3.96039	21	21.5	4.64556	-1.70825	0	0.5	0.0619908	-7.93591	66	66.5	8.35217	-0.861953	0	0.5	0.056872	-8.06024
Chr2:9195001-9195500	119	119.5	22.6163	0.235692	101	101.5	15.7987	-0.281863	19.2075	1	1.5	0.329407	-5.86566	1	1.5	0.391671	-5.61589	36	36.5	6.3351	-1.60023	13	13.5	2.62689	-2.87024	12	12.5	2.21627	-3.11547	11	11.5	2.48483	-2.95045	68	68.5	8.49274	-1.17737	326	326.5	41.0073	1.09421	90	90.5	10.2938	-0.899892
Chr2:9197001-9197300	1355	1355.5	256.539	0.0375336	1563	1563.5	243.363	-0.0385363	249.951	0	0.5	0.109802	-11.1525	13	13.5	3.52504	-6.14786	1069	1069.5	185.627	-0.429238	1026	1026.5	199.741	-0.323514	294	294.5	52.2154	-2.2591	246	246.5	53.2619	-2.23047	13	13.5	1.67375	-7.22242	2092	2092.5	262.811	0.0723783	7	7.5	0.853081	-8.19475
Chr2:9228601-9228900	95	95.5	18.0741	0.0226551	112	112.5	17.5109	-0.0230166	17.7925	0	0.5	0.109802	-7.34022	2	2.5	0.652785	-4.76852	95	95.5	16.5754	-0.102228	84	84.5	16.4424	-0.11385	27	27.5	4.8758	-1.86756	26	26.5	5.72592	-1.63569	2	2.5	0.309954	-5.84308	251	251.5	31.5875	0.828083	12	12.5	1.4218	-3.64548
Chr2:9229001-9229300	135	135.5	25.6445	0.173092	127	127.5	19.8457	-0.196727	22.7451	0	0.5	0.109802	-7.6945	0	0.5	0.130557	-7.44473	68	68.5	11.8892	-0.935908	57	57.5	11.1886	-1.02352	13	13.5	2.39358	-3.24832	9	9.5	2.05269	-3.46997	6	6.5	0.80588	-4.81885	544	544.5	68.3873	1.58817	4	4.5	0.511848	-5.4737
Chr2:9311201-9313100	361	361.5	68.4168	0.170609	341	341.5	53.1554	-0.193525	60.7861	3	3.5	0.768616	-6.30533	4	4.5	1.17501	-5.69299	247	247.5	42.9572	-0.500841	232	232.5	45.241	-0.426112	146	146.5	25.9747	-1.22663	114	114.5	24.7403	-1.29688	226	226.5	28.0818	-1.1141	708	708.5	88.9852	0.549823	300	300.5	34.1801	-0.830585
Chr2:9315001-9315300	141	141.5	26.78	0.239084	119	119.5	18.6005	-0.286732	22.6903	2	2.5	0.549011	-5.36909	2	2.5	0.652785	-5.11932	58	58.5	10.1535	-1.16009	53	53.5	10.4103	-1.12406	19	19.5	3.45739	-2.71432	21	21.5	4.64556	-2.28815	3	3.5	0.433935	-5.70845	52	52.5	6.59382	-1.78289	2	2.5	0.28436	-6.31821
Chr2:9330401-9330900	162	162.5	30.7544	0.0868367	174	174.5	27.1614	-0.0924001	28.9579	0	0.5	0.109802	-8.04291	2	2.5	0.652785	-5.47121	81	81.5	14.1455	-1.03361	86	86.5	16.8316	-0.782787	16	16.5	2.92548	-3.30721	21	21.5	4.64556	-2.64003	13	13.5	1.67375	-4.1128	767	767.5	96.3954	1.73501	16	16.5	1.87678	-3.94763
Chr2:9339001-9339500	113	113.5	21.4808	0.163102	108	108.5	16.8883	-0.18392	19.1846	1	1.5	0.329407	-5.86393	0	0.5	0.130557	-7.19912	78	78.5	13.6248	-0.493709	72	72.5	14.1074	-0.443494	19	19.5	3.45739	-2.47219	22	22.5	4.86163	-1.98043	5	5.5	0.681898	-4.81424	460	460.5	57.8372	1.59205	12	12.5	1.4218	-3.75415
Chr2:9344401-9345300	656	656.5	124.248	0.0998323	691	691.5	107.634	-0.107258	115.941	0	0.5	0.109802	-10.0443	3	3.5	0.913899	-6.98714	335	335.5	58.2309	-0.993533	289	289.5	56.3323	-1.04136	49	49.5	8.77644	-3.72361	62	62.5	13.5045	-3.10187	20	20.5	2.54162	-5.5115	2421	2421.5	304.132	1.39131	12	12.5	1.4218	-6.34953
Chr2:9378801-9379300	61	61.5	11.6394	0.155461	59	59.5	9.26134	-0.174259	10.4504	0	0.5	0.109802	-6.5725	2	2.5	0.652785	-4.0008	17	17.5	3.03738	-1.78265	16	16.5	3.21065	-1.70262	3	3.5	0.620557	-4.07385	1	1.5	0.324109	-5.01093	2	2.5	0.309954	-5.07535	97	97.5	12.2457	0.228719	2	2.5	0.28436	-5.19969
Chr2:9382201-9382700	45	45.5	8.61124	0.119893	46	46.5	7.23785	-0.130767	7.92455	0	0.5	0.109802	-6.17335	0	0.5	0.130557	-5.92358	12	12.5	2.16956	-1.86893	19	19.5	3.7944	-1.06246	9	9.5	1.68437	-2.23412	5	5.5	1.1884	-2.73731	1	1.5	0.185972	-5.41317	85	85.5	10.7385	0.438393	3	3.5	0.398104	-4.31511
Chr2:9425201-9425700	59	59.5	11.2609	0.145116	58	58.5	9.10568	-0.161362	10.1833	0	0.5	0.109802	-6.53515	0	0.5	0.130557	-6.28538	34	34.5	5.98797	-0.766061	45	45.5	8.85361	-0.201864	9	9.5	1.68437	-2.59592	11	11.5	2.48483	-2.03498	1933	1933.5	239.718	4.55707	277	277.5	34.853	1.77508	1737	1737.5	197.63	4.27853
Chr2:9432001-9432500	153	153.5	29.0511	0.0841112	165	165.5	25.7605	-0.0893203	27.4058	0	0.5	0.109802	-7.96343	3	3.5	0.913899	-4.9063	6	6.5	1.12817	-4.60243	1	1.5	0.291877	-6.55298	2	2.5	0.443255	-5.9502	1	1.5	0.324109	-6.40186	12	12.5	1.54977	-4.14436	1917	1917.5	240.831	3.13547	4	4.5	0.511848	-5.74262
Chr2:9449201-9449500	332	332.5	62.9283	0.269525	266	266.5	41.4814	-0.331718	52.2049	0	0.5	0.109802	-8.89313	2	2.5	0.652785	-6.32143	179	179.5	31.1548	-0.744729	183	183.5	35.7063	-0.548006	48	48.5	8.59914	-2.60192	47	47.5	10.2634	-2.34667	11	11.5	1.42579	-5.19435	652	652.5	81.9518	0.65059	21	21.5	2.4455	-4.41598
Chr2:9484401-9484900	271	271.5	51.3836	0.323486	197	197.5	30.7414	-0.417638	41.0625	0	0.5	0.109802	-8.54677	1	1.5	0.391671	-6.71204	91	91.5	15.8811	-1.37051	115	115.5	22.4745	-0.869529	23	23.5	4.16659	-3.30088	35	35.5	7.67057	-2.42041	44	44.5	5.51718	-2.89582	719	719.5	90.3667	1.13797	36	36.5	4.15166	-3.30606
Chr2:9485001-9485700	173	173.5	32.8363	0.156824	167	167.5	26.0718	-0.175974	29.4541	0	0.5	0.109802	-8.06741	2	2.5	0.652785	-5.49571	76	76.5	13.2777	-1.14946	72	72.5	14.1074	-1.06201	16	16.5	2.92548	-3.33172	18	18.5	3.99734	-2.88135	300	300.5	37.2565	0.339024	265	265.5	33.3459	0.179043	211	211.5	24.0569	-0.292017
Chr2:9486601-9486900	38	38.5	7.28644	0.0519627	43	43.5	6.77089	-0.0539044	7.02866	0	0.5	0.109802	-6.00027	0	0.5	0.130557	-5.7505	29	29.5	5.12015	-0.457064	25	25.5	4.96191	-0.502355	9	9.5	1.68437	-2.06104	4	4.5	0.972326	-2.85374	47	47.5	5.88912	-0.255198	225	225.5	28.322	2.0106	44	44.5	5.06161	-0.473654
Chr2:9496601-9497100	1359	1359.5	257.296	-0.000647703	1654	1654.5	257.527	0.000647412	257.412	1	1.5	0.329407	-9.60999	13	13.5	3.52504	-6.1903	939	939.5	163.064	-0.658642	883	883.5	171.916	-0.582378	202	202.5	35.9036	-2.84188	213	213.5	46.1315	-2.48026	12	12.5	1.54977	-7.37588	1099	1099.5	138.093	-0.898434	13	13.5	1.53554	-7.38918
Chr2:9528601-9529300	229	229.5	43.4347	0.11721	235	235.5	36.6562	-0.127581	40.0455	1	1.5	0.329407	-6.92562	2	2.5	0.652785	-5.93889	84	84.5	14.6662	-1.44914	61	61.5	11.967	-1.74258	24	24.5	4.3439	-3.20458	25	25.5	5.50985	-2.86155	13	13.5	1.67375	-4.58048	275	275.5	34.6019	-0.21079	8	8.5	0.966825	-5.37224
Chr2:9529801-9530500	359	359.5	68.0383	0.161556	344	344.5	53.6224	-0.181956	60.8303	1	1.5	0.329407	-7.52878	1	1.5	0.391671	-7.279	209	209.5	36.3618	-0.742369	233	233.5	45.4355	-0.420969	76	76.5	13.5636	-2.16505	78	78.5	16.9617	-1.84251	3	3.5	0.433935	-7.13117	611	611.5	76.8023	0.336359	18	18.5	2.10427	-4.8534
Chr2:9550201-9550700	1184	1184.5	224.176	0.127551	1196	1196.5	186.238	-0.139931	205.207	1	1.5	0.329407	-9.283	17	17.5	4.56949	-5.4889	284	284.5	49.3791	-2.05511	362	362.5	70.537	-1.54063	47	47.5	8.42184	-4.6068	35	35.5	7.67057	-4.7416	5	5.5	0.681898	-8.23331	750	750.5	94.2602	-1.12236	4	4.5	0.511848	-8.64715
Chr2:9595001-9595900	262	262.5	49.6802	0.146586	257	257.5	40.0806	-0.163183	44.8804	0	0.5	0.109802	-8.67503	4	4.5	1.17501	-5.25534	175	175.5	30.4606	-0.559143	140	140.5	27.3392	-0.715117	60	60.5	10.7268	-2.06487	54	54.5	11.7759	-1.93024	1350	1350.5	167.437	1.89946	712	712.5	89.4875	0.995601	1436	1436.5	163.393	1.86419
Chr2:9644001-9644500	120	120.5	22.8056	0.20047	108	108.5	16.8883	-0.232892	19.847	0	0.5	0.109802	-7.49787	2	2.5	0.652785	-4.92617	71	71.5	12.4099	-0.677431	79	79.5	15.4695	-0.359492	0	0.5	0.0886509	-7.80657	1	1.5	0.324109	-5.9363	11	11.5	1.42579	-3.79909	365	365.5	45.9055	1.20975	8	8.5	0.966825	-4.35952
Chr2:9654401-9654900	28	28.5	5.39385	-0.280031	49	49.5	7.70481	0.234411	6.54933	0	0.5	0.109802	-5.89837	7	7.5	1.95835	-1.74171	9	9.5	1.64886	-1.98988	23	23.5	4.57274	-0.518288	5	5.5	0.97516	-2.74764	13	13.5	2.91698	-1.16687	24	24.5	3.03755	-1.10844	55	55.5	6.97061	0.0899369	40	40.5	4.60663	-0.507634
Chr2:9655401-9655900	66	66.5	12.5857	0.426126	39	39.5	6.14828	-0.607399	9.36697	0	0.5	0.109802	-6.4146	7	7.5	1.95835	-2.25794	66	66.5	11.542	0.301243	45	45.5	8.85361	-0.0813175	6	6.5	1.15246	-3.02286	22	22.5	4.86163	-0.946142	0	0.5	0.0619908	-7.23939	165	165.5	20.7862	1.14997	8	8.5	0.966825	-3.27626
Chr2:9656001-9656300	45	45.5	8.61124	0.0239733	53	53.5	8.32742	-0.0243784	8.46933	0	0.5	0.109802	-6.26927	0	0.5	0.130557	-6.0195	24	24.5	4.25233	-0.993995	6	6.5	1.2648	-2.74334	15	15.5	2.74818	-1.62377	8	8.5	1.83662	-2.2052	2	2.5	0.309954	-4.77212	40	40.5	5.08666	-0.735529	7	7.5	0.853081	-3.31149
Chr2:9692001-9692900	152	152.5	28.8619	0.0633204	169	169.5	26.3831	-0.0662276	27.6225	0	0.5	0.109802	-7.97479	1	1.5	0.391671	-6.14006	100	100.5	17.4432	-0.663176	67	67.5	13.1345	-1.07249	29	29.5	5.23041	-2.40085	34	34.5	7.4545	-1.88966	215	215.5	26.718	-0.0480304	1666	1666.5	209.307	2.9217	217	217.5	24.7393	-0.159037
Chr2:9713001-9713500	626	626.5	118.57	0.263422	507	507.5	78.9937	-0.322509	98.782	0	0.5	0.109802	-9.8132	4	4.5	1.17501	-6.3935	108	108.5	18.8317	-2.39108	110	110.5	21.5016	-2.1998	9	9.5	1.68437	-5.87397	10	10.5	2.26876	-5.44427	10	10.5	1.30181	-6.24566	1667	1667.5	209.432	1.08416	10	10.5	1.19431	-6.37
Chr2:9851801-9852300	108	108.5	20.5345	0.164451	103	103.5	16.1101	-0.185637	18.3223	0	0.5	0.109802	-7.38255	0	0.5	0.130557	-7.13278	55	55.5	9.63283	-0.927568	36	36.5	7.10234	-1.36723	19	19.5	3.45739	-2.40584	26	26.5	5.72592	-1.67802	12	12.5	1.54977	-3.56347	1202	1202.5	151.03	3.04316	5	5.5	0.625592	-4.87223
Chr2:9855001-9855900	210	210.5	39.8388	0.223442	182	182.5	28.4066	-0.264506	34.1227	1	1.5	0.329407	-6.69472	4	4.5	1.17501	-4.85998	99	99.5	17.2697	-0.982493	68	68.5	13.3291	-1.35616	26	26.5	4.6985	-2.86046	35	35.5	7.67057	-2.15333	59	59.5	7.3769	-2.20965	346	346.5	43.5192	0.35092	41	41.5	4.72038	-2.85376
Chr2:9885001-9885700	62	62.5	11.8286	0.103214	65	65.5	10.1953	-0.111171	11.0119	0	0.5	0.109802	-6.64802	1	1.5	0.391671	-4.81328	35	35.5	6.16154	-0.837706	40	40.5	7.88068	-0.482676	9	9.5	1.68437	-2.70879	9	9.5	2.05269	-2.42348	8	8.5	1.05384	-3.38534	278	278.5	34.9786	1.66741	3	3.5	0.398104	-4.78978
Chr2:9896601-9897500	2503	2503.5	473.808	0.367641	1674	1674.5	260.64	-0.494599	367.224	3	3.5	0.768616	-8.90018	11	11.5	3.00281	-6.9342	1502	1502.5	260.781	-0.493824	1389	1389.5	270.376	-0.441696	730	730.5	129.519	-1.5035	414	414.5	89.562	-2.0357	77	77.5	9.60857	-5.25619	897	897.5	112.723	-1.70388	112	112.5	12.7962	-4.84287
Chr2:9922601-9923100	382	382.5	72.3912	0.223662	331	331.5	51.5989	-0.264813	61.995	0	0.5	0.109802	-9.1411	2	2.5	0.652785	-6.5694	258	258.5	44.8664	-0.466517	210	210.5	40.9601	-0.597934	78	78.5	13.9182	-2.15518	74	74.5	16.0974	-1.94533	12	12.5	1.54977	-5.32203	1676	1676.5	210.563	1.76402	15	15.5	1.76303	-5.13602
Chr2:9947201-9947700	129	129.5	24.5089	0.0322379	150	150.5	23.4257	-0.0329748	23.9673	0	0.5	0.109802	-7.77002	3	3.5	0.913899	-4.71289	98	98.5	17.0961	-0.487402	79	79.5	15.4695	-0.631644	8	8.5	1.50707	-3.99125	7	7.5	1.62054	-3.88652	5281	5281.5	654.808	4.77193	1452	1452.5	182.429	2.92819	3832	3832.5	435.924	4.18494
Chr2:9982001-9982500	237	237.5	44.9488	0.0157633	282	282.5	43.9719	-0.0159374	44.4603	2	2.5	0.549011	-6.33954	1	1.5	0.391671	-6.82673	166	166.5	28.8985	-0.621525	134	134.5	26.1716	-0.764514	32	32.5	5.76231	-2.9478	24	24.5	5.29378	-3.07015	28	28.5	3.53347	-3.65336	511	511.5	64.2426	0.531012	23	23.5	2.67299	-4.05599
Chr2:10019801-10020300	141	141.5	26.78	0.0406052	162	162.5	25.2936	-0.0417812	26.0368	0	0.5	0.109802	-7.8895	5	5.5	1.43613	-4.1803	144	144.5	25.0801	-0.0540105	108	108.5	21.1124	-0.302458	29	29.5	5.23041	-2.31556	22	22.5	4.86163	-2.42104	1	1.5	0.185972	-7.12932	200	200.5	25.1821	-0.0481525	3	3.5	0.398104	-6.03126
Chr2:10085401-10085900	185	185.5	35.1074	0.198733	167	167.5	26.0718	-0.230549	30.5896	1	1.5	0.329407	-6.53703	2	2.5	0.652785	-5.55029	53	53.5	9.2857	-1.71996	55	55.5	10.7995	-1.50208	35	35.5	6.29422	-2.28094	32	32.5	7.02236	-2.12301	6	6.5	0.80588	-5.24633	99	99.5	12.4969	-1.29148	2	2.5	0.28436	-6.74918
Chr2:10194601-10195100	158	158.5	29.9974	0.180039	147	147.5	22.9588	-0.205753	26.4781	1	1.5	0.329407	-6.32878	0	0.5	0.130557	-7.66398	103	103.5	17.9639	-0.559697	74	74.5	14.4966	-0.869088	49	49.5	8.77644	-1.59309	29	29.5	6.37414	-2.0545	13	13.5	1.67375	-3.98364	386	386.5	48.5431	0.874466	11	11.5	1.30806	-4.3393
Chr2:10255401-10256100	208	208.5	39.4603	0.412223	127	127.5	19.8457	-0.579351	29.653	0	0.5	0.109802	-8.07713	1	1.5	0.391671	-6.24239	92	92.5	16.0547	-0.885182	110	110.5	21.5016	-0.463734	52	52.5	9.30835	-1.67158	31	31.5	6.80628	-2.12324	0	0.5	0.0619908	-8.90191	416	416.5	52.311	0.818935	0	0.5	0.056872	-9.02624
Chr2:10289801-10290100	82	82.5	15.6138	0.283671	64	64.5	10.0396	-0.353448	12.8267	4	4.5	0.98822	-3.69817	2	2.5	0.652785	-4.2964	92	92.5	16.0547	0.323847	94	94.5	18.3883	0.519635	24	24.5	4.3439	-1.56209	15	15.5	3.34912	-1.93729	5	5.5	0.681898	-4.23345	604	604.5	75.9231	2.56539	24	24.5	2.78673	-2.2025
Chr2:10317801-10318300	125	125.5	23.7519	0.208652	111	111.5	17.3553	-0.244015	20.5536	0	0.5	0.109802	-7.54834	3	3.5	0.913899	-4.49121	75	75.5	13.1041	-0.64937	71	71.5	13.9128	-0.562976	29	29.5	5.23041	-1.9744	27	27.5	5.94199	-1.79037	9	9.5	1.17782	-4.12519	166	166.5	20.9118	0.0249292	6	6.5	0.739336	-4.79701
Chr2:10318401-10318700	115	115.5	21.8593	0.17414	108	108.5	16.8883	-0.198082	19.3738	0	0.5	0.109802	-7.46306	0	0.5	0.130557	-7.21328	69	69.5	12.0627	-0.683551	64	64.5	12.5507	-0.626338	27	27.5	4.8758	-1.9904	23	23.5	5.0777	-1.93186	303	303.5	37.6284	0.957714	291	291.5	36.6114	0.918185	306	306.5	34.8626	0.847571
Chr2:10351401-10351900	222	222.5	42.1099	-0.0419455	286	286.5	44.5945	0.0407603	43.3522	0	0.5	0.109802	-8.62505	2	2.5	0.652785	-6.05335	129	129.5	22.4766	-0.947682	129	129.5	25.1987	-0.782755	11	11.5	2.03897	-4.41019	33	33.5	7.23843	-2.58236	87	87.5	10.8484	-1.99863	4130	4130.5	518.777	3.58094	146	146.5	16.6635	-1.37941
Chr2:10397001-10397300	57	57.5	10.8823	0.551382	25	25.5	3.96914	-0.903707	7.42574	0	0.5	0.109802	-6.07956	1	1.5	0.391671	-4.24482	22	22.5	3.9052	-0.927138	25	25.5	4.96191	-0.581639	4	4.5	0.797858	-3.21833	13	13.5	2.91698	-1.34806	21	21.5	2.6656	-1.47807	217	217.5	27.3173	1.87921	21	21.5	2.4455	-1.60241
Chr2:10413201-10413700	140	140.5	26.5908	0.244854	117	117.5	18.2892	-0.29508	22.44	2	2.5	0.549011	-5.35309	0	0.5	0.130557	-7.42525	60	60.5	10.5007	-1.09559	49	49.5	9.63194	-1.22017	15	15.5	2.74818	-3.02952	14	14.5	3.13305	-2.84043	38	38.5	4.77329	-2.23302	351	351.5	44.1472	0.97625	33	33.5	3.81043	-2.55805
Chr2:10436201-10436500	58	58.5	11.0716	-0.00374615	71	71.5	11.1292	0.00373645	11.1004	0	0.5	0.109802	-6.65956	1	1.5	0.391671	-4.82482	60	60.5	10.5007	-0.0801307	18	18.5	3.59982	-1.62461	8	8.5	1.50707	-2.88079	20	20.5	4.42949	-1.3254	3	3.5	0.433935	-4.67699	89	89.5	11.2409	0.0181471	17	17.5	1.99052	-2.47939
Chr2:10436601-10437100	305	305.5	57.8183	0.349806	211	211.5	32.9205	-0.462733	45.3694	0	0.5	0.109802	-8.69067	2	2.5	0.652785	-6.11897	188	188.5	32.7169	-0.471685	121	121.5	23.642	-0.940366	115	115.5	20.4784	-1.14762	73	73.5	15.8813	-1.51439	29	29.5	3.65746	-3.63281	646	646.5	81.1982	0.839726	51	51.5	5.85782	-2.95329
Chr2:10467401-10467900	132	132.5	25.0767	-0.0758485	178	178.5	27.784	0.0720592	26.4304	1	1.5	0.329407	-6.32618	5	5.5	1.43613	-4.20194	140	140.5	24.3858	-0.116154	109	109.5	21.307	-0.310866	30	30.5	5.40771	-2.28911	31	31.5	6.80628	-1.95726	1	1.5	0.185972	-7.15096	78	78.5	9.85933	-1.42263	0	0.5	0.056872	-8.86026
Chr2:10468001-10468500	55	55.5	10.5038	0.122448	56	56.5	8.79438	-0.133813	9.6491	0	0.5	0.109802	-6.45741	2	2.5	0.652785	-3.88571	57	57.5	9.97996	0.0486392	38	38.5	7.49151	-0.365137	32	32.5	5.76231	-0.743747	25	25.5	5.50985	-0.808382	0	0.5	0.0619908	-7.2822	79	79.5	9.98493	0.0493573	1	1.5	0.170616	-5.82157
Chr2:10535801-10536100	26	26.5	5.01534	0.10977	27	27.5	4.28045	-0.118815	4.64789	0	0.5	0.109802	-5.4036	0	0.5	0.130557	-5.15383	5	5.5	0.954605	-2.2836	11	11.5	2.23772	-1.05454	4	4.5	0.797858	-2.54237	7	7.5	1.62054	-1.5201	7	7.5	0.929862	-2.32149	72	72.5	9.10575	0.970201	2	2.5	0.28436	-4.03079
Chr2:10549801-10550300	136	136.5	25.8337	0.0552432	153	153.5	23.8927	-0.0574431	24.8632	3	3.5	0.768616	-5.01561	0	0.5	0.130557	-7.57319	82	82.5	14.3191	-0.796075	68	68.5	13.3291	-0.899438	10	10.5	1.86167	-3.73934	6	6.5	1.40447	-4.14591	8	8.5	1.05384	-4.56028	917	917.5	115.235	2.21249	12	12.5	1.4218	-4.12822
Chr2:10566201-10566500	503	503.5	95.2914	-0.047854	653	653.5	101.719	0.0463175	98.5052	0	0.5	0.109802	-9.80915	2	2.5	0.652785	-7.23745	378	378.5	65.6942	-0.584436	347	347.5	67.6182	-0.542789	162	162.5	28.8116	-1.77355	141	141.5	30.5743	-1.68788	39	39.5	4.89727	-4.33015	677	677.5	85.0917	-0.211183	43	43.5	4.94787	-4.31532
Chr2:10590401-10590900	910	910.5	172.319	0.0366747	1051	1051.5	163.669	-0.0376314	167.994	1	1.5	0.329407	-8.99432	12	12.5	3.26392	-5.68566	389	389.5	67.6034	-1.31324	298	298.5	58.0835	-1.53221	18	18.5	3.28008	-5.67853	20	20.5	4.42949	-5.24513	4	4.5	0.557917	-8.23414	512	512.5	64.3682	-1.38399	3	3.5	0.398104	-8.72105
Chr2:10608601-10608900	179	179.5	33.9718	0.0772347	195	195.5	30.4301	-0.0816045	32.201	0	0.5	0.109802	-8.19605	0	0.5	0.130557	-7.94628	86	86.5	15.0133	-1.10086	77	77.5	15.0803	-1.09444	40	40.5	7.18073	-2.1649	43	43.5	9.39915	-1.7765	28	28.5	3.53347	-3.18794	337	337.5	42.3888	0.396581	31	31.5	3.58294	-3.16789
Chr2:10686801-10687500	536	536.5	101.537	0.205017	479	479.5	74.6355	-0.239055	88.0862	2	2.5	0.549011	-7.32594	2	2.5	0.652785	-7.07616	302	302.5	52.5033	-0.746509	290	290.5	56.5269	-0.639979	46	46.5	8.24454	-3.41741	48	48.5	10.4795	-3.07134	41	41.5	5.14523	-4.09761	1558	1558.5	195.742	1.15197	31	31.5	3.58294	-4.6197
Chr2:10729201-10729500	66	66.5	12.5857	0.153847	64	64.5	10.0396	-0.172233	11.3126	0	0.5	0.109802	-6.68688	0	0.5	0.130557	-6.43711	73	73.5	12.757	0.173353	55	55.5	10.7995	-0.0669761	21	21.5	3.81199	-1.56932	17	17.5	3.78127	-1.58099	6	6.5	0.80588	-3.81123	179	179.5	22.5446	0.994846	8	8.5	0.966825	-3.54854
Chr2:10755201-10755500	74	74.5	14.0997	0.0910846	79	79.5	12.3744	-0.097225	13.2371	0	0.5	0.109802	-6.91353	0	0.5	0.130557	-6.66376	20	20.5	3.55807	-1.89542	17	17.5	3.40523	-1.95876	6	6.5	1.15246	-3.52179	4	4.5	0.972326	-3.767	0	0.5	0.0619908	-7.73831	131	131.5	16.5159	0.319277	0	0.5	0.056872	-7.86265
Chr2:10973001-10973500	88	88.5	16.7493	-0.0192634	110	110.5	17.1996	0.0190096	16.9745	0	0.5	0.109802	-7.27232	1	1.5	0.391671	-5.43758	61	61.5	10.6742	-0.669238	70	70.5	13.7182	-0.307274	31	31.5	5.58501	-1.60374	19	19.5	4.21341	-2.01031	38	38.5	4.77329	-1.83031	336	336.5	42.2632	1.31604	23	23.5	2.67299	-2.66684
Chr2:11043001-11043700	121	121.5	22.9949	0.155727	117	117.5	18.2892	-0.174593	20.642	14	14.5	3.18427	-2.69655	15	15.5	4.04727	-2.35056	116	116.5	20.2203	-0.0297828	111	111.5	21.6962	0.0718579	57	57.5	10.1949	-1.01774	44	44.5	9.61522	-1.10219	5926	5926.5	734.777	5.15365	907	907.5	113.979	2.46511	14708	14708.5	1673	6.34071
Chr2:11058201-11058500	227	227.5	43.0562	0.213547	200	200.5	31.2084	-0.250741	37.1323	0	0.5	0.109802	-8.40162	3	3.5	0.913899	-5.3445	133	133.5	23.1709	-0.680363	129	129.5	25.1987	-0.559323	44	44.5	7.88993	-2.23459	34	34.5	7.4545	-2.31649	16	16.5	2.0457	-4.18201	2998	2998.5	376.601	3.34229	18	18.5	2.10427	-4.14129
Chr2:11066401-11066700	161	161.5	30.5652	0.040485	185	185.5	28.8736	-0.041654	29.7194	4	4.5	0.98822	-4.91043	2	2.5	0.652785	-5.50865	78	78.5	13.6248	-1.12517	73	73.5	14.302	-1.05519	14	14.5	2.57088	-3.53107	16	16.5	3.5652	-3.05935	7	7.5	0.929862	-4.99824	538	538.5	67.6337	1.18634	5	5.5	0.625592	-5.57004
Chr2:11076001-11076300	276	276.5	52.3299	0.223996	239	239.5	37.2788	-0.265282	44.8043	0	0.5	0.109802	-8.67259	0	0.5	0.130557	-8.42282	269	269.5	46.7756	0.0621185	248	248.5	48.3543	0.110006	55	55.5	9.84025	-2.18687	50	50.5	10.9117	-2.03777	10	10.5	1.30181	-5.10505	1024	1024.5	128.674	1.52201	10	10.5	1.19431	-5.22939
Chr2:11100401-11100700	1458	1458.5	276.033	-0.0741698	1960	1960.5	305.157	0.0705424	290.595	2	2.5	0.549011	-9.04796	19	19.5	5.09172	-5.83471	953	953.5	165.494	-0.812233	1040	1040.5	202.465	-0.521334	44	44.5	7.88993	-5.20285	33	33.5	7.23843	-5.32719	12	12.5	1.54977	-7.55081	2107	2107.5	264.695	-0.13468	9	9.5	1.08057	-8.07108
Chr2:11107401-11107900	135	135.5	25.6445	0.00990435	162	162.5	25.2936	-0.00997281	25.469	0	0.5	0.109802	-7.85769	5	5.5	1.43613	-4.14849	97	97.5	16.9225	-0.589797	79	79.5	15.4695	-0.719318	17	17.5	3.10278	-3.03711	33	33.5	7.23843	-1.81499	19	19.5	2.41764	-3.39707	1498	1498.5	188.206	2.8855	27	27.5	3.12796	-3.02545
Chr2:11128601-11129100	40	40.5	7.66495	0.322777	29	29.5	4.59175	-0.416454	6.12835	0	0.5	0.109802	-5.80252	0	0.5	0.130557	-5.55275	2	2.5	0.433911	-3.82003	22	22.5	4.37816	-0.485176	9	9.5	1.68437	-1.86329	9	9.5	2.05269	-1.57798	1	1.5	0.185972	-5.04234	58	58.5	7.3474	0.261734	5	5.5	0.625592	-3.2922
Chr2:11160801-11161100	50	50.5	9.55753	0.186645	46	46.5	7.23785	-0.214431	8.39769	1	1.5	0.329407	-4.67205	4	4.5	1.17501	-2.83732	32	32.5	5.64085	-0.574081	29	29.5	5.74025	-0.548879	15	15.5	2.74818	-1.61152	17	17.5	3.78127	-1.15112	22	22.5	2.78958	-1.58994	222	222.5	27.9452	1.73454	42	42.5	4.83412	-0.796739
Chr2:11162401-11162700	38	38.5	7.28644	0.0519627	43	43.5	6.77089	-0.0539044	7.02866	1	1.5	0.329407	-4.41531	4	4.5	1.17501	-2.58057	27	27.5	4.77302	-0.558347	25	25.5	4.96191	-0.502355	11	11.5	2.03897	-1.78541	11	11.5	2.48483	-1.5001	10	10.5	1.30181	-2.43274	63	63.5	7.97538	0.182303	17	17.5	1.99052	-1.8201
Chr2:11162801-11163300	41	41.5	7.85421	0.354016	28	28.5	4.4361	-0.470157	6.14516	0	0.5	0.109802	-5.80647	1	1.5	0.391671	-3.97174	16	16.5	2.86381	-1.10151	10	10.5	2.04314	-1.58866	7	7.5	1.32976	-2.20828	9	9.5	2.05269	-1.58193	9	9.5	1.17782	-2.38332	146	146.5	18.3999	1.58218	16	16.5	1.87678	-1.71119
Chr2:11177001-11177500	917	917.5	173.644	0.0723197	1006	1006.5	156.664	-0.0761372	165.154	1	1.5	0.329407	-8.96973	2	2.5	0.652785	-7.98299	510	510.5	88.6047	-0.898361	369	369.5	71.8991	-1.19977	71	71.5	12.6771	-3.70352	75	75.5	16.3135	-3.33968	9	9.5	1.17782	-7.13155	1146	1146.5	143.996	-0.197782	1	1.5	0.170616	-9.91885
Chr2:11303001-11303500	97	97.5	18.4527	0.281653	76	76.5	11.9074	-0.350314	15.18	0	0.5	0.109802	-7.11112	0	0.5	0.130557	-6.86135	53	53.5	9.2857	-0.709094	47	47.5	9.24278	-0.715778	18	18.5	3.28008	-2.21037	25	25.5	5.50985	-1.46209	4	4.5	0.557917	-4.76598	273	273.5	34.3507	1.17816	6	6.5	0.739336	-4.3598
Chr2:11360001-11360300	203	203.5	38.514	0.0931284	216	216.5	33.6988	-0.0995574	36.1064	0	0.5	0.109802	-8.3612	0	0.5	0.130557	-8.11143	112	112.5	19.526	-0.886858	93	93.5	18.1937	-0.988818	22	22.5	3.98929	-3.17805	21	21.5	4.64556	-2.95833	2	2.5	0.309954	-6.86406	242	242.5	30.4572	-0.245473	1	1.5	0.170616	-7.72536
Chr2:11373001-11373700	183	183.5	34.7289	0.24854	152	152.5	23.737	-0.300455	29.2329	0	0.5	0.109802	-8.05654	2	2.5	0.652785	-5.48484	98	98.5	17.0961	-0.773928	81	81.5	15.8587	-0.882325	29	29.5	5.23041	-2.4826	18	18.5	3.99734	-2.87048	6	6.5	0.80588	-5.18089	948	948.5	119.128	2.02685	8	8.5	0.966825	-4.9182
Chr2:11397601-11397900	34	34.5	6.5294	0.252051	28	28.5	4.4361	-0.305608	5.48275	0	0.5	0.109802	-5.64192	0	0.5	0.130557	-5.39215	33	33.5	5.81441	0.0847324	28	28.5	5.54567	0.0164602	12	12.5	2.21627	-1.30676	3	3.5	0.756254	-2.85796	20	20.5	2.54162	-1.10915	178	178.5	22.419	2.03175	0	0.5	0.056872	-6.59104
Chr2:11398001-11398500	35	35.5	6.71866	0.0452286	40	40.5	6.30393	-0.0466925	6.5113	0	0.5	0.109802	-5.88997	0	0.5	0.130557	-5.64019	20	20.5	3.55807	-0.87185	33	33.5	6.51859	0.00161459	10	10.5	1.86167	-1.80635	6	6.5	1.40447	-2.21292	5	5.5	0.681898	-3.25532	137	137.5	17.2695	1.40721	7	7.5	0.853081	-2.93219
Chr2:11400201-11400500	84	84.5	15.9923	0.221477	73	73.5	11.4405	-0.261754	13.7164	0	0.5	0.109802	-6.96485	0	0.5	0.130557	-6.71508	32	32.5	5.64085	-1.28192	41	41.5	8.07527	-0.764319	8	8.5	1.50707	-3.18609	14	14.5	3.13305	-2.13026	13	13.5	1.67375	-3.03474	162	162.5	20.4094	0.573336	25	25.5	2.90047	-2.24154
[truncated: 1,956 more rows]
