# Supplementary material for: The Pol IV largest subunit CTD quantitatively affects siRNA levels guiding RNA-directed DNA methylation
Source: Nucleic Acids Res. 2019 Jul 22;47(17):9024–36. doi: 10.1093/nar/gkz615 (PMC6753486; doi:10.1093/nar/gkz615)
Supplement: gkz615_Supplemental_Files [file gkz615_supplemental_files.zip › Table_S4.xlsx]

## Sheet: Sheet1
Table S4. sRNA sequencing log2 fold change values and % CHH methylation values for the top 500 regions characterized by the smallest change in % methylation in nrpd1 ΔCTD relative to Col-0. Related to Figure 3.
Genomic region			Col-0 #1 % CHH methylation	Col-0 #1 sRNA log2 FC	Col-0 #2 % CHH methylation	Col-0 #2 sRNA log2 FC	nrpd1-3 #1 % CHH methylation	nrpd1-3 #1 sRNA log2 FC	nrpd1-3 #2 % CHH methylation	nrpd1-3 #2 sRNA log2 FC	NRPD1 FL #1 % CHH methylation	NRPD1 FL #1 sRNA log2 FC	NRPD1 FL #2 % CHH methylation	NRPD1 FL #2 sRNA log2 FC	NRPD1 ΔCTD #1 % CHH methylation	NRPD1 ΔCTD #1 sRNA log2 FC	NRPD1 ΔCTD #2 % CHH methylation	NRPD1 ΔCTD #2 sRNA log2 FC
Chr:Start-Stop
Chr1:431201-431700			38.4387	0.29198	37.8869	-0.366466	10.8504	-9.30243	8.29268	-5.88273	42.4213	-0.42028	42.4419	-1.02986	38.7543	-2.41146	39.0055	-2.10665
Chr1:1443601-1444100			20.2956	0.0946122	21.378	-0.101255	9.63426	-5.7132	11.2403	-5.46343	20.8829	-0.271279	23.0408	-0.273002	17.4869	-1.26701	22.8807	-2.27716
Chr1:1444201-1444500			26.1506	0.443683	26.7905	-0.644019	10.2819	-7.08996	8.77193	-6.84018	26.2774	-0.742892	23.5772	-1.03565	26.9294	-1.84407	23.3184	-1.49864
Chr1:3933001-3933300			41.3793	0.146646	32.6562	-0.163257	5.12821	-7.34616	16.5138	-7.09639	55.042	0.166153	38.8704	0.158811	25	-1.54634	45.1923	-0.893819
Chr1:4896601-4896900			24.3451	0.41413	31.9196	-0.583149	0	-9.82972	0	-6.7726	31.0067	0.303531	29.0368	0.380551	30.6839	-0.941207	26.8199	-0.547054
Chr1:5531601-5531900			37.5394	0.33694	29.1525	-0.440409	0	-6.31887	4.02685	-6.0691	42.6087	0.481243	43.5216	-0.765461	29.4118	-2.37964	34.7328	-0.669839
Chr1:5799201-5799500			42.0319	0.273028	40	-0.33705	0	-7.71699	1.05263	-5.88226	44.0789	-0.761805	46.6403	-0.858076	38.2488	-2.74029	45.1362	-2.69599
Chr1:6454601-6454900			15.1429	0.391829	19.1176	-0.539637	0	-8.26706	0.963391	-5.20994	19.2308	-0.271107	18.7166	0.0219535	20.7373	-0.627394	17.1271	-0.569355
Chr1:7255001-7255500			22.5343	0.173936	23.0044	-0.197818	2.65781	-7.24814	1.83299	-5.4134	26.1921	-1.35875	31.0954	-0.946911	18.9819	-1.32802	26.9363	-2.41355
Chr1:7787401-7787700			18.8235	0.304774	22.2603	-0.386894	0.558659	-5.95641	14.3443	-5.70663	43.75	-0.462952	32.2275	-0.248272	27.5	-2.01718	14.8867	-1.89234
Chr1:8277201-8277900			24.429	0.0849878	26.3427	-0.0903095	1.49031	-8.79586	1.5625	-8.54608	29.3083	-1.00087	23.7569	-0.846244	28.2895	-3.17382	23.0519	-2.40986
Chr1:8453201-8453900			22.3583	0.0493918	24.1855	-0.0511429	5.66502	-9.58936	4.48549	-9.33959	27.8884	-1.78414	25.3425	-2.24817	24.7863	-4.40621	20.3085	-3.88484
Chr1:8488601-8489300			29.5158	-0.672648	32.0502	0.456959	4.05063	-6.18601	3.24324	-5.93624	32.6033	0.507972	27.3504	-2.1126	32.2672	-3.03528	29.5699	-0.654819
Chr1:8490201-8490700			22.8805	0.0151621	24.8751	-0.0153232	13.9364	-4.89957	11.9342	-4.6498	25.7394	-0.55718	23.4274	-0.59295	22.1393	-1.74884	23.0648	-1.15037
Chr1:8622801-8623100			24.024	0.344812	18.2796	-0.454003	2.55102	-5.97979	4.32432	-5.73002	29.5203	0.0558096	24.5552	-0.00455574	24.6637	-2.82906	16.6667	-1.04899
Chr1:8812601-8812900			50.495	0.463398	45.1505	-0.686836	0	-6.16754	0	-5.91777	40.9091	0.787646	68.8889	0.0329912	60.7143	-0.286414	40	-0.0411845
Chr1:8869401-8869900			18.2602	0.419482	19.2453	-0.593894	2.82828	-6.78382	0.549451	-6.53405	26.0128	-0.933429	22.619	-1.17697	18.4707	-1.60066	21.6915	-1.31536
Chr1:9690801-9691100			37.172	0.226615	38.2979	-0.268967	29.4118	-8.22772	13.8158	-7.97795	43.0723	-2.68451	40.0541	-1.22232	37.4269	-2.42789	36.1851	-5.08118
Chr1:9707401-9708100			31.8895	-0.0663978	32.6348	0.0634759	13.888	-6.69733	15.3276	-4.8626	37.4082	-0.35027	34.3225	-0.989201	33.9915	-4.19868	31.8287	-2.32841
Chr1:10528601-10528900			37.9592	-0.123152	28.9474	0.113461	0	-8.22601	1.75439	-7.97624	23.301	-0.322274	45.3061	-0.548772	47.6015	-1.66435	27.0588	-1.19412
Chr1:10929401-10929700			21.875	0.428162	21.6327	-0.611575	0	-8.60284	4.22535	-6.7681	26.5487	-0.670811	23.0978	-0.459934	22.6463	-1.87811	23.1844	-1.29531
Chr1:11048601-11049500			26.5438	0.266437	31.3716	-0.327048	7.12589	-6.20551	8.70902	-4.37078	29.5441	-1.33549	33.2885	-1.85646	28.2934	-4.92925	28.1404	-0.871351
Chr1:11128801-11129500			22.4259	0.20331	23.3242	-0.236736	10.9217	-4.41212	10.4198	-3.43487	25.3142	-0.700726	27.7389	-0.558814	23.8043	-2.04053	22.1226	-1.87039
Chr1:11148001-11148300			23.4848	0.18809	24.3421	-0.216341	13.7056	-9.07512	13.2597	-6.50342	25.6757	-2.275	23.9766	-2.50816	28.6822	-4.42962	36.0656	-3.81311
Chr1:11228401-11228900			23.0303	0.0758371	23.6328	-0.0800459	4.17582	-7.33166	5.97938	-7.08189	22.8571	-1.29606	30.2682	-0.998376	28.0624	-2.2141	29.2978	-2.60017
Chr1:11241601-11242100			34.5385	0.359766	30.2914	-0.480394	0.25	-11.2802	4.13223	-6.78246	40.1925	-0.558224	30.3614	-0.3132	33.6663	-1.88669	31.4961	-1.91338
Chr1:11493201-11493700			13.5562	0.0524781	10.0247	-0.0544593	1.51679	-6.27213	0.367197	-6.02236	14.3415	0.806289	17.697	0.651395	10.7353	-0.852907	10.6034	-0.46263
Chr1:11662001-11662300			15.6223	0.156457	10.7417	-0.175512	2.48619	-8.67611	1.58371	-5.61899	16.1826	-0.346665	18.6538	-0.705965	16.3531	-1.78514	11.2772	-1.78064
Chr1:12079401-12079900			19.2374	0.305088	22.754	-0.387401	2.00573	-6.1946	1.82482	-4.35987	19.8062	-0.267254	29.8902	0.260243	16.9367	-1.01145	26.1297	-0.726144
Chr1:12142801-12143100			32.2732	-0.113094	31.1475	0.104869	22.3085	-7.29942	18.1818	-7.04965	40.5303	-0.419688	33.7963	-0.0227184	27.767	-1.54203	33.033	-2.03741
Chr1:12511001-12511700			15.1527	-0.00967241	18.4313	0.00960799	4.18172	-7.07124	4.44735	-6.82147	22.5266	-1.34459	21.8072	-1.31502	20.815	-2.73609	15.7118	-2.45078
Chr1:12525401-12525900			13.1532	0.174764	13.7987	-0.198891	2.04499	-7.21801	1.81452	-6.96824	13.0931	-1.18241	15.2953	-0.173354	13.3635	-2.16916	12.2449	-2.48652
Chr1:12555801-12556700			22.2692	0.110983	19.9953	-0.120237	5.84112	-4.33915	6.74103	-5.22689	28.552	-0.99847	26.7317	-0.33647	24.613	-1.91746	22.3553	-1.44694
Chr1:12729801-12730300			27.9497	0.178017	29.1326	-0.203116	6.34921	-5.93536	1.5444	-4.46319	32.8413	-0.344056	21.6398	-0.775966	32.791	-2.15659	25.3406	-0.943799
Chr1:12818201-12818500			22.3058	0.255134	20.5993	-0.310159	2.27273	-5.69622	1.4218	-4.06794	28.0193	-1.56317	22.0065	-1.42448	16.3987	-1.72694	28.6136	-1.7017
Chr1:12846401-12846700			16.8133	0.302056	11.4286	-0.382514	1.70068	-3.15896	2.69663	-2.61968	18.9798	0.0181837	18.2421	0.0664658	16.6667	-1.02287	21.6814	-0.374993
Chr1:12906001-12907700			29.1188	0.386883	27.8	-0.53025	8.30026	-4.85501	7.40984	-5.74274	36.1733	-0.529758	35.7268	-0.852328	28.0637	-1.0609	27.6937	-1.51766
Chr1:12929801-12930500			12.8723	0.0803211	16.887	-0.085058	5.07576	-6.27498	3.88548	-6.02521	14.6004	-1.40496	19.0455	-0.14571	15.3046	-0.968971	13.4615	-0.570453
Chr1:13085401-13086100			18.4909	0.202502	18.3647	-0.235641	7.06776	-6.45331	7.89608	-4.61858	21.6398	-0.22289	21.8619	-0.745175	21.9591	-1.40446	21.9899	-1.95314
Chr1:13151001-13151300			11.3416	0.00319125	17.8125	-0.00319833	6.38298	-5.61515	2.17984	-5.36537	15.2968	0.274237	18.1126	0.71814	17.2745	-0.638443	11.6667	-0.280986
Chr1:13230601-13231100			24.2227	0.267113	28.1768	-0.328068	9.58738	-5.72388	9.12512	-3.70858	27.8114	-0.425245	29.6021	-0.981915	27.4975	-1.48415	27.5862	-1.72935
Chr1:13235801-13236500			25.5795	0.312506	24.1525	-0.399469	11.625	-5.77149	9.64912	-4.24161	31.3897	-0.773627	26.8085	-0.759005	30.0518	-1.63016	27.6812	-1.50421
Chr1:13260601-13260900			14.5062	0.276188	22.2571	-0.341886	0	-5.77605	0	-2.35635	27.3438	-0.00695752	33.6478	0.458836	23.2975	-0.727194	24.8139	-0.670155
Chr1:13288801-13289100			21	0.293601	20.2247	-0.369027	1.34228	-4.01541	5.7554	-5.3506	30.2772	0.0374731	20.2073	-1.25132	26.57	-1.51675	12.3153	-1.1002
Chr1:13572201-13572500			12.1212	0.175148	16.7464	-0.199388	0	-6.94122	1.16279	-5.10648	10.8333	-1.34991	9.54545	-1.04964	24.375	-1.69533	13.4969	-1.29218
Chr1:13591601-13592100			13.4979	0.362788	15.7746	-0.48582	3.75758	-6.29302	2.03488	-3.72132	22.1092	-0.523935	20.329	-0.584889	14.5923	-2.69483	13.7838	-1.10696
Chr1:13682601-13682900			25	0.144978	30.5687	-0.161192	5.78512	-7.55336	6.29921	-5.71862	34.7648	-1.29288	38.3268	-1.25213	37.1429	-2.02917	35.3877	-2.0849
Chr1:13894601-13895100			15.8531	0.148512	19.8141	-0.165573	7.46765	-4.55977	6.45785	-4.31	22.6934	0.434698	22.7089	0.840633	17.532	-0.522692	18.3442	-0.386762
Chr1:13979401-13979900			47.1248	0.162512	42.3849	-0.18317	4.01003	-3.93452	4.55581	-2.58521	42.0842	-0.235822	36.7347	-0.473441	47.7387	-1.37815	39.2216	-1.09284
Chr1:14005201-14005900			19.6172	0.177832	25.7206	-0.202876	3.10078	-4.20455	3.90071	-2.81727	23.1806	0.353255	21.8631	0.31024	22.0663	-0.769088	21.9108	-0.877445
Chr1:14008401-14008900			11.7135	0.0944734	13.2647	-0.101096	1.50754	-6.82369	0.566038	-8.15888	19.0751	0.0234033	17.3759	0.0204672	15.625	-0.635201	9.98233	-0.555526
Chr1:14169401-14169700			18.4932	0.240209	18.9189	-0.288353	3.6036	-9.023	0	-7.18826	43.7037	-0.51381	27.6596	-0.685753	16.3462	-2.15179	62.1622	-1.64551
Chr1:14192001-14192500			39.0086	0.354686	42.3135	-0.471344	9.35673	-4.68626	12.8342	-1.71402	41.2451	-0.428762	40.9506	-0.287881	36.019	-1.43425	46.712	-1.19869
Chr1:14307001-14307300			12.5161	0.0891513	14.5879	-0.0950254	3.15412	-3.20726	3.43797	-5.27941	14.3055	0.540769	17.1758	0.772039	14.2041	-0.16546	12.9588	-0.694597
Chr1:16148001-16148300			14.2857	0.119326	13.7599	-0.130093	4.18964	-7.11733	3.63531	-6.86756	17.9784	0.0901266	17.6776	0.330211	13.961	-1.64467	16.5921	-1.4128
Chr1:16167601-16167900			8.48708	0.176073	20.7143	-0.200588	6.28272	-5.58665	0.595238	-5.33688	25	0.549643	16.2055	-0.0887379	24.7788	-1.37179	10.0437	-0.96619
Chr1:16245801-16246300			15.6082	0.0930538	20.1576	-0.0994721	2.52313	-4.33625	5.11364	-6.40841	22.6713	0.278511	20.5077	-0.20333	22.5414	-1.08423	18.4168	-0.95365
Chr1:16352201-16352900			18.1753	0.407038	17.2258	-0.569096	2.52828	-4.69311	1.61064	-2.85837	22.3977	0.916994	22.8541	0.711324	17.4099	-0.312506	17.6558	-0.192936
Chr1:16364001-16364300			14.1994	0.153128	10.3333	-0.171332	1.92308	-5.74084	0.980392	-3.90611	15.8025	0.885504	18.0043	0.623806	14.6067	-0.557691	11.2971	-1.85735
Chr1:16414001-16414500			13.7701	0.180014	15.8424	-0.205721	1.00908	-7.04006	1.44928	-6.79029	12.6513	-1.35713	10.6419	-1.72272	17.5983	-1.28267	16.7964	-1.08617
Chr1:16420601-16421100			21.4536	0.347592	19.2635	-0.458853	1.58371	-6.1521	0.978474	-5.90233	27.101	0.13782	25.5383	0.414858	24.5734	-1.33152	19.8942	-1.04621
Chr1:16492601-16493100			15.1982	-0.155045	12.0713	0.139988	0.684932	-5.87123	0.821918	-5.62146	21.4464	0.232278	21.2654	-0.49115	17.2043	-1.53607	15.614	-1.13973
Chr1:16594201-16594500			12.4396	0.0910846	12.8635	-0.097225	0.359712	-5.32857	1.03226	-3.8564	18.6807	0.113355	15.5334	-0.24255	9.84848	-2.09295	12.6816	-1.05428
Chr1:16664001-16664500			19.864	-0.281044	20.5461	0.23512	8.98123	-7.73183	7.16216	-5.89709	19.4329	-0.434639	18.4664	-0.185237	17.706	-1.59758	19.8971	-1.06872
Chr1:16673601-16674100			26.0793	0.1829	21.6603	-0.209501	7.75095	-5.74414	6.27962	-5.00894	30.6848	-1.41682	30.2857	-1.76485	25.0369	-2.70235	27.3562	-2.80406
Chr1:16686001-16686300			18.5262	0.0690879	22.089	-0.0725635	7.59615	-6.81439	8.65475	-4.97966	24.3483	-1.72756	20.5402	-0.839153	18.4365	-3.95317	21.9731	-2.44547
Chr1:16699001-16699500			14.0406	0.304944	18.4722	-0.387168	3.48837	-6.08042	8.91089	-5.83064	21.2978	-0.353762	13.9186	0.68759	16.8901	-2.14119	15.4255	-2.64438
Chr1:16816001-16816500			13.7234	0.152589	12.2241	-0.170658	2.26087	-5.7826	0.97561	-3.94787	10.8122	-0.695776	9.44113	-0.402525	11.1472	-2.63187	12.1901	-2.34657
Chr1:16886801-16887100			13.4852	-0.134819	15.1515	0.12329	1.14504	-7.61375	1.66813	-5.04205	19.9623	-1.1077	18.553	-1.13005	15.3712	-3.2786	14.73	-2.59275
Chr1:17278601-17279500			17.1694	0.143266	17.8593	-0.159078	4.18118	-3.10161	4.86449	-3.74493	19.7576	-0.24667	17.0468	-0.208377	15.8717	-1.13347	16.4023	-1.15302
Chr1:17332401-17332700			15.8491	0.177832	21.7532	-0.202876	3.30579	-6.52648	1.00503	-6.27671	27.6382	-0.888634	25.3333	-0.77025	18.0905	-1.54978	23.4694	-2.64298
Chr1:17333001-17333300			23.8095	0.158678	27.5613	-0.178312	13	-6.36824	2.06186	-4.5335	29.5585	0.369144	25.188	0.555287	30.8448	-0.746198	21.2928	-0.241881
Chr1:17381801-17382300			30.4956	0.0514149	30.7641	-0.0533151	3.18379	-9.59977	0.263158	-6.18007	36.4024	-1.05351	39.1429	-0.919406	29.4677	-2.61384	31.0047	-2.96495
Chr1:17384201-17384700			28.1522	-0.135869	19.092	0.124167	0.934579	-7.87074	0.452489	-7.17351	23.7668	-1.10261	29.1223	-1.10915	28.5437	-2.98424	18.5358	-3.04523
Chr1:17515001-17515500			21.7341	0.166647	21.8913	-0.188441	4.27099	-5.95865	1.63205	-5.70888	33.5377	-0.231997	35.3846	-0.15588	26.0899	-0.981948	22.6046	-1.02785
Chr1:17551401-17551700			17.1852	0.218678	9.16442	-0.25785	0	-6.36119	0.619195	-3.30406	13.6538	-0.0141209	19.1436	0.178551	10.5618	-2.27757	16.4179	-0.501935
Chr1:17656001-17656300			16.8582	0.434394	20.1493	-0.624472	7.27273	-7.42252	1.65289	-5.58778	13.4058	-0.993767	32.8358	-0.776846	9.15033	-1.66513	28.6307	-1.51517
Chr1:17812201-17812500			31.7919	0.134132	32.4713	-0.147892	4.12371	-6.6171	9.55882	-6.36733	35.2941	0.203336	44.0559	0.0538812	34.717	-3.46637	31.6901	-1.14864
Chr1:18211401-18211900			19.4969	0.346502	19.1328	-0.456948	2.1978	-7.16004	3.28185	-6.17331	23.3839	-0.380539	23.5858	-0.257737	22.2099	-1.49146	21.4511	-1.41967
Chr1:18548001-18548300			24.1935	0.402207	19.3548	-0.559639	5.91133	-6.74956	15	-6.49979	16.4557	0.604489	22.0779	-0.993334	26.4286	-1.33034	40	-1.91497
Chr1:19085801-19086700			29.1084	-0.0965322	21.5004	0.0904762	0.291545	-7.34958	1.08108	-7.09981	25.7899	-0.340293	26.951	0.424273	24.8241	-2.1037	24.4465	-2.01543
Chr1:19345201-19345700			31.0227	-0.0272013	36.8803	0.0266979	12.987	-7.44443	15.1844	-6.45769	33.4724	-0.489247	40.4858	-0.479389	34.9593	-1.98937	30.9293	-1.23901
Chr1:19380401-19380900			25.9526	-0.126646	24.023	0.116421	4.19063	-5.26965	3.94567	-4.28291	27.1759	-1.12795	28.1748	-1.09838	25.2442	-2.20911	23.1196	-3.70808
Chr1:19403201-19403700			17.991	-0.0971647	19.7746	0.0910316	2.06897	-6.6508	3.08642	-6.40102	27.8261	-0.275987	27.3408	-0.521524	23.1767	-1.12661	17.6211	-1.24792
Chr1:19594401-19594700			14.2424	0.086257	12.7517	-0.091744	0.342466	-6.44066	1.91388	-6.19089	14.5522	-0.849356	28.2609	-0.34838	11.985	-1.99447	12.4204	-1.50985
Chr1:19749401-19749900			17.8309	0.26109	12.2419	-0.319016	0	-5.75318	1.58103	-5.5034	22.9084	-0.883159	19.3548	-0.642283	8.88889	-2.60244	18.3007	-2.60664
Chr1:20509201-20509700			29.2576	0.489436	27.3794	-0.746365	1.7094	-7.0442	2.41379	-6.79443	25.1269	0.404263	31.7881	-1.19634	32.3171	-1.62498	27.3828	-0.959072
Chr1:20687201-20687500			20.1309	-0.00622504	26.7327	0.00619829	2.09424	-7.10455	0.985222	-5.26982	32.3729	-0.30444	27.2581	-0.181032	23.5412	-1.9214	31.5488	-1.29506
Chr1:20815401-20815900			28.0443	0.0531133	32.9582	-0.0551437	5.04202	-6.69812	0	-6.44835	23.7037	-0.118691	39.3035	-0.463236	35.1724	-2.05262	23.3422	-0.790773
Chr1:21211001-21211300			9.62025	-0.14461	16.9102	0.131427	0.992556	-8.62702	0.77821	-3.7334	6.42202	0.0136786	4.5977	-0.313694	13.308	-1.45191	18.3908	-1.33753
Chr1:21374401-21374900			12.2083	0.0942083	13.2166	-0.100793	0.531208	-7.2837	1.30719	-7.03392	18.3326	0.228617	21.4286	0.119224	8.07175	-1.97769	18.6249	-1.57917
Chr1:21390001-21390700			21.1883	0.312473	26.8009	-0.399416	3.50877	-6.8217	5.03731	-3.76458	29.0921	0.587055	35.299	0.279913	28.5463	-1.34904	19.8421	-1.71581
Chr1:21470601-21472100			31.0504	0.190756	36.132	-0.219878	14.8806	-5.29821	10.9943	-5.04844	40.1119	0.819963	42.1283	0.602909	37.8845	-0.363207	32.5788	-0.277208
Chr1:21637401-21638300			15.8749	0.293601	16.3186	-0.369027	2.15198	-6.44837	1.99225	-5.06109	20.0307	-0.646207	20.9838	-0.465025	14.8616	-2.25882	14.8274	-1.5363
Chr1:21741401-21741900			37.4421	0.130967	34.3666	-0.144054	9.24731	-6.01555	12.3684	-4.91778	32.1617	-0.433737	28.9624	-0.52899	37.8773	-1.63495	33.2571	-1.22132
Chr1:22089001-22089500			23.0769	0.335691	18.5484	-0.438271	4.2328	-8.50775	0.438596	-8.25798	28.2353	-1.00798	32.5359	-0.855709	25.8621	-2.51267	25.7669	-2.55386
Chr1:22163201-22163700			28.7234	0.0956631	31.8182	-0.10246	10.3865	-7.07349	6.52174	-5.23875	33.1481	-1.14614	38.1295	-0.561497	43.1193	-1.65427	40.1773	-1.88743
Chr1:22164001-22164300			29.279	0.323811	30.8534	-0.41818	8.7395	-5.53631	9.93103	-3.90803	38.9527	-1.62782	38.9056	-1.21257	30.1802	-2.80939	35.0285	-2.83724
Chr1:22356801-22357100			10.9696	0.313324	13.7339	-0.400811	1.08696	-5.88151	0.146628	-5.63174	25.6216	-0.154861	21.392	0.283827	12.5	-1.23602	13.0631	-0.95071
Chr1:23296201-23297100			26.056	0.0416378	30.1807	-0.0428754	3.76782	-5.43869	3.20248	-5.18892	32.8304	-0.0832452	30.785	0.147023	27.0098	-1.76554	29.5692	-1.51722
Chr1:23566201-23566700			21.1458	0.318245	16.6493	-0.408919	0.428571	-7.87234	0.15083	-6.03761	24.9221	-0.810901	19.6565	-0.927912	13.5989	-2.56633	23.6034	-3.37217
Chr1:24352201-24353300			25.9796	-0.0100128	27.1701	0.00994382	4.97703	-8.18348	5.13977	-4.23327	29.7368	-0.409171	28.3967	-0.233865	27.2552	-1.27301	27.7947	-1.28801
Chr1:24645601-24646300			25.3324	0.281414	22.569	-0.349944	0.320513	-6.04319	0.215054	-4.20846	26.1017	-0.890775	25.7541	0.0490857	25.53	-1.597	21.1838	-1.54302
Chr1:24741001-24741300			16.7614	0.260138	10.6498	-0.317595	0	-7.54212	0	-7.29235	17.4954	-0.397737	13.2554	-0.597685	19.7605	-1.37508	15.0538	-1.58823
Chr1:24831401-24831900			23.7354	0.357657	26.1504	-0.476626	0.52521	-9.4292	0.916497	-9.17943	32.9394	-0.444453	32	-0.339264	26.9485	-2.63987	22.5873	-1.04745
Chr1:25056201-25057500			21.1831	0.0322379	25.3507	-0.0329748	2.13755	-6.54762	2.25458	-5.16035	22.3216	-0.820972	23.5422	-0.462862	23.6025	-1.06451	20.2409	-0.86504
Chr1:26335801-26336300			16.9194	0.246517	15.8528	-0.297501	2.17028	-7.65267	1.01394	-5.81794	24.057	-1.19769	18.9354	-0.426302	18.7954	-2.60382	13.7149	-2.72187
Chr1:26650601-26651100			15.3165	0.228431	11.9565	-0.271531	3.20513	-8.47886	2.99728	-6.64412	10.1781	-1.00451	13.3898	-1.18576	12.9496	-2.85682	16.0569	-2.12721
Chr1:27859401-27860100			24.8889	0.116873	24.2938	-0.127183	0	-7.48235	0.27933	-5.64762	25.7294	-0.682239	24.4152	-1.14907	27.6892	-2.06313	23.0061	-2.1482
Chr1:28312001-28312300			24.2938	-0.0694785	23.8866	0.0662856	1.66667	-6.88835	3.09278	-6.63858	30.6358	-0.818394	29.1845	-0.653467	25	-3.49661	18.1818	-2.82428
Chr1:29380001-29380700			22.7058	0.18718	22.9644	-0.215138	11.0368	-9.28652	9.05874	-6.22939	25.7374	-1.00757	24.0563	-0.965171	24.5974	-2.3006	21.5385	-2.6517
Chr1:29474401-29474900			26.4856	0.279765	19.5423	-0.347394	12.2931	-8.76071	11.75	-5.70358	29.9083	-1.16351	27.0142	-1.01041	16.9082	-2.38291	27.6808	-2.67558
Chr2:163201-163700			15.099	0.137228	16.0714	-0.151666	1.6791	-6.78093	0.444444	-5.30877	14.574	-0.369941	24.3466	-0.306785	16.5823	-1.68591	15.5046	-1.67504
Chr2:275001-275500			12.9344	0.151142	12.0332	-0.16885	0.882353	-5.90109	0	-4.06636	12.993	-1.19613	15.3846	-0.866147	14.0078	-1.1654	12.1813	-2.01759
Chr2:582201-582500			16.4074	-0.223988	24.7904	0.193841	6.45995	-7.57168	4.25532	-7.32191	28.555	0.771881	27.6265	0.879522	17.7706	-0.159278	24.424	0.231479
Chr2:932201-932900			20.3125	0.151599	20.9593	-0.16942	8.23402	-7.44763	7.10128	-7.19786	23.1931	-1.44722	21.3472	-0.566856	20.2035	-2.54688	19.3353	-1.7986
Chr2:1012601-1013100			25.8654	0.203527	24.7927	-0.237031	7.52137	-7.2614	10.3297	-8.59659	29.4892	-0.642767	33.1243	-0.730853	24.456	-1.84218	24.3996	-1.95089
Chr2:1194001-1194300			13.5965	0.195518	26.3473	-0.226231	0.719424	-5.6123	0	-5.36253	17.7686	-1.19685	18.3099	-0.294953	26.5432	-2.75107	15.6863	-1.93525
Chr2:1205601-1205900			24.4259	0.0225302	29.5775	-0.0228876	1.35135	-6.42113	0.440529	-3.84943	29.8587	0.723251	29.652	0.99682	29.3785	-0.354789	27.6131	-0.215702
Chr2:1207601-1207900			31.1355	0.450244	34.5401	-0.658062	6.14035	-7.0563	4.06977	-5.22157	42.8184	0.418043	39.8195	0.316083	43.0588	-0.857208	34.8178	-0.889871
Chr2:1461201-1461500			29.3638	0.0345124	30.3327	-0.0353583	1.90024	-2.70871	4.91803	-3.83745	39.7059	0.217202	40.8791	-0.652918	32	-1.43244	31.7485	-0.704618
Chr2:1466401-1466900			25.1557	0.22685	29.3961	-0.269299	0.540541	-7.22393	2.42537	-6.97416	38.1182	-0.821902	33.2938	-0.798529	28.2143	-2.88878	29.6765	-2.20293
Chr2:1522801-1523100			20.4604	0.19664	14.5833	-0.227737	5.59611	-4.48605	2.88889	-3.75085	23.5369	-0.0921289	20.1465	-0.47469	16.3531	-2.07228	16.436	-2.43905
Chr2:1629801-1631100			25.0398	0.127085	23.3126	-0.13937	3.76176	-4.12564	3.03514	-3.31027	28.7901	-1.96938	26.2502	-0.672544	23.0416	-2.81141	22.9266	-1.71607
Chr2:1676201-1676500			15.1261	0.274275	19.9659	-0.338955	1.37615	-7.1185	0.977199	-3.69881	20.9567	0.164113	17.3121	-0.374148	16.0839	-2.78335	19.7333	-2.38701
Chr2:1709401-1710100			16.9615	0.194012	19.5688	-0.224217	1.21317	-7.97081	1.78571	-4.91369	26.2363	0.709341	31.6571	0.846199	19.604	-0.672183	26.993	-0.447312
Chr2:1779001-1779500			22.4405	0.134132	26.6667	-0.147892	4.73684	-6.57018	4.32432	-4.73544	23.8676	-0.500224	27.5472	-0.477901	32.0113	-1.26417	21.5506	-1.54918
Chr2:1850601-1851300			25.311	0.583088	27.1064	-0.994392	2.80736	-6.27917	2.80475	-6.0294	23.3611	-0.510086	30.5669	-1.16828	24.6606	-1.72989	26.5228	-1.91025
Chr2:1855601-1855900			12.7983	0.234257	11.1111	-0.27981	1.36054	-7.0024	0.4158	-6.75263	16.4751	-2.29744	21.7391	-1.96746	12.4088	-3.06317	17.6856	-3.32535
Chr2:1942801-1943300			18.6906	0.152367	19.3945	-0.170381	2.98165	-6.28557	1.97044	-8.35772	21.781	-0.886234	18.8095	-0.822001	20.3125	-1.83938	18.8804	-1.49134
Chr2:2010801-2011100			19.5076	0.372015	21.73	-0.502585	3.78378	-5.98329	7.05521	-5.73352	19.5793	0.0171262	29.7352	-0.429876	18.75	-2.20452	20.1946	-2.09979
Chr2:2060801-2061100			15.5026	0.311893	23.1563	-0.398466	8.86957	-6.24174	9.79631	-4.407	26.0473	-0.277394	22.5216	-0.924395	18.307	-1.12417	20.8333	-1.40715
Chr2:2156001-2156700			23.2017	0.0287375	22.1303	-0.0293216	5.13479	-5.20517	3.54839	-6.54036	31.8366	0.432674	30.6397	0.254527	28.5714	-0.559673	23.2663	-0.584706
Chr2:2460801-2461300			21.4822	0.387401	19.917	-0.531228	7.65306	-7.00044	9.83607	-4.0877	22.7695	0.443672	28.436	0.591032	25.1613	-0.719172	24.8768	-0.648789
Chr2:2520601-2521100			16.7057	0.134132	19.4729	-0.147892	4.27046	-7.78574	2.31924	-5.95101	24.5339	0.164841	20.6072	0.503274	25.485	-1.24895	18.7557	-0.86662
Chr2:2521401-2521900			16.5611	0.134132	19.2737	-0.147892	2.6975	-7.06917	3.53261	-3.11896	19.4599	0.4306	23.5897	0.504516	17.4045	-0.808012	18.0441	-0.584766
Chr2:2522001-2522500			21.401	0.172224	22.6059	-0.195607	6.90282	-5.01694	6.58949	-4.76717	23.6417	0.303417	24.9447	0.142447	23.7821	-1.01175	23.665	-1.11223
Chr2:2600601-2601300			18.2701	0.235913	26.2324	-0.282178	1.76471	-5.27745	2.15827	-6.61265	25.9275	0.129064	25.7083	-0.142108	24.6516	-2.21692	22.8879	-1.21338
Chr2:2603801-2606900			21.3755	0.322644	24.8557	-0.416232	7.14626	-7.73042	7.00254	-5.68546	26.9735	0.491717	26.8957	0.439371	26.7142	-0.917734	27.1446	-0.98096
Chr2:2610601-2610900			11.9701	0.383038	14.8454	-0.523018	2.62009	-6.43583	3.4188	-3.86413	17.8182	-0.546449	25.4302	-0.777451	20.3911	-1.18994	18.6736	-1.24977
Chr2:2638601-2639100			12.9468	0.098731	15.6023	-0.105987	1.20069	-6.4549	2.25443	-6.20513	18.1639	-0.286542	12.7273	-0.0595538	12.3472	-1.40605	15.0808	-0.923704
Chr2:2962601-2962900			15.2249	0.314	10.9091	-0.40192	0	-5.73823	0	-5.48846	11.7871	-0.10039	17.2161	-0.240317	12.2222	-1.79901	12.2137	-2.06119
Chr2:3110401-3110900			29.0387	0.134132	29.9062	-0.147892	15.8192	-4.72456	14.1259	-2.60032	33.3904	-0.382176	28.1341	-0.180255	35.5689	-1.97437	35.4545	-0.402182
Chr2:3513001-3513500			18.75	0.104076	19.5122	-0.112172	1.07527	-6.51847	0.625	-4.68374	25.5319	-0.694679	18.9448	-0.700516	21.2598	-1.9364	23.8683	-1.89801
Chr2:3778601-3778900			3.77358	0.0920583	22.4138	-0.0983353	5.21327	-3.3022	0.913242	-5.37435	14.717	-1.20867	28.8	-0.940654	16.8874	-1.84536	6.70732	-4.06256
Chr2:3985201-3985500			25.511	0.38827	26.5885	-0.532872	11.5646	-3.15968	11.0697	-4.1323	36.5824	0.351743	32.1002	1.05813	29.9122	-0.209643	24.3902	-0.0596879
Chr2:4078001-4078700			20.7783	0.206181	25.4682	-0.24064	2.76753	-8.96081	2.46914	-5.90368	24.508	-1.42373	27.1507	-1.45584	21.9473	-1.59003	21.8783	-1.7458
Chr2:4121401-4121700			23.0882	-0.0182831	22.7551	0.0180543	7.39645	-3.33623	13.4146	-2.19337	26.7913	-0.552279	22.6037	-0.0513027	26.7819	-1.5943	19.3902	-1.03769
Chr2:4305801-4306300			36.1413	0.170255	28.327	-0.193069	0.909091	-5.80502	0.564972	-3.97028	47.7723	-0.6526	34.3413	0.0865634	34.6253	-1.35883	37.7637	-1.43609
Chr2:4331401-4331700			18.8164	0.241143	29.1667	-0.289702	6.25	-6.20252	5.34521	-4.07827	32.0513	0.00751229	26.5273	-0.1872	22.9402	-1.49626	27.867	-1.15266
Chr2:4359801-4360100			15.2751	-0.00135336	21.8547	0.00135209	3.65535	-5.56816	3.24675	-5.31839	20.9208	0.535347	20.9014	0.279699	22.5557	-0.0955002	20.7486	-0.234001
Chr2:4455801-4456100			19.1558	0.166647	14.3302	-0.188441	7.32759	-4.37369	4.15225	-5.70888	21.6783	0.735337	15.6342	-0.110792	26.0745	-0.841085	11.5385	-0.254122
Chr2:4473601-4474100			13.3117	0.120272	25.1863	-0.131218	0.653595	-7.21207	0.887574	-5.37734	18.5695	-0.294118	26.5398	-0.467715	21.1043	-1.45468	12.3786	-1.16937
Chr2:4869201-4869500			13.6638	0.201909	12.6354	-0.234838	1.61943	-2.65883	2.33051	-5.21641	23.0312	0.34413	22.2222	0.1922	14.6396	-1.01999	18.9565	-0.734686
Chr2:4964401-4965300			17.9944	0.348483	17.3962	-0.460412	4.40565	-7.47953	5.64877	-5.6448	25.604	0.625354	20.8799	0.626727	20.9683	-0.562626	21.3155	-0.484264
Chr2:4965601-4966300			13.2688	0.182475	15.5636	-0.208943	1.79398	-6.96345	1.16279	-6.71368	17.7561	0.519416	20.8515	0.60575	16.1329	-0.521725	14.5104	-0.555
Chr2:4966601-4966900			16.998	0.18633	18.6401	-0.214014	4.12371	-6.5878	5.76208	-6.33803	22.6448	1.14422	23.0053	0.99924	21.8709	-0.182256	16.2621	-0.201804
Chr2:5036801-5037100			23.1884	0.0839505	23.2932	-0.0891391	10.5556	-5.37392	10.7623	-2.62165	21.7631	-0.556853	22.2973	-0.533481	21.7523	-1.84132	23.6364	-1.69687
Chr2:5048201-5048700			41.4912	0.508777	40.7715	-0.792965	25.3033	-4.74264	18.9516	-6.8148	42.0701	-0.635824	45.0029	-0.470897	38.9865	-1.49063	41.189	-1.59611
Chr2:5510601-5511100			11.7481	0.071473	15.8385	-0.0751992	2.63158	-4.05975	2.42215	-5.39494	16.2925	-0.202788	16.9708	-0.146795	10.6139	-1.56109	14.0296	-1.96766
Chr2:5515601-5516100			16.0558	0.138435	20.8745	-0.153143	8.02469	-7.89019	2.47525	-7.64041	12.3711	-0.682727	23.4043	-0.751812	20.4868	-1.78949	14.741	-2.03093
Chr2:5557801-5558300			33.1504	-0.144845	26.6355	0.131621	9.70149	-7.29661	10.8911	-2.79892	36.3732	0.69934	34.282	0.611025	31.223	-0.63953	29.1798	-1.21148
Chr2:5611801-5612100			15.4286	0.337909	25.5144	-0.442073	0	-6.97892	4.28571	-6.72915	18.1208	-0.32967	29.1139	-0.187644	19.2308	-2.00222	23.301	-0.698531
Chr2:5659801-5660100			12.2677	-0.044031	13.4783	0.0427269	2.57069	-6.51598	0.623053	-6.26621	20.6052	-1.72613	12.4434	-1.40509	13.2353	-1.53928	21.1314	-1.89551
Chr2:5709601-5709900			25.6619	0.256485	18.5464	-0.31216	5.85106	-6.32338	9.38511	-3.75168	27.1768	-0.21987	16.1417	-0.348139	25.3298	-1.7741	18.8406	-1.82321
Chr2:5787401-5787900			16.069	0.210013	15.7332	-0.245879	4.3346	-5.82968	2.50195	-5.5799	21.6159	-0.0605873	20.8545	-0.222825	20.234	-0.82852	14.1871	-0.495516
Chr2:5802401-5802900			17.3049	0.0979822	22.1867	-0.105125	3.09091	-7.64747	4.2461	-4.22777	18.9552	-0.806994	22.3147	-0.833291	22.443	-1.84764	19.771	-1.16306
Chr2:5843201-5843500			12.6087	0.14264	17.9916	-0.158305	1.3245	-7.9049	2.29008	-7.65513	13.1902	-0.523239	19.5719	-0.178545	12.0155	-1.90982	19.4245	-1.5189
Chr2:6004601-6004900			15.1899	0.204346	25.2174	-0.238143	0.862069	-5.41399	0	-5.16422	33.0065	-0.99854	37.276	-0.096647	25.4335	-0.365139	34.2222	-2.63003
Chr2:6044201-6044700			37.1723	0.219089	43.1127	-0.258422	0.331675	-4.61075	1.38249	-4.65049	47.2892	0.0539043	46.3329	0.226982	40.5192	-1.34546	37.6695	-1.52372
Chr2:6045801-6046700			20.3491	0.0354565	22.7943	-0.0363499	8.42754	-5.42242	8.19177	-5.17264	22.3142	-0.552399	22.2164	0.184435	20.6691	-1.82423	20.9419	-0.690921
Chr2:6100801-6101100			18.3976	-0.0309642	10.0939	0.0303135	0.738007	-5.8825	0.411523	-5.63273	15.2104	0.221007	17.6471	0.482149	14.9606	-0.699347	12.4339	-4.32093
Chr2:6350201-6350500			20.4545	0.061867	19.7183	-0.0646394	0	-6.66609	1.26582	-6.41632	32.7381	-0.815706	27.1062	-0.465564	24.5399	-1.19343	29.3651	-1.48003
Chr2:6350601-6351300			28.8269	0.466202	28.1034	-0.693079	4.10042	-5.01413	4.30403	-5.50132	25.8868	-0.829999	30.1705	-0.568048	33.0582	-1.3049	28.9552	-1.33708
Chr2:6496601-6497300			14.9841	0.372645	13.274	-0.50374	2.78662	-5.67959	3.63752	-5.42982	16.302	0.456709	14.8692	0.520942	16.6801	-0.105646	14.0678	-0.493528
Chr2:6499001-6499700			16.9881	0.134132	18.3597	-0.147892	1.31234	-3.70443	1.40845	-4.19162	22.4167	0.402393	20.1585	0.428493	22.3881	-0.502165	14.75	-0.167104
Chr2:6663201-6663700			24.5023	0.33694	25.8149	-0.440409	1.38889	-6.31887	0	-4.48414	30.4654	-0.681028	26.2712	0.0144137	25.9109	-0.899651	23.0942	-0.23374
Chr2:6716001-6716300			13.6743	-0.101154	7.94393	0.0945237	0.739645	-8.21303	0.902256	-5.64133	8.90538	-0.397648	13.4684	-0.182968	10.8631	-2.14669	13.1351	-1.3416
Chr2:6717001-6717300			40.4139	0.0561467	37.2474	-0.0584206	6.43564	-4.16671	8.92857	-5.5019	40.1309	-0.208461	39.3509	-0.716724	39.3805	-0.568515	37.338	-1.2515
Chr2:6738001-6739100			24.3513	0.158207	24.4915	-0.177717	3.16369	-6.77495	2.36311	-3.98913	24.3062	-0.325182	27.3198	-0.486756	24.021	-1.37768	24.6134	-1.12592
Chr2:6761001-6761300			8.40237	-0.0469249	12.9771	0.0454466	0.324675	-6.17222	0.451807	-5.92245	19.5291	-0.783738	18.6775	-0.238207	14.0381	-1.83707	11.027	-1.67205
Chr2:6902601-6903700			13.673	0.269888	18.2552	-0.33227	3.92496	-8.75157	3.44428	-6.17987	21.8827	0.251066	20.7612	0.285806	17.7026	-0.978124	16.6552	-0.560646
Chr2:6978401-6978900			15.7241	0.137955	16.5707	-0.152555	4.21377	-6.47616	2.88858	-5.48942	20.7921	-0.808099	16.8153	-0.487436	17.0638	-2.02997	13.0402	-1.97599
Chr2:7032401-7032700			26.4516	0.106298	19.4274	-0.114758	0.462963	-6.79809	0	-4.96336	23.6585	-1.40961	11.7048	-2.11462	29.4798	-2.46293	21.1765	-2.91459
Chr2:7067401-7067700			19.2102	-0.092118	19.5602	0.0865875	5.98504	-6.53578	10.8108	-6.286	21.2658	-0.160967	19.3939	-0.171127	20.1807	-1.71519	17.1795	-1.91531
Chr2:7190401-7190900			28.6944	0.296083	35.7282	-0.372965	5.46875	-4.31379	9.65732	-5.64898	28.673	-0.129667	27.3839	-0.787862	33.4572	-1.45257	28.9655	-0.564596
Chr2:7292801-7293300			24.1435	0.134132	23.7922	-0.147892	7.05394	-5.36097	6.97026	-6.69616	26.5734	-0.746213	25.8245	-1.39252	23.6172	-3.7952	21.6569	-5.38437
Chr2:7300001-7300300			18.8889	-0.0114604	13.278	0.0113701	7.01754	-5.46933	1.43541	-5.21956	16.1943	-0.854573	9.87654	-0.28629	15.9817	-4.19307	17.5182	-2.68537
Chr2:7536601-7536900			34.8837	0.226194	41.3333	-0.268374	2.14286	-5.74908	2.58621	-5.49931	50.625	-0.95923	39.5466	-0.368997	44.375	-1.01338	31.9588	-1.01758
Chr2:8078001-8078300			56.6452	0.255095	64.4323	-0.310101	7.40741	-6.18856	0	-5.93879	64.5221	-0.46191	71.777	-1.60818	55.619	-3.32734	63.9752	-2.30507
Chr2:8452201-8452500			14.5833	0.216141	9.13706	-0.254328	0.769231	-5.18402	1.57895	-4.93424	24.826	-0.0103822	14.8997	0.474365	13.1833	-0.969154	11.9134	-1.11995
Chr2:8917201-8917500			20.8782	0.265326	22.3202	-0.325372	2.41935	-8.80321	3.77834	-6.23151	26.824	-0.197202	22.9105	-0.33026	19.2888	-2.19305	22.2321	-1.3109
Chr2:9228601-9228900			17.8295	0.0226551	21.831	-0.0230166	0	-7.34022	0	-4.76852	23.3051	-0.102228	21.4022	-0.11385	24.6445	-1.86756	16.1074	-1.63569
Chr2:9311201-9313100			27.1496	0.170609	28.9759	-0.193525	7.59894	-6.30533	9.9584	-5.69299	29.321	-0.500841	30.0723	-0.426112	26.8666	-1.22663	27.5144	-1.29688
Chr2:10019801-10020300			14.7679	0.0406052	11.5299	-0.0417812	0	-7.8895	0	-4.1803	25.8373	-0.0540105	20.6074	-0.302458	16.73	-2.31556	19.5572	-2.42104
Chr2:10436201-10436500			25.2774	-0.00374615	24.0713	0.00373645	3.03951	-6.65956	3.71901	-4.82482	27.1709	-0.0801307	25.3497	-1.62461	25.5627	-2.88079	23.4155	-1.3254
Chr2:10468001-10468500			27.7961	0.122448	16.9421	-0.133813	2.62009	-6.45741	1.2605	-3.88571	28.8204	0.0486392	25	-0.365137	17.9632	-0.743747	25.0497	-0.808382
Chr2:11908801-11909300			30.3621	0.0385842	40.7216	-0.0396446	1.14068	-6.92677	0.727273	-6.677	37.3418	-0.926358	38.2445	-0.182418	33.617	-1.80921	34.7253	-1.01943
Chr2:12092801-12093300			32.5083	0.177711	31.0345	-0.202717	2.59067	-6.11553	3.60934	-5.86576	36.9057	-2.3675	34.225	-0.617615	30.3969	-6.42423	32.2066	-4.55396
Chr2:12811801-12812300			31.8123	0.171553	26.4476	-0.19474	0.390625	-4.43152	6.07477	-6.50367	33.8535	-0.298466	34.3946	-0.997218	29.7669	-2.01775	26.5078	-1.22225
Chr2:12812401-12812900			42.5111	0.139841	40.9114	-0.154866	1.57303	-6.89669	3.19149	-5.06196	45.6633	-0.908203	45.2668	-1.00511	37.911	-2.72427	42.1978	-1.68487
Chr2:13227001-13227300			28.5631	0.090894	25.4346	-0.0970079	12.7211	-6.17029	14.1463	-2.75059	29.6424	-1.30027	28.404	-1.21551	23.3199	-2.39152	28.3761	-1.80136
Chr2:14457201-14457500			25.3213	0.373141	24.9191	-0.504652	9.77011	-7.06336	0.251256	-6.81359	40.1786	-0.863635	37.4663	-0.898017	32.1759	-1.44132	31.1024	-2.04236
Chr2:14458401-14458700			26.3158	-0.0566934	20.9596	0.0545495	0.628931	-6.01873	1.5625	-4.18399	28.75	-0.235769	18.6667	-0.411878	39.1304	-1.93511	18.4579	-1.21769
Chr2:14572601-14572900			16.1538	0.22819	15.8879	-0.271191	1.25	-6.71713	0	-6.46736	30	-0.54877	25.8278	-1.21921	18.5567	-3.11894	11.5789	-1.98563
Chr2:15884401-15884700			18.6364	0.163694	13.1907	-0.184673	3.22581	-4.51252	1.32159	-5.84772	18.5345	-0.170136	17.1625	-0.0431771	19.9041	-2.01387	7.07071	-1.87295
Chr2:16379401-16379900			24.1846	0.0151621	28.9894	-0.0153232	0.442478	-8.41053	0.262467	-8.16076	36.3366	-0.344824	38.5888	-0.977709	33.3736	-1.95105	28.9272	-2.02453
Chr2:16603401-16603900			32.7856	0.130649	27.6677	-0.14367	3.85321	-6.87783	8.32073	-8.94999	31.2757	-0.957997	33.2925	-0.622727	36.2162	-1.70756	24.1816	-1.54367
Chr2:16876801-16877300			30.6159	0.15495	22.7219	-0.173617	2.8	-3.28585	0.241546	-5.35801	35.2011	-0.589661	25.6039	-0.356021	26.9896	-2.00959	22.9333	-0.501887
Chr2:17256601-17256900			25.5605	0.111736	31.5447	-0.121122	10.3215	-11.7529	13.6986	-6.14554	39.0884	-1.59744	34.8754	-1.01224	28.7879	-2.29503	34.4237	-2.4431
Chr3:1170001-1171100			24.9601	0.162552	26.7474	-0.183221	1.40845	-9.85532	0.988875	-9.60554	25.7409	-0.634419	28.6534	-0.648282	25.2929	-1.91135	24.7031	-1.54332
Chr3:2199201-2199500			20.4348	0.195067	22.7907	-0.225628	0	-8.12566	0	-6.29092	20.4819	-0.93371	28.7812	-0.620685	26.3666	-2.32583	15.2139	-1.95922
Chr3:4929601-4930700			38.5423	0.289662	40.0736	-0.362814	27.9328	-7.62335	23.3378	-5.78862	38.8383	-1.15973	39.9647	-0.994804	39.3393	-2.27861	38.7173	-2.41153
Chr3:5651001-5651700			21.8995	0.134132	19.8177	-0.147892	3.43035	-7.58795	0.266312	-4.53083	23.5797	-1.03257	20.3966	-2.09004	21.6744	-3.14177	22.2088	-2.48206
Chr3:5929201-5929500			29.1852	0.117794	31.9549	-0.128273	0.333333	-7.97599	0.512821	-7.72622	27.3772	-1.0393	25.651	-1.18472	29.9101	-1.7769	33.37	-1.6956
Chr3:6729401-6729700			22.0703	-0.307524	18.9474	0.253351	3.24074	-6.07025	3.27869	-5.82048	21.7984	-0.25994	23.3429	0.549656	22.9287	0.0639928	25.6959	-6.09364
Chr3:8493201-8493500			34.9835	0.363556	43.8503	-0.487202	8.97436	-7.20979	0	-5.37506	52	-0.451198	43.9024	-0.726092	34.3023	-2.38921	43.1953	-1.6786
Chr3:8873201-8873500			14.1573	0.0142785	12.931	-0.0144212	3.9604	-6.5216	1.81818	-6.27182	13.9932	0.0010883	15.4618	-0.0863111	19.6078	-1.40403	14.433	-1.65422
Chr3:8874801-8875500			36.3636	0.161809	34.2989	-0.182276	2.59209	-7.77846	0.757576	-7.52868	35.5668	-0.481268	31.5789	-0.28763	37.308	-1.97863	34.6063	-1.61202
Chr3:10222801-10223100			15.5131	0.280361	26.7148	-0.348314	8.08081	-6.19159	13.3333	-3.61989	29.096	0.314467	20.4124	0.00894345	19.5175	-1.54609	21.8447	-1.0857
Chr3:10262401-10263900			26.7332	0.282744	29.2599	-0.352007	3.58974	-5.96395	1.79372	-4.79665	29.3116	-0.783318	30.491	-0.398496	27.5628	-1.83525	25.7796	-1.54994
Chr3:10432401-10432900			56.7376	0.116212	42.6357	-0.1264	1.86916	-9.6508	4.56853	-6.23111	60.1562	-0.37369	74.3363	-0.311584	57.5472	-2.25214	48.5714	-1.82245
Chr3:10459601-10460100			23.7376	0.15006	21.6275	-0.1675	4.50346	-4.85895	6.24473	-4.36817	32.5537	0.710689	25.2309	0.813171	27.9198	-0.644088	24.9527	-0.540874
Chr3:10645801-10646100			13.0243	0.112942	15.9272	-0.12254	3.50365	-5.60324	2.89608	-5.35347	22.9216	-1.0847	19.4712	-1.25419	12.2837	-3.10459	13.4894	-3.30471
Chr3:10678401-10678900			13.7563	0.166147	10.7515	-0.187802	1.56838	-7.98124	2.11268	-6.14651	11.5112	-0.259984	14.1447	-0.0629958	13.3114	-1.54848	9.22619	-1.23645
Chr3:10840201-10840700			18.7686	0.281972	17.2895	-0.350809	3.07692	-6.62242	2.17822	-7.95761	18.7773	-1.0956	22.3449	-0.866188	18.8329	-1.82958	18.4163	-2.25349
Chr3:10958601-10958900			17.9424	0.240653	16.1194	-0.288993	1.58562	-10.5581	0.83682	-6.60791	17.4401	-0.921705	21.1774	-0.654475	16.2526	-2.7427	15.4867	-2.48875
Chr3:10980001-10980700			31.0784	0.209205	32.9937	-0.244772	9.05172	-6.05198	11.4401	-4.6647	33.4254	-0.369044	32.4125	-0.403755	27.5023	-1.35169	34.0747	-1.13991
Chr3:11079001-11079300			18.5979	0.202273	18.2875	-0.23533	0.725953	-9.15871	0.204499	-5.73902	32.0809	0.0195199	32.1497	-0.0972083	23.736	-1.29249	23.25	-1.06836
Chr3:11099201-11099900			19.7687	0.224634	21.6284	-0.266179	5.05051	-4.99316	6.79012	-5.39547	25.7713	-0.879143	30.6143	-0.726239	25.3704	-2.2535	32.4219	-1.73452
Chr3:11104201-11104500			17.9688	0.100088	15.7596	-0.107553	6.09319	-5.66264	7.49465	-6.99783	20.9655	-0.367868	13.4467	-0.601931	15.5521	-1.67366	15.5993	-1.4381
Chr3:11142401-11142700			23.4839	0.216574	26.9053	-0.254928	13.1291	-5.59124	16.93	-3.75651	29.3821	-0.315967	23.9789	-0.811554	33.3333	-1.37638	24.2671	-2.1552
Chr3:11176801-11177100			19.3237	0.632095	22.3647	-1.15141	12.0588	-7.02987	6.88976	-5.19513	23.1481	-0.358078	22.3124	-0.900597	19.4274	-2.29417	25.6	-1.84381
Chr3:11182201-11182900			13.9752	0.45151	18.8758	-0.660796	5.07497	-8.93571	4.54065	-5.51601	25.8113	0.873333	30.015	0.764764	15.3567	-0.408357	20.0997	-0.67833
Chr3:11206001-11206500			13.5889	-0.524885	16.1371	0.384034	3.92157	-6.03825	2.55941	-5.78848	15.7468	-0.544799	14.3184	-0.104237	12.5881	-1.95463	15.5383	-3.73972
Chr3:11226601-11227100			28.1038	0.179746	28.5307	-0.205371	6.35965	-6.04864	1.2931	-4.21391	31.8282	0.600604	27.7419	-0.0734063	26.6414	-0.128525	29.4503	-1.42818
Chr3:11313401-11313900			17.3421	0.201326	15	-0.234049	3.82586	-9.28629	2.15947	-6.71459	13.0339	-0.519821	14.0194	-0.575106	16.624	-1.78121	14.6853	-1.7783
Chr3:11319801-11320100			18.0328	0.566345	19.7802	-0.945547	0	-6.23033	1.13636	-4.3956	32.8042	-1.1435	35.6757	-1.45064	35.6784	-4.2171	20.8092	-2.34683
Chr3:11321401-11321900			16.1677	0.200329	21.6721	-0.232702	6.55625	-6.91603	5.44919	-6.66626	23.7262	-0.812527	24.3259	0.0283976	21.3183	-0.430318	18.093	-0.635646
Chr3:11362601-11362900			13.2312	-0.10247	16.3184	0.0956722	1.26382	-4.37518	3.1746	-5.3478	13.8412	-0.24585	17.662	-0.217496	19.8454	-2.13369	16.0356	-1.13984
Chr3:11366001-11366500			13.7375	0.330774	9.67742	-0.429903	1.61905	-5.86406	2.30583	-5.61429	19.9816	-0.58879	17.1064	-0.366147	11.2774	-2.71333	12.9754	-1.63953
Chr3:11425601-11425900			26.943	0.0654092	16.8459	-0.0685162	3.16742	-6.51445	4.81928	-4.67972	37.7953	0.222926	23.6246	0.387853	25.2125	-1.04179	27.8037	-0.704956
Chr3:11446001-11446300			7.38255	0.249243	15.2985	-0.301485	1.33333	-6.79359	0.775194	-6.54382	18.8312	0.00652306	15.5235	-0.226634	12.1951	-0.952545	10.7595	-0.477135
Chr3:11481601-11481900			34.0782	0.192317	40.6355	-0.221955	3.35821	-4.36923	5.11628	-4.85643	47.7686	-1.30268	44.3532	-0.357877	39.547	-1.38515	39.0706	-1.15997
Chr3:11509001-11509500			20.3576	0.0912107	24.238	-0.0973688	2.35149	-4.06526	1.67158	-3.268	31.4765	1.34401	38.8309	1.5656	30.1929	-0.00293614	25.371	0.0501127
Chr3:11723201-11723700			23.8043	0.194335	28.0366	-0.224648	1.24417	-7.64096	2.07824	-7.39119	30.4937	-1.57101	28.3252	-2.08755	26.5985	-2.1683	27.7922	-1.99193
Chr3:11726201-11726500			10.5333	0.346864	13.1818	-0.457581	0.403769	-5.74236	0.768246	-5.49259	10.223	0.393934	7.63766	-0.135513	12.4031	-2.59163	9.80392	-0.907775
Chr3:11740201-11740500			20.8556	0.150297	14.2857	-0.167796	1.70455	-5.975	0	-5.72523	27.9605	-0.759847	17.1429	-0.657656	26.7045	-2.58326	9.67742	-1.75046
Chr3:11931201-11931500			24.7611	0.348438	26.087	-0.460334	11.432	-5.8464	9.32476	-3.2747	29.5203	-0.571126	28.8479	0.168916	25.8342	-0.600511	24.8212	-0.740509
Chr3:11983601-11984300			25	-0.0427134	28.2171	0.0414851	8.85901	-5.54515	9.49519	-3.91687	26.2361	-0.431728	30.2399	-0.449131	26.9895	-1.54642	24.1389	-1.55062
Chr3:12122001-12122700			13.75	-0.140503	12.8293	0.128026	0.430108	-6.55531	0.699301	-3.98361	12.1086	-0.0243778	14.8718	-0.129903	14.5794	-0.933269	10.5839	-1.2933
Chr3:12133601-12134100			12.5	0.201616	11.5789	-0.234441	2.3569	-5.88761	1.32159	-5.63784	17.3878	0.78418	19.4364	1.0147	16.3162	-0.523886	10.3545	-0.078114
Chr3:12242201-12242500			25.7565	0.319619	24.1248	-0.411197	1.77515	-8.67284	3.0303	-5.25315	32.716	0.320877	29.9372	0.521155	26.3877	-1.06865	29.555	-1.32991
Chr3:12242801-12243300			32.1509	0.519271	31.934	-0.819166	17.5758	-5.34939	14.9581	-5.09962	31.4607	-0.276044	32.1616	-0.345981	34.4805	-0.528806	34.5328	-0.900294
Chr3:12265201-12265500			13.4357	0.339174	24.6137	-0.444247	8.91089	-6.21446	6	-5.96469	28.1538	0.266286	32	0.18089	21.0526	-1.8793	28.9552	-1.28365
Chr3:12359401-12359700			32.8704	0.14074	38.5463	-0.155968	0	-8.27042	0.591716	-8.02064	37.8968	-0.560004	37.8935	-0.644025	35.7143	-2.55675	33.6254	-2.36307
Chr3:12444001-12444500			13.0898	0.228875	17.4576	-0.272159	4.37284	-5.70632	4.04858	-3.13462	22.3022	-0.264396	16.8919	0.049909	14	-1.6227	17.3817	-1.48178
Chr3:12455801-12456100			17.3484	0.182877	12.0357	-0.20947	3.94265	-3.49187	2.65487	-4.3796	19.4656	0.443975	20.9732	0.0738651	16.8591	-1.42711	13.9676	-0.129201
Chr3:12466201-12466500			21.7687	0.308945	21.5385	-0.393655	1.81818	-5.91945	0	-5.66967	24.0223	-2.35199	18.4049	-1.4501	21.5859	-1.83583	18.3007	-1.18795
Chr3:12608601-12608900			22.8792	0.153698	22.2595	-0.172047	14.0203	-2.89048	5.25164	-1.74763	18.8425	0.191545	31.5464	-0.586945	30.8468	0.0595516	22.9308	-0.435828
Chr3:12640201-12640500			10.9195	0.145701	14.9289	-0.162086	1.11111	-6.45992	1.93237	-3.88823	13.1387	0.439044	10.9948	0.420848	14.9606	-1.0962	13.5211	-0.868607
Chr3:12668801-12669900			23.9523	0.331808	27.175	-0.431655	3.43806	-6.0436	3.56331	-3.67835	33.1346	-0.288521	32.0883	-0.081975	27.4802	-1.33735	27.6392	-1.24257
Chr3:13127201-13127500			21.519	0.134132	16.8	-0.147892	5.74713	-5.48421	2.14286	-5.23443	25.7384	-0.0957211	22.8448	0.223929	26.8398	-1.40059	17.9825	-0.649617
Chr3:13706401-13706900			20.0542	-0.226753	22.9382	0.195907	11.2455	-7.88872	9.90184	-6.05398	21.3419	-1.6583	23.675	-1.58749	22.5078	-4.29053	19.481	-5.10475
Chr3:13714601-13714900			17.5325	0.0801352	20.3376	-0.0848494	7.48731	-2.68513	6.59722	-2.14586	19.8953	-1.67093	19.6939	-1.17159	20.2443	-2.70433	20	-3.55652
Chr3:14084401-14084700			19.1304	0.164532	20.9772	-0.18574	0	-6.27913	2.01613	-3.36639	33.5699	1.33757	34.6715	1.38136	33.0247	0.423401	36.8132	0.592299
Chr3:14208001-14208300			21.4764	0.368	22.0631	-0.495253	11.2167	-7.0099	10.174	-6.76013	21.3587	-1.79475	22.5476	-1.82686	20.9892	-1.64618	20.6419	-1.41859
Chr3:14209801-14210100			21.544	-0.0891224	23.1515	0.0839358	14.771	-7.11297	8.9697	-6.8632	28.0362	-2.16701	25.4261	-4.48013	27.3058	-3.02936	19.0852	-2.49251
Chr3:14214001-14214300			23.1493	0.494945	19.6825	-0.759422	11.3678	-6.56663	11.3872	-4.73189	22	-1.86167	23.84	-0.763855	20.2286	-6.87533	21.8206	-6.59002
Chr3:14217801-14218100			25.27	0.378159	24.5283	-0.513919	11.7424	-5.85023	11.6525	-5.60046	25.2327	-1.79735	24.2072	-1.38088	25.0646	-1.40404	25.8206	-1.22977
Chr3:14299401-14300100			16.5182	0.186721	20.6799	-0.214531	6.99088	-4.89233	7.48503	-5.49055	21.6175	-0.794356	22.9182	-0.998355	17.8531	-1.09483	23.114	-1.24015
Chr3:14650401-14650900			18.4745	0.234388	22.7987	-0.279998	9.35465	-3.01049	8.01991	-3.05023	23.5996	-0.366414	23.7322	-0.91651	20.3917	-1.22403	23.209	-1.44892
Chr3:14762001-14762500			33.357	0.310494	40.3743	-0.396179	7.03764	-4.63914	5.61331	-3.73729	46.3149	0.263916	42.595	0.583565	49.2945	-0.354317	47.521	-0.436466
Chr3:14810201-14810500			38.5965	-0.0227469	36.5148	0.0223938	10.4167	-5.58955	6.62252	-5.33978	49.44	0.374791	42.1569	-0.209474	40.9244	-0.853859	43.8731	-2.15351
Chr3:14945601-14946100			39.7436	0.185692	25.7669	-0.213174	0.952381	-8.86888	1.31579	-5.81175	47.4026	-1.24832	32.3529	-1.24249	23.5294	-3.2003	41.7647	-1.99746
Chr3:15078601-15078900			19.6629	0.34019	15.2466	-0.445997	7.54717	-7.20681	5.94059	-4.14968	28.2443	0.147243	18.3908	0.21114	26.9841	-0.976349	20.4301	-0.722406
Chr3:15294601-15294900			21.8579	0.217011	14.1994	-0.255535	2.23464	-4.58339	1.35593	-3.59665	17.2932	-0.625141	15.6729	-0.19311	19.0566	-1.05078	19.8646	-0.637152
Chr3:15345401-15345900			23.7774	0.219449	17.9182	-0.258923	5.00695	-7.24078	5.57621	-4.48851	32.4111	-1.19363	26.3554	-1.02871	16.4402	-3.51973	22.0138	-2.54535
Chr3:15370601-15370900			30.8282	0.404514	35.5655	-0.564144	17.6692	-6.78181	19.6375	-6.53204	37.1084	-1.05516	41.1765	-0.54693	36.342	-1.73296	29.7872	-1.59575
Chr3:15371801-15372500			22.7753	0.191665	27.0674	-0.221086	5.46822	-8.64635	6.02165	-4.30912	28.1755	-0.555334	29.0864	0.064837	24.7545	-1.39281	23.7619	-1.45057
Chr3:15435201-15435700			17.9613	0.184447	17.6854	-0.211533	3.85757	-5.90478	2.59644	-5.65501	22.975	-0.689628	20.8973	0.550067	17.5375	-0.787216	17.9167	-0.883779
Chr3:15452001-15452500			15.1899	0.359893	13.8298	-0.480621	2.31214	-5.7654	0	-5.51563	15.3846	-0.678575	21.0127	-0.81063	20.7547	-3.75218	22.0513	-2.08836
Chr3:15476201-15476700			17.533	0.308945	24.0682	-0.393655	0.842105	-5.91945	0.402414	-5.66967	24.4813	0.00790473	25.1261	0.245895	22.5352	-0.673557	16.525	0.123251
Chr3:15508601-15509300			17.3994	0.277869	18.9261	-0.34447	7.1644	-8.56557	6.54368	-8.3158	22.3577	-0.201102	20.7371	-0.318014	17.6471	-1.50795	16.5297	-1.62318
Chr3:15634801-15635300			15.4475	0.272	16.9098	-0.335481	6.04478	-7.77554	4.44301	-7.52577	22.3276	0.629856	22.3711	0.553774	17.959	-0.46219	16.6472	-0.450207
Chr3:15637801-15638300			14.199	0.452682	14.245	-0.663332	3.08311	-4.69032	1.37931	-4.44055	18.6184	1.18618	15.2433	1.12764	11.5846	-0.394155	15.4696	-0.570752
Chr3:15638801-15640300			14.908	0.173905	18.325	-0.197778	3.83784	-6.19483	1.87152	-5.41455	18.8351	0.0490216	22.7468	-0.00983759	14.9733	-1.01882	16.1863	-1.40516
Chr3:15640401-15640900			12.3457	0.180559	18.1395	-0.206434	3.21285	-3.85281	3.20856	-3.60304	30	0.372533	27.1903	-0.754306	21.6867	-0.792281	25.0531	-1.06885
Chr3:15641601-15641900			21.2544	0.261463	20.6681	-0.319575	6.22837	-7.18932	7.14286	-4.13219	23.4177	1.28823	26.1183	1.14	23.1707	0.0794093	23.0769	-0.224027
Chr3:15733001-15733500			24.534	0.486856	23.8119	-0.740306	3.73281	-4.72486	5.87326	-4.47508	29.5522	-0.309404	28.2383	-1.35504	21.0646	-1.86363	30.6659	-2.08528
Chr3:15739801-15740100			33.3333	0.0957764	41.8919	-0.10259	1.40845	-5.75576	0	-3.18406	53.5433	0.412599	43.9516	0.373512	18.6813	-1.5409	60.4317	-1.38683
Chr3:15784401-15784700			24.4166	0.240198	25.3555	-0.288338	7.18433	-9.44461	11.0198	-7.60987	27.0664	-0.538489	29.1899	-0.691337	24.1689	-1.99175	24.7263	-2.21061
Chr3:15796801-15797100			9.4162	0.0973994	13.5945	-0.104454	0	-4.81733	1.52672	-6.88949	10.8911	-1.13884	10.6335	-0.743912	12.6761	-1.83325	11.2462	-1.6708
Chr3:15797801-15798500			25.7253	0.202974	28.2877	-0.23628	4.01254	-7.79679	5.60224	-4.73967	29.8729	-0.410578	30.8513	-0.214189	28.0824	-1.34616	25.7387	-1.03446
Chr3:15812201-15812700			23.8596	0.0277982	20.347	-0.0283444	3.44086	-7.22525	6.95652	-6.97548	23.5566	-0.850445	17.3494	-0.161359	27.4286	-1.97937	15.4206	-2.29445
Chr3:15816601-15816900			28.3708	0.0137869	32.3529	-0.0139199	8.39161	-6.1467	8.75912	-5.89693	36.9565	-0.420046	33.5714	-0.438566	25.3012	-1.70051	35.2941	-2.71066
Chr3:15876801-15877100			13.6292	0.134132	13.3713	-0.147892	1.12994	-7.00004	0.743494	-6.75027	21.7252	0.46142	24.0132	0.586999	12.3239	-2.45076	12.4113	-1.46885
Chr3:15900001-15900300			12.4795	-0.0989208	16.746	0.0925712	5	-7.00331	3.84968	-6.75354	19.9849	-0.742832	15.0262	-0.911031	13.6159	-2.45403	14.794	-2.50314
Chr3:15934201-15934700			18.6493	0.181435	17.8492	-0.20758	6.28295	-10.1108	4.67938	-7.05369	21.9656	-1.63968	24.4797	-1.28251	17.1429	-3.5247	17.8622	-3.26384
Chr3:16038801-16039300			31.7269	-0.0149358	26.2087	0.0147828	1.80723	-7.43701	2.00803	-7.18724	28.8889	-0.930953	41.1765	-1.07236	25.3927	-2.07328	34.4498	-3.75996
Chr3:16044201-16044500			13.4615	-0.540361	16.5354	0.392209	0	-6.05373	0.649351	-4.21899	22.49	-1.34877	9.42029	0.486008	18.3333	-6.36243	11.5385	-3.26977
Chr3:16064001-16064500			16.5787	0.134132	22.0612	-0.147892	4.87805	-6.12705	2.08817	-5.87728	30.2802	-1.04022	24.9284	-0.0727393	23.5079	-6.43575	23.0398	-1.90251
Chr3:16066601-16067300			34.0284	0.276458	35.669	-0.342301	1.8226	-6.75502	1.40421	-4.92028	42.4242	-1.27172	41.0127	-1.46355	35.8101	-2.75629	32.7786	-2.53048
Chr3:16087401-16087700			17.321	0.283411	18.5727	-0.353043	3.35329	-6.16025	5.22696	-5.91048	23.6548	-0.232897	23.633	-0.501866	15.9871	-2.38148	22.1865	-1.79132
Chr3:16100801-16101100			29.5812	0.551208	29.1089	-0.903231	10.2426	-7.99911	8.70871	-4.0489	42.7844	-0.524766	41.3729	-0.347071	35.9127	-1.1279	34.9716	-1.42259
Chr3:16180801-16181100			28.3288	0.308945	25.0162	-0.393655	17.0535	-5.91945	12.3752	-5.66967	28.6585	-1.30469	27	-1.4501	31.1203	-3.42079	26.0541	-2.77291
Chr3:16181601-16182300			32.9126	0.400394	33.5916	-0.556114	18.4645	-7.29794	19.306	-3.87825	36.9927	-0.457469	39.1534	-0.272779	37.4362	-1.54055	34.6869	-1.64891
Chr3:16182601-16183300			17.669	0.19485	20.9928	-0.225337	5.21542	-4.19546	6.30841	-4.30826	24.6202	-0.466416	22.9515	-0.227011	22.4813	-1.3703	20.6958	-1.085
Chr3:16204801-16205300			26.5487	0.307194	16.129	-0.390809	0	-8.47543	0	-6.6407	58.1006	-0.690748	34.1176	-0.749075	12.2449	-2.34119	25.6881	-2.08943
Chr3:16241001-16241900			29.8594	0.0512891	32.9017	-0.0531799	2.05696	-9.54954	3.43461	-5.84034	35.8798	-1.19201	35.1877	-1.1733	30.8401	-2.47454	29.2	-2.83147
Chr3:16353001-16353500			8.03783	0.351308	12.8617	-0.465374	1	-6.71026	0	-4.87553	19.4103	-0.308233	14.3577	-0.0392826	14.6104	-1.04168	7.79944	-0.429875
Chr3:16357001-16357300			12.9458	0.10977	22.4607	-0.118815	6.32319	-3.81863	7.98226	-2.8319	20.7317	-0.251181	20.6169	-0.448824	18.2857	-1.62483	19.3858	-0.382596
Chr3:16700401-16700700			27.9618	0.179746	28.0265	-0.205371	4.12541	-6.04864	4.59082	-2.62895	27.9322	-0.365713	27.6476	-0.292416	29.4307	-1.71349	28.2586	-0.862583
Chr3:17226001-17226300			9.60219	0.386455	10.5263	-0.529442	0	-6.47581	0	-6.22604	20.8668	-0.792876	17.6211	-0.174584	11.0363	-2.02962	13.5081	-2.25127
Chr3:17417601-17417900			37.4631	0.231473	39.3468	-0.275844	10.4953	-4.70662	9.14761	-7.2642	44.7236	-0.353566	41.263	-0.22088	39.0977	-1.28352	39.0547	-1.02957
Chr3:17429401-17430300			32.1528	0.231716	33.1439	-0.276189	10.6996	-5.66226	9.00265	-5.04991	37.3561	0.0333039	32.1563	-0.0330947	30.8628	-1.42958	31.791	-1.07515
Chr3:17730401-17730700			44.7507	0.337999	46.5582	-0.442226	5.46448	-7.95127	0	-7.7015	56.9558	-0.240861	39.0852	-0.261597	43.5743	-1.57347	46.0526	-1.78484
Chr3:18357401-18357900			14.8339	0.116953	21.2851	-0.127277	0.816993	-7.4186	1.99387	-7.16883	22.2015	-0.708968	19.9555	-0.657315	23.8289	-2.36975	19.0942	-2.43557
Chr3:18654401-18654900			19.9357	0.208599	18.2554	-0.243942	9.37965	-6.24455	7.28799	-5.25781	19.8149	-2.14658	22.4148	-2.2761	18.5662	-3.18402	18.6867	-2.42664
Chr3:18737801-18738100			27.1505	-0.803424	23.5897	0.512998	3.96825	-6.73862	5.38462	-6.48885	32.5648	-0.774273	34.2679	-2.05515	28.2353	-0.897571	26.2948	-6.76201
Chr3:19622001-19623100			39.0234	0.254551	42.4903	-0.309296	26.7042	-3.7524	19.2638	-3.50263	45.7137	-1.24246	44.3957	-0.779265	40.0664	-1.34165	38.9803	-1.66799
Chr3:19648001-19648300			15.0289	0.116034	12.6697	-0.126189	0	-6.82928	0	-6.57951	12.8755	-0.454475	23.7288	-1.71839	23.0769	-2.61442	16.3265	-6.85268
Chr3:21616601-21616900			14.8829	-0.151649	18.0812	0.137214	0	-6.6236	0	-6.37383	19.4257	-0.734214	26.8542	-0.322372	17.6334	-1.80301	14.9789	-2.00313
Chr3:21694001-21694300			33.9302	0.314312	33.8141	-0.402432	0.684932	-8.73558	2.05128	-6.16388	33.7561	0.0150984	37.4008	-0.422247	32.2344	-0.930536	33.6549	-0.798968
Chr3:21882601-21882900			18.9316	0.10128	24.4491	-0.108931	5.02092	-8.97649	0.534759	-5.91936	27.8298	-0.511793	31.4494	-0.833585	24.9154	-2.41482	22.7384	-2.34167
Chr3:21883401-21883700			11.7647	0.0566572	13.4243	-0.0589735	0.729927	-8.40475	0.694444	-8.15498	19.6364	-0.399887	14.89	-0.40433	11.5789	-1.5739	11.0843	-2.01875
Chr3:22002201-22002500			13.0785	0.0335502	12.0095	-0.034349	1.79372	-5.98072	0.46729	-5.73094	12.9464	-0.893887	15.4639	-2.69579	10.1574	-6.28942	12.3386	-2.54468
Chr4:79401-80100			31.5828	0.269136	30.527	-0.331128	3.38983	-6.12611	3.18119	-4.00187	40.5617	-1.23033	41.0811	-1.14411	31.4286	-2.97537	39.5853	-3.82757
Chr4:418001-418300			24.8366	0.320135	46.3768	-0.412054	0.970874	-6.06522	1.30719	-5.81545	36.129	-6.40466	40.7186	-0.882182	38.7978	-4.052	36.8	-1.33373
Chr4:572201-572700			26.1598	0.163362	29.6719	-0.18425	0.649351	-6.6989	0.858369	-4.86417	28.3217	-0.351836	29.2414	-0.53356	27.7325	-2.61528	25.8007	-3.26286
Chr4:869001-869700			24.1848	-0.328674	30.4923	0.267514	2.17391	-6.82837	4.77816	-6.57859	25.1452	-0.597947	29.5846	-0.0840119	26.8692	-0.833285	25.9768	-0.281903
Chr4:999801-1000100			20.0637	0.33028	11.9048	-0.429066	0	-5.60491	0	-5.35514	20.073	-0.734897	17.0984	-0.224834	12.069	-1.26976	17.3469	-1.72142
Chr4:1000401-1000900			27.2277	0.493464	29.8839	-0.755894	3.64372	-6.32541	0.510204	-6.07563	42.8571	-0.475018	41.4956	-1.00806	34.7222	-3.82675	34.6097	-3.17887
Chr4:1288401-1288900			20.0413	0.302056	22.973	-0.382514	3.64964	-6.32888	1.21951	-6.07911	30.2622	0.429715	22.5836	0.530033	28.1053	-0.3338	25.9132	-1.06687
Chr4:1515001-1515500			13.5107	0.0427317	16.1509	-0.0440361	2.41379	-4.26628	1.65485	-5.60147	18.5185	-0.0821514	17.2065	-0.048469	16.2069	-2.07248	13.9381	-0.448368
Chr4:1594601-1594900			29.8429	0.185438	27.3077	-0.212839	6.66667	-6.87613	3.60825	-2.92592	24.6575	-0.0966282	34.2756	-0.084858	27.972	-1.2541	29.148	-0.877158
Chr4:1596601-1597100			12	0.401089	18.5049	-0.557464	1.51745	-6.93125	3.92857	-6.68148	17.9934	1.33294	20.0389	1.089	17.3261	-0.0800806	16.707	-0.240399
Chr4:1597201-1597500			10.7898	0.377482	20.4657	-0.512662	5.80205	-6.70259	4.55259	-4.86785	22.7336	1.00783	21.1449	1.32748	13.7363	-5.86e-05	15.3251	0.119512
Chr4:1598401-1599100			19.685	0.370001	20.7057	-0.4989	5.24476	-7.97387	4.29864	-7.72409	26.1838	0.706288	24.1846	0.123087	20.2917	-0.78272	17.3519	-0.857708
Chr4:1599601-1600100			13.605	-0.0589033	17.3104	0.0565924	4.83871	-5.4393	4.48485	-3.96713	20.563	0.686153	27.6205	0.480712	19.295	-0.438141	21.8659	-0.571918
Chr4:2039801-2040300			16.0461	0.181835	16.5187	-0.208104	3.80435	-6.39803	3.27456	-6.14826	21.3861	-0.806726	19.3898	-1.28713	20.892	-1.95184	21.3531	-1.37703
Chr4:2051001-2051500			15.4618	0.410423	25.6018	-0.575777	1.46341	-6.55493	0.985222	-4.7202	30.4348	0.727682	20.2703	0.546682	29.9803	-0.488594	21.4112	0.021587
Chr4:2052601-2053900			19.3337	0.139163	21.7722	-0.154034	5.24968	-9.66448	5.68127	-6.24479	25.8594	-0.903258	25.1415	-1.03486	24.9923	-2.38073	21.1961	-2.03682
Chr4:2073401-2073700			14.2268	0.203674	19.6809	-0.23723	6.02883	-8.32436	5.71568	-5.26724	22.7287	0.788099	24.2249	0.746681	17.6041	-0.438306	16.2387	-0.86394
Chr4:2074601-2074900			40.5024	0.247386	36.6894	-0.29877	0	-7.57698	0	-5.00528	58.5895	0.25851	56.3953	0.137254	43.956	-1.1175	50.8053	-0.657858
Chr4:2075801-2076300			14.735	0.259943	16.1714	-0.317303	2.77603	-6.07497	2.49688	-5.08823	18.1115	0.842984	16.9284	0.464769	17.1912	-0.332005	15.368	-0.37044
Chr4:2111001-2111300			17.0561	0.47854	15.5606	-0.721022	5	-4.61676	4.90196	-5.95195	21.7284	0.279018	20.7877	0.223679	20.3518	-0.3206	17.4157	-0.867566
Chr4:2258201-2258500			23.4615	0.275544	28.7443	-0.340899	0.60241	-7.53781	0.632911	-7.28804	34.1527	0.475902	34.4241	0.114231	28.9352	-0.646836	27.1264	-0.715711
Chr4:2335001-2335700			28.3019	0.331938	28.9625	-0.431877	11.9786	-7.76185	13.2625	-3.42461	29.606	0.0835912	32.4226	0.102562	26.5956	-0.851379	29.2952	-0.751817
Chr4:2346401-2346700			14.1176	0.21927	22.807	-0.258674	7.22892	-5.54346	5.12821	-5.29369	36.3636	-0.456628	42.5532	-0.859985	34.2857	-0.642703	33.3333	-2.39692
Chr4:2346801-2347700			30.7912	0.0100579	30.286	-0.0101285	9.95475	-4.25652	15.2801	-5.59171	34.2674	-0.114825	34.6594	-0.362545	32.8207	-1.13523	34.0022	-1.14605
Chr4:2430801-2431100			23.166	0.174764	28.2609	-0.198891	14.8148	-7.21801	16.1017	-6.96824	32.8571	-1.2176	25.4355	-1.61116	24.2424	-3.00315	29.3785	-4.43405
Chr4:2605401-2605700			41.9355	0.0918304	31.7726	-0.0980754	21.2121	-3.87948	13.0653	-3.62971	30.1105	-0.200997	33.9416	-1.01837	40.3785	-0.782191	40.9283	-1.36682
Chr4:2617601-2617900			34.4023	0.254852	30.0863	-0.309741	1.03093	-8.37922	1.47059	-5.32209	37.8562	-0.713029	36.5574	-0.503878	32.1773	-2.49809	32.9832	-2.21279
Chr4:2686401-2686700			10.2564	0.22685	18.4713	-0.269299	1.16279	-6.00154	2.38095	-5.75177	21.9512	0.258937	14.5038	0.592135	20.5882	-1.66638	15.9236	-1.38108
Chr4:2809601-2810500			15.1432	0.259958	15.4457	-0.317326	0.34965	-5.59158	1.00125	-6.07877	16.7227	0.169123	21.4286	-0.0601092	20.1661	-1.16692	16.9828	-1.09141
Chr4:2815401-2815900			46.0308	0.334822	48.4796	-0.436787	5.99174	-8.15453	2.42915	-7.90476	50.9488	0.270907	50.3151	-0.048267	48.086	-1.52071	49.2943	-1.10111
Chr4:3768001-3768300			23.2704	0.414548	27.3252	-0.583984	1.36307	-7.05319	1.64159	-5.21846	33.2217	0.0618775	31.0318	-0.176763	29.6786	-0.511392	23.682	-0.729627
Chr4:3768401-3768700			22.056	0.364686	20.5409	-0.489244	8.04749	-7.52405	5.94966	-5.68931	26.9139	0.207978	23.8257	0.24981	18.5996	-0.225418	22.957	-0.181119
Chr4:3772001-3772500			17.3459	0.33586	19.1826	-0.43856	0.449438	-5.82463	1.01695	-1.87442	28.641	0.604122	26.2718	0.630221	20.5882	-0.156046	19.7652	-0.175594
Chr4:4060401-4061300			17.2996	0.0519627	20.2636	-0.0539044	4.11827	-6.00027	3.01887	-4.16554	22.929	-1.81614	21.2577	-1.3168	22.2837	-2.84954	19.256	-1.5001
Chr4:4062401-4062700			17.1946	0.223942	15.1429	-0.265207	6.25	-7.92345	5.51724	-7.67368	18.7845	-1.25166	21.6162	-2.3166	8.10811	-0.764543	24.5955	-2.73739
Chr4:4065201-4068700			19.5146	0.254543	23.6422	-0.309283	4.63431	-7.78041	3.8901	-5.94568	22.8568	-0.598903	24.1243	-0.576989	22.0562	-2.8539	21.9532	-1.34985
Chr4:4208201-4208700			21.5284	0.56242	22.6898	-0.934413	4.90654	-4.0361	7.07071	-3.78632	28.9559	-0.579672	30.6413	-0.391845	21.1823	-0.914807	27.451	-1.03959
Chr4:4220001-4220500			17.8295	0.267397	22.2047	-0.328497	4.414	-6.87267	1.25628	-4.50742	30.3202	-0.11407	28.2515	-0.0137526	23.1743	-0.853439	22.8982	-0.453115
Chr4:4340001-4340300			39.5492	0.253526	50.2451	-0.307782	18.7215	-6.49771	21.5385	-6.24793	42.2587	0.828194	37.5	0.71149	44.7236	-1.13398	45.098	0.108259
Chr4:4547201-4547500			22.6804	0.274944	28.9908	-0.339979	11.1111	-4.5549	11.8943	-2.72016	32.2222	-0.118229	23.4834	-0.393123	30.5699	-0.810485	27.8539	-0.834128
Chr4:4547601-4548100			23.0626	0.304944	32.7854	-0.387168	15.4102	-6.08042	22.1262	-2.37121	25.4091	0.209505	29.5234	0.220809	30.5275	-0.323026	28.5143	-1.14961
Chr4:4809801-4810100			17.8571	0.183183	30.0435	-0.209872	10.8466	-5.09412	7.17593	-3.62195	29.776	-0.510721	34.326	-0.0591727	21.9207	-1.15489	29.0133	-0.680104
Chr4:4843801-4844700			29.5979	0.203833	33.0355	-0.237446	1.98413	-5.49193	1.81818	-4.34908	30.0591	-0.303336	31.5942	-0.0686577	35.1557	-1.42808	28.4486	-1.42786
Chr4:5083401-5084100			25.9574	0.147846	27.4915	-0.164745	5.47581	-8.53545	7.92627	-5.96375	29.768	-0.961994	27.5159	-1.34363	27.3231	-1.64447	24.1379	-1.79065
Chr4:5236601-5237100			7.89474	0.0208573	14.1593	-0.0211633	0.102145	-7.55249	0.787402	-5.71776	12.7857	-1.35277	16.4243	-1.15715	11.0719	-2.57579	11.9527	-2.53149
Chr4:5402201-5403100			26.3951	0.379711	27.4246	-0.516804	15.1185	-7.0899	14.785	-5.25517	28.0067	-1.15011	31.5264	-0.985185	26.1373	-2.29706	25.2109	-1.93007
Chr4:5422401-5423900			23.5753	0.202676	24.0231	-0.235877	6.44403	-7.23382	4.92767	-5.10958	25.8954	-0.562031	26.3675	-0.712523	21.9909	-2.33307	23.4295	-1.60377
Chr4:5474001-5474500			15.2358	0.335294	15.0425	-0.437594	3.91841	-7.76756	4.4703	-5.19587	24.012	0.945567	18.9429	1.15859	16.9438	-0.425213	15.894	-0.168906
Chr4:5474601-5475100			13.8713	0.284494	21.8645	-0.354729	5.2797	-6.49719	4.98199	-4.13194	23.3098	0.861499	21.9917	0.591961	21.1438	-1.19118	14.1589	-1.18668
Chr4:5557001-5557300			12.9683	0.220327	15.7817	-0.260148	3.82514	-5.94016	2.43902	-3.81592	24.8834	0.716643	19.375	0.608708	10.5906	-0.595417	16.2844	-0.834269
Chr4:5557401-5557700			8.71212	0.360419	16.4384	-0.481563	1.50754	-6.5849	4.19162	-6.33513	25.1497	0.914869	20.2186	0.891643	15.3153	-0.484208	16.25	-0.458544
Chr4:5559601-5560700			18.7209	0.302735	23.5912	-0.383606	2.87356	-8.66511	2.17984	-6.83037	27.6312	0.817232	29.2667	0.678054	25.9434	-0.462053	22.9129	-0.67169
Chr4:5560801-5561100			26.5859	0.258201	33.393	-0.314708	2.47934	-6.58253	4.58891	-5.68068	33.7454	0.550291	37.5864	0.420026	36.6546	-1.15555	33.7096	-1.14181
Chr4:5604401-5604700			20.178	0.234388	20.2046	-0.279998	0	-6.46992	1.85185	-6.22015	22.619	-0.180001	24.6528	-0.34065	21.8182	-2.13477	23.3129	-3.32339
Chr4:5667401-5667700			33.9045	0.263801	31.8932	-0.323078	21.8845	-5.49893	16.2275	-5.24915	34.593	-1.93147	32.8497	-0.544152	32.6552	-3.00027	30.9901	-2.71496
Chr4:5719401-5719900			15.9964	0.302239	15.5108	-0.382807	0.235849	-6.02237	0.389105	-7.35756	25.1736	0.11393	20.9959	0.30031	15.9868	-1.93875	18.2149	-1.74808
Chr4:5836801-5837300			39.6501	0.069928	35.3788	-0.0734908	2.0339	-8.1953	0.727273	-6.36057	41.7735	-0.972493	44.0698	-0.902203	40.9091	-2.83157	32.1484	-1.61878
Chr4:6113801-6114100			23.6559	0.134132	28.3019	-0.147892	3.4965	-7.06917	4.7619	-6.8194	36.8812	-0.538239	28.6517	-0.063768	23.0392	-1.88601	28.7805	-1.36464
Chr4:6172401-6172900			20.7289	-0.131006	15.2429	0.120094	1.88679	-6.32584	3.0303	-6.07607	19.9262	-0.189546	25.9259	-0.350606	22.3502	-2.54708	28.1167	-1.82567
Chr4:6180201-6180500			12.0135	0.134132	22.1583	-0.147892	8	-6.02635	5.10949	-5.77658	24.3542	-0.136972	20.7161	0.76492	15.4989	-0.0682682	19.2015	-0.268388
Chr4:6197601-6198300			20.5624	0.195857	20.8273	-0.226686	2.97723	-4.8817	3.9039	-4.63193	27.2093	0.142797	23.8815	0.307724	16.7558	-0.773317	21.6453	-0.48801
Chr4:7102401-7102700			38.1868	0.155418	37.4179	-0.174205	0.740741	-8.57547	0	-8.3257	27.3585	-0.579519	46.9333	-0.450774	31.8548	-1.60805	44.1077	-2.40904
Chr4:7231201-7231700			33.0709	-0.0462274	42.9204	0.044792	3.06748	-7.34737	3.9604	-7.0976	45.8333	-0.467642	42.616	-0.190966	42.9577	-1.24668	31.4721	-1.03092
Chr4:7236801-7237100			12.7451	0.273985	11.399	-0.338512	1.21951	-6.50015	1.07527	-6.25037	27.1605	-0.331788	28.6667	-0.016444	0	-2.90196	19.2982	-1.99998
Chr4:7426001-7426300			25	0.29442	35.141	-0.370324	1.81818	-9.34745	0	-5.39724	35.1893	-0.942055	33.0189	-0.804286	25.9786	-2.71364	30.829	-2.71263
Chr4:7525801-7526500			22.3301	0.0393074	21.1169	-0.0404084	2.24551	-6.2853	3.8221	-6.03553	25.0769	-0.558645	22.1186	-0.577164	22.5365	-1.23645	20.9948	-2.22123
Chr4:7565201-7565500			19.797	0.227265	2.15054	-0.269884	0.444444	-7.40993	0	-7.16016	14.9351	-0.0983156	16.6667	-0.365272	19.2857	-1.65254	19.6203	-1.05828
Chr4:7944401-7944900			47.9951	0.104743	46.8276	-0.112947	7.7381	-6.35784	4.33925	-5.3711	49.525	-0.393492	47.4084	-0.0458459	50.215	-0.720118	47.2937	-2.1333
Chr4:8265001-8265700			13.4448	0.134132	15.4748	-0.147892	1.03226	-7.00004	1.88679	-5.16531	24.5996	-0.328252	25.2024	-0.380137	16.9892	-2.17946	11.6943	-2.16546
Chr4:8326801-8327100			43.8078	0.320252	47.7922	-0.412249	5.46448	-7.4931	1.50376	-4.0734	48.1283	-1.3568	49.2308	-1.60152	39.8533	-2.24721	48.6772	-2.23109
Chr4:8564601-8565100			27.6331	0.355089	30.6208	-0.472057	3.44828	-5.65918	9.39597	-7.73133	32.1516	-0.292635	33.4437	-0.367712	28.267	-2.14006	32.7696	-2.7191
Chr4:8858601-8858900			31.0791	0.0755038	32.3263	-0.0796746	9.09091	-8.54599	8.63636	-5.97429	33.4566	-0.577091	35.2294	-1.2529	33.9394	-2.14045	31.9106	-1.94003
Chr4:8916401-8916700			28.169	0.134132	34.3238	-0.147892	2.90909	-6.22117	0	-3.16404	38.5185	0.428078	45.8647	1.02217	33.4302	-1.77498	28.5185	-0.887012
Chr4:9956001-9957700			23.0614	0.271409	23.0314	-0.334582	4.16667	-5.60313	3.8258	-5.59437	28.1089	-0.685906	26.4533	-0.356547	22.5547	-1.47784	22.4115	-1.85936
Chr4:10870601-10871100			36.2745	0.285597	33.4826	-0.356447	13.7472	-9.4202	20.9677	-6.00051	42.3776	-0.994768	33.6095	-0.672871	36.4116	-2.31105	35.1389	-2.05989
Chr4:10959401-10959700			25.1889	0.307324	28.6863	-0.391021	0	-8.02887	0.621118	-4.97174	35.5224	0.0197112	34.728	-0.186571	27.7778	-1.06145	29.2419	-0.794875
Chr4:11796201-11796700			15.0586	0.0452719	10.5649	-0.0467387	1.33333	-10.698	2.70968	-6.54134	14.8404	-0.790698	11.2293	-0.324653	12.1447	-2.18972	11.0683	-2.05962
Chr4:13332001-13332500			23.1795	0.292388	24.0545	-0.36711	9.3709	-2.91156	9.48222	-3.1923	27.354	-0.412277	26.6646	-0.519722	25.0939	-1.79142	20.2057	-1.34999
Chr4:14284401-14284900			41.6779	-0.0917131	38.8557	0.0862297	23.2727	-7.8138	21.4058	-7.56403	38.0426	-0.786912	39.4403	-1.41845	40.3752	-3.0781	37.9736	-2.16477
Chr4:14457601-14458100			30.819	0.134132	25.3759	-0.147892	0.425532	-7.50306	8.57143	-5.66833	32.948	-0.997011	34.4595	-0.936107	25.7991	-1.54498	31.0722	-1.41793
Chr4:14887201-14887500			37.0968	0.37664	37.6263	-0.511105	2.9703	-6.86002	1.65746	-5.02528	38.0597	-0.75651	41.8605	-0.805708	39.1185	-2.7764	42.7481	-2.63548
Chr4:15923801-15924300			35.6311	0.410232	25.9056	-0.575399	0	-5.65556	0.793651	-4.47291	21.5642	-0.21364	30.5233	0.113507	38.5542	-1.60991	29.303	-1.14403
Chr4:18250201-18250700			13.1621	0.221265	17.3121	-0.261457	0.985222	-5.83097	2.4	-5.5812	20.7254	-0.337515	20.1897	0.223341	17.4393	-0.854267	14.0556	-4.2694
Chr5:660801-661300			24.8418	0.22347	22.039	-0.264544	2.48139	-8.47187	0.43573	-8.2221	25.9965	-0.656488	27.9018	-0.698012	20.625	-2.55175	23.4858	-1.92541
Chr5:2189001-2189300			15.1807	0.365352	10.8187	-0.490448	0	-9.12573	0.636943	-4.96907	25.3369	-0.302772	12.1294	0.111274	14.0741	-1.7978	17.0588	-1.76542
Chr5:2240001-2240500			28.1054	0.223224	25.9554	-0.264199	0	-7.28332	0	-5.44859	29.5652	-0.483207	27.907	-0.359799	21.365	-1.9196	32.1267	-2.02131
Chr5:3006801-3007700			26.4914	0.0412092	24.2566	-0.042421	5.50133	-8.41312	4.44204	-8.16335	30.2525	-0.638817	24.5155	-0.288424	25.4426	-1.20612	24.3816	-1.03564
Chr5:6072401-6072700			24.0933	0.194012	23.7458	-0.224217	5	-6.38585	2.94118	-3.81415	35.7401	-0.155432	32.8358	0.334458	27.2189	-0.586026	19.6891	-0.478506
Chr5:6348801-6349300			21.2982	0.179172	23.5165	-0.204622	6.06936	-7.94166	9.04977	-6.10693	26.8199	-0.441897	22.619	-0.179536	24.1935	-2.02155	22.5806	-2.35035
Chr5:6350601-6350900			23.8347	-0.0343589	25.2824	0.0335596	14.1822	-5.49223	12.2765	-5.24246	28.1773	-0.216957	26.0054	-1.14318	24.2075	-1.89404	26.2636	-3.1937
Chr5:6397801-6398500			38.7283	0.361952	37.5014	-0.484316	20.4188	-5.22073	16.9805	-5.40706	41.6656	0.337282	45.9254	0.491647	37.5449	-0.783868	37.6748	-0.667025
Chr5:7236201-7236700			16.0862	0.338991	17.2414	-0.443932	6.4	-5.67527	2.75229	-3.84054	18.9627	-0.181821	14.0028	-0.423519	16	-2.07708	15.8451	-1.6112
Chr5:7415201-7416100			27.762	0.306568	26.337	-0.389796	5.84416	-8.90724	5.83048	-8.65747	30.9984	-0.875988	32.241	-0.746358	27.4493	-2.34557	26.0224	-1.75072
Chr5:7554001-7554300			14.3204	0.195277	13.1429	-0.22591	0.558659	-7.61808	1.04712	-5.04638	12.4051	-0.489906	15.016	-0.341374	16.208	-1.90441	11.9863	-1.26643
Chr5:8749001-8749500			38.8266	0.134132	34.0256	-0.147892	2.34114	-4.37013	8.76289	-4.12036	41.1713	-0.411889	41.1825	-0.296715	36.6313	-2.01587	34.1633	-1.89103
Chr5:9048801-9049300			23.0769	0.235987	21.374	-0.282284	0.925926	-6.2239	1.54639	-6.45956	25.8723	0.608015	26.523	0.612813	20.059	-1.59177	22.679	-1.24087
Chr5:9187401-9187700			29.3388	0.480309	28.1853	-0.725094	18.9437	-6.67146	17.3741	-6.42169	27.2806	-3.31046	27.7675	-2.59804	26.9841	-2.12218	29.7052	-1.203
Chr5:9188001-9189300			42.8764	0.243317	46.9917	-0.292849	20.0745	-10.1724	19.6	-6.22219	47.2382	-0.661646	47.5257	-0.845069	43.6886	-1.71623	44.8837	-3.27693
Chr5:9280601-9280900			11.3821	0.124188	11.6429	-0.135894	0.711744	-7.68916	0.595238	-4.63204	14.4628	0.0428612	15.5323	-0.363828	11.5124	-1.15237	13.7421	-1.30317
Chr5:9323401-9324100			21.6503	0.18518	24.9091	-0.212499	4.92505	-6.19166	1.26582	-5.28981	26.7632	-0.211742	23.9625	-0.110124	25.0975	-1.31336	22.7533	-1.46016
Chr5:9461001-9461300			28.9127	0.228067	25.5066	-0.271016	0	-7.85659	0.380228	-5.28489	31.2576	-1.30121	30.2149	-1.26291	29.6943	-2.87989	31.1688	-4.71006
Chr5:9463001-9463500			15.8981	0.138795	18.8158	-0.153583	2.92208	-9.35918	2.09059	-7.52444	19.5477	-1.17114	21.3777	-1.29051	22.7364	-2.74902	12.5541	-2.39389
Chr5:9561201-9561900			13.1954	0.264951	13.164	-0.324807	2.15297	-6.9881	1.90058	-4.4164	14.9776	-0.698181	16.5294	-0.787571	11.9552	-1.87054	12.4031	-1.39678
Chr5:9639801-9640300			17.3239	-0.32934	28.3757	0.267955	0.552486	-6.45464	1.99203	-6.20487	21.9269	-0.286278	27.8772	-0.289296	25.5238	-1.14863	20.8877	-0.69667
Chr5:9741601-9742100			17.5711	0.106578	21.3135	-0.115083	1.26812	-9.92798	0	-6.87086	27.4223	-0.773563	27.0382	-0.695224	17.6271	-2.4229	19.7351	-2.02656
Chr5:9802001-9802500			19.3548	0.147618	19.9037	-0.164463	0	-6.23774	2.85714	-5.98797	15.3207	0.164289	24.9042	0.553534	21.2766	-1.05459	14.4385	-0.834869
Chr5:10205801-10206300			36.6771	-0.048391	30.7517	0.0468204	1.90931	-6.27678	1.96078	-6.02701	34.1085	0.203961	29.2434	-0.14751	38.3777	-0.913056	26.0417	-1.09072
Chr5:10546401-10547500			29.1494	0.106565	29.755	-0.115069	8.55365	-7.44927	8.23271	-5.61454	37.473	0.355951	37.3651	0.304985	34.5629	-0.746743	29.7246	-0.80496
Chr5:10633801-10634100			21.0902	0.297004	25.4604	-0.374431	12.2707	-6.0276	12.6708	-4.19287	24.4518	0.262319	23.0954	0.305684	25.5956	-1.12685	22.8916	-0.624729
Chr5:10634401-10635300			20.2068	0.24766	19.747	-0.29917	5.07033	-5.66412	4.6051	-5.89978	24.931	-0.44897	22.4141	0.0921056	20.2416	-1.28033	18.1291	-1.09399
Chr5:10785801-10786300			19.0375	0.0319713	22.2001	-0.0326959	9.57381	-6.69599	9.13349	-6.44622	25.0223	0.542003	24.8234	0.70693	21.1913	-0.375333	19.0307	-0.309992
Chr5:10801801-10802100			23.7018	-0.00374615	28.9082	0.00373645	7.82609	-5.76647	8.1854	-5.5167	30.9692	0.494004	26.4014	0.167542	29.8689	-0.0528051	21.7073	0.140872
Chr5:10844201-10844700			22.0376	0.248692	26.4163	-0.300679	7.42285	-7.18781	11.2689	-5.35307	24.2938	0.166245	22.1883	0.538551	25.4743	-0.957347	24.6914	-0.443014
Chr5:10938601-10939500			20.444	0.134132	23.252	-0.147892	8.61667	-6.6171	8.57864	-6.36733	23.7679	-1.28411	24.1523	-0.0501418	20.275	-3.75587	20.7022	-1.99664
Chr5:11278001-11278300			14.4615	0.134132	14.7253	-0.147892	0	-3.59617	0.632911	-4.08337	19.086	-0.702949	18.8272	-0.477901	13.3333	-1.83448	24.1026	-2.0346
Chr5:11387201-11387700			18.9007	0.167694	15.47	-0.189782	6.81818	-6.91237	5.80552	-6.6626	32.0037	0.325619	32.7166	0.207738	21.2513	-1.07133	16.5289	-0.958486
Chr5:12566401-12566900			28.2468	-0.0904568	33.8525	0.0851182	12.8193	-8.54053	10.2306	-6.36476	34.5882	-1.66597	33.6298	-1.84961	29.8482	-3.06787	29.4024	-3.0593
Chr5:12569001-12569500			28.8471	0.182661	31.1364	-0.209187	4.51613	-7.18021	6.18673	-6.93044	33.6474	-0.624833	27.9749	-0.194853	29.4457	-2.06265	30.9872	-1.71175
Chr5:12583401-12583700			32	0.357637	31.1199	-0.476589	7.44777	-7.57247	11.5956	-7.3227	32.8169	-1.88954	41.6327	-0.876613	31.7516	-2.75189	35.7877	-2.04127
Chr5:12684201-12684500			8.32232	0.323742	14.1791	-0.418065	1.50376	-6.87956	0.43573	-4.51431	14.7042	-0.964753	14.1036	-0.812481	16.7304	-2.00504	11.5334	-1.66773
Chr5:12703801-12704300			7.61719	0.250875	17.4968	-0.30388	2.09895	-7.24193	1.12045	-4.67023	16.0296	-0.323979	7.3107	-0.216767	10.4129	-1.48454	13.9496	-0.925473
Chr5:12870201-12870500			18.6186	0.763765	15.1844	-1.72698	2.7027	-6.95832	6.59341	-6.70855	9.56522	-5.71279	17.757	-0.446329	15.4545	-5.68206	18.4	-6.98171
Chr5:13096401-13096900			18.8127	0.157786	22.6316	-0.177187	6.93431	-6.42208	5.20095	-3.85038	21.4898	-0.532694	19.8485	-0.406761	19.1607	-0.664687	22.7888	-0.773044
Chr5:13111801-13112300			23.0017	0.177061	24.8521	-0.201872	0.369458	-6.77497	0.60024	-5.78823	31.9176	-0.311349	30.4739	-0.528815	24.8443	-1.79827	25.279	-1.30651
Chr5:13472001-13472700			15.3227	0.3017	16.8143	-0.381941	0.499168	-6.22521	0.564972	-4.39048	19.2774	-0.0889169	21.0903	-0.333634	15.9388	-1.17636	15.8928	-2.34172
Chr5:13812801-13813100			27.193	0.174638	39.3258	-0.198727	5.26316	-6.95954	2.10526	-4.38784	48.0263	-0.504558	42.7083	-0.145362	46.0993	-0.928387	33.3333	-1.15004
Chr5:13816001-13816900			32.4074	0.315995	27.1583	-0.405203	10.5967	-5.67239	6.59288	-4.20023	27.2265	0.164761	28.4303	0.247617	25.507	-1.19101	32.029	-0.940897
Chr5:13851201-13851900			33.2031	0.255189	35.9242	-0.310239	9.86667	-10.5644	9.01468	-10.3146	37.9654	-1.29094	43.8949	-1.81704	36.1034	-3.35737	33.0832	-2.76121
Chr5:13861001-13861300			13.6954	0.203412	14.5957	-0.236874	0.485437	-3.52689	2.16606	-4.01409	19.1689	0.0405609	15.2253	0.0851937	19.1781	-0.731257	8.64979	-0.662761
Chr5:13978201-13978500			22.3022	0.38827	22.8392	-0.532872	9.11087	-5.96703	7.64763	-5.71726	24.5144	-0.329189	23	-0.308652	23.4198	-3.10581	21.6378	-1.23554
Chr5:14059801-14060100			13.6808	-0.122154	14.8148	0.112613	3.30579	-5.92997	1.2931	-5.6802	20.0772	0.0343762	18.2222	-0.0821097	18.6957	-3.06874	14.741	-2.49393
Chr5:14221801-14222100			15.8696	0.185304	14.1753	-0.212662	1.26316	-7.61695	0.881834	-4.19725	17.0022	-0.129839	16.3476	0.269235	14.9068	-1.62187	13.5105	-1.80745
Chr5:14240001-14240500			14.9158	0.192047	18.5125	-0.221596	2.62582	-2.98375	1.97418	-2.81887	21.7488	-1.01784	16.0959	-0.665493	18.7767	-2.27199	13.5002	-2.77888
Chr5:14300801-14301500			21.0106	0.232453	30.8036	-0.277238	15.2778	-8.23599	10.6312	-6.40125	29.8851	-0.736221	28.3887	-0.167324	30.5825	-1.32552	29.6736	-1.24815
Chr5:14517201-14517700			27.1357	0.197682	25.9768	-0.229135	7.97101	-8.14619	9.71338	-7.89641	31.0067	-0.320715	30.6401	-1.94566	25.6637	-2.30514	26.0143	-1.3494
Chr5:14553401-14553700			8.03383	0.16928	15.3675	-0.191816	1.34615	-5.84499	0.921659	-4.01025	17.7215	0.415491	18.8406	-0.0422151	14.9068	-1.90576	11.3043	-1.62045
Chr5:14610601-14611700			18.7356	0.269888	20.6633	-0.33227	4.59705	-7.16661	4.24183	-3.45741	21.9695	0.406843	21.2439	0.407073	18.9913	-0.936151	19.4102	-1.16763
Chr5:14711401-14711700			11.8868	0.000105255	12.5	-0.000105263	0.928793	-7.29578	1.43541	-7.046	20.0448	0.0110463	19.5889	-0.0190742	11.0964	-1.93205	11.7365	-1.37275
Chr5:14830001-14830300			31.7757	0.267454	30.0469	-0.328583	17.0532	-8.19395	17.5	-4.24374	34.5807	-1.39383	36.8381	-1.03754	24.7788	-2.23586	38.6655	-2.66275
Chr5:14880001-14880300			42.6752	0.169545	26.6402	-0.192157	4.34783	-6.41896	2.51572	-4.94679	35.9223	-0.622256	49.1416	-1.25956	38.2429	-2.47973	37.7404	-1.96122
Chr5:15340001-15340300			27.2352	0.16279	25.4386	-0.183523	12.5	-8.31265	7.79221	-6.47792	21.0459	-1.30336	33.3333	-1.77292	28.4992	-2.89343	22.3361	-3.47807
Chr5:15350201-15350700			19.8391	0.344379	20.5882	-0.45325	2.34742	-8.66748	0.456621	-6.09578	23.6806	-0.893174	25.7993	-0.608369	33.012	-2.95381	29.5732	-2.38709
Chr5:15351401-15351900			25.3602	0.3536	16.1465	-0.46942	8.53081	-7.69394	7.25806	-5.12224	18.231	-1.43347	23.4552	-1.10027	22.7829	-2.64509	23.152	-2.35978
Chr5:15387201-15387500			21.1656	0.276188	13.2258	-0.341886	2.97872	-5.77605	0.684932	-5.52627	20.6154	-0.500772	12.0567	-0.996359	10.1852	-0.799344	21.1896	-2.62951
Chr5:15431801-15432100			33.3333	0.0522907	38.6581	-0.0542575	7.97872	-11.782	10.6195	-7.28428	37.0518	-0.688356	43.4579	-0.745213	30.2128	-2.02594	40.0662	-2.32358
Chr5:15855801-15856100			22.4608	-0.100951	22.6344	0.0943467	5.51918	-3.97386	7.04887	-5.30905	27.4524	-0.612857	27.0475	0.197405	22.7783	-1.6196	21.4429	-2.12278
Chr5:15888801-15889100			16.4948	-0.0255707	13.7705	0.0251254	0	-8.00577	2.17391	-6.17104	19.9313	-1.49972	19.802	-1.1916	14.8649	-3.79091	15.9509	-2.81971
Chr5:15972801-15973300			13.0535	-0.059915	16.0565	0.0575257	4.19527	-5.60913	3.64372	-4.62239	13.1488	-0.0497105	17.3985	-0.0924748	11.6409	-1.35304	15.2582	-1.43612
Chr5:16108801-16109100			14.7239	0.283892	17.4603	-0.353791	0	-7.98134	4.86486	-5.40964	21.7857	-0.384133	22.3188	-0.842961	15.0838	-2.67533	18.2796	-2.79527
Chr5:16747601-16748700			17.2716	0.148239	17.277	-0.165234	3.68231	-6.58752	2.52874	-4.75279	20.0301	-0.016064	18.6291	0.156834	17.1225	-0.949801	14.9873	-0.847147
Chr5:16871001-16871900			20.6809	0.252463	21.2824	-0.306215	0.756144	-6.75215	2.50329	-4.91742	23.2484	-0.377343	26.6135	-0.00779828	22.1778	-1.44614	18.8864	-1.73115
Chr5:16908001-16908700			30.4908	0.260951	34.8548	-0.318809	3.7037	-8.61989	3.13589	-5.2002	38.2078	-0.214495	36.1607	-0.639584	30.6739	-1.46099	35.6021	-1.29456
Chr5:17304001-17304300			13.3824	0.241143	14.5181	-0.289702	3.01887	-4.61755	4.1543	-5.95274	13.6503	0.144549	5.49898	0.0987089	13.035	-1.98765	13.913	-2.31902
Chr5:17366201-17366700			27.4135	0.1375	30.1455	-0.151999	1.27226	-8.24414	1.21704	-7.99436	34.058	-0.544654	33.4699	-1.25877	30.2687	-2.21299	25.2778	-3.05808
Chr5:17469401-17469900			13.5091	0.120101	19.1564	-0.131015	3.29897	-10.0019	2.03252	-8.16712	20.1887	-0.142843	14.2857	-0.194794	14.5251	-2.04846	18.287	-1.80124
Chr5:17995601-17996100			20.0935	0.257647	16.7364	-0.313884	7.90441	-6.68767	8.7156	-3.63055	27.6657	-1.81765	13.9241	-1.65273	16.474	-3.53694	21.6393	-3.25163
Chr5:18118401-18119700			23.0228	0.222687	23.5434	-0.263447	10.8069	-5.80689	6.59432	-6.29408	22.8372	-0.95255	25.1499	-0.99044	24.7323	-2.55487	19.927	-2.31932
Chr5:18555801-18556500			18.5491	0.229569	17.2575	-0.273143	1.07692	-4.3735	2.3569	-6.44566	22.5514	-0.0461803	21.4286	-0.183437	20	-1.07339	16.7539	-1.36127
Chr5:18624601-18625500			21.1298	0.250296	20.9382	-0.30303	2.05479	-8.57132	2.27273	-5.15163	22.2266	-0.882854	23.4115	-0.428421	22.8471	-2.81393	23.9316	-2.3659
Chr5:18776801-18777100			23.7838	0.210295	27.2727	-0.246267	4.4586	-6.98171	8.55615	-5.99497	28.8538	-0.57968	36.1538	-0.576276	29.368	-3.14745	17.4194	-3.09821
Chr5:19426801-19427300			17.2747	0.216141	13.0641	-0.254328	0.255428	-7.99137	1.40625	-6.15664	21.1568	-0.55602	20.5514	-1.53652	14.7899	-2.19155	19.7531	-1.57182
Chr5:19913401-19913700			16.3876	0.0543545	16.2483	-0.0564828	0.197239	-6.71978	1.3267	-4.14808	20.0262	-0.950689	13.7755	-0.26493	15.2941	-2.1705	15.8428	-1.88519
Chr5:20275001-20275500			16.317	0.269981	14.5194	-0.332411	0.542741	-7.36722	1.47275	-7.11744	13.8929	0.0942486	15.5257	0.259176	14.6805	-1.10606	15.2258	-1.96434
Chr5:20278601-20278900			16.7286	0.321787	26.5403	-0.414803	1.08696	-6.25808	0	-6.0083	25.5014	-0.764622	29.2593	-0.165798	24.5989	-1.43749	20.1439	-1.15219
Chr5:21169401-21170100			37.4265	0.141969	41.1052	-0.157479	26.6861	-7.76069	28.6548	-7.51092	38.5055	-0.558383	42.1327	-0.393456	39.4729	-1.66	39.8842	-1.19412
Chr5:21667601-21668300			38.1683	0.257862	38.947	-0.314204	14.7969	-6.94544	12.8451	-5.41556	43.3069	-0.0194259	41.763	0.0908988	37.7206	-1.34382	36.6332	-1.4055
Chr5:21670001-21670300			35.2727	-0.196859	47.5789	0.173194	6.25	-6.4901	0.78125	-4.65537	44.1426	-0.115291	43.3414	-0.125451	36.9412	-1.75441	44.0895	-2.12118
Chr5:21855201-21855700			10.6176	0.0343215	10.6529	-0.0351579	0.304878	-3.40648	0.239234	-3.89367	22.0588	0.375102	17.3053	0.506476	15.1052	-1.64479	13.034	-1.22824
Chr5:22137801-22138300			39.1036	0.138798	32.1522	-0.153587	2.96128	-8.77335	1.2963	-5.35366	33.3333	-0.750846	26.2887	-1.02305	36.9393	-2.48214	34.6499	-2.19683
Chr5:22511801-22512500			23.4848	0.155549	22.6799	-0.17437	6.75537	-7.56654	9.10426	-3.40987	22.7554	-1.01115	23.6906	-0.374723	21.3773	-1.76671	23.348	-1.4001
Chr5:22912601-22912900			19.4915	0.381777	12.4717	-0.520658	4.19162	-6.09017	2.76817	-5.8404	22.1978	-0.814896	19.8511	-0.431789	21.3043	-2.00655	16.3763	-6.11356
Chr5:22913801-22914900			21.1029	0.614021	23.0019	-1.09086	9.80654	-6.70281	7.34463	-6.45304	26.6038	-1.01988	28.703	-0.687492	22.0566	-1.88222	25.1337	-1.97131
Chr5:22915401-22916500			28.3929	0.398292	29.7283	-0.552043	10.2847	-5.64643	9.98027	-7.71858	32.0054	-1.93275	30.8759	-1.57301	27.277	-2.66235	28.0079	-2.70635
