# Supplementary material for: The Pol IV largest subunit CTD quantitatively affects siRNA levels guiding RNA-directed DNA methylation
Source: Nucleic Acids Res. 2019 Jul 22;47(17):9024–36. doi: 10.1093/nar/gkz615 (PMC6753486; doi:10.1093/nar/gkz615)
Supplement: gkz615_Supplemental_Files [file gkz615_supplemental_files.zip › Table_S5.xlsx]

## Sheet: Sheet1
Table S5. sRNA sequencing log2 fold change values and % CHH methylation values for the top 500 regions characterized by the largest change in % methylation in NRPD1 ΔCTD relative to Col-0. Related to Figure 3.
Genomic region			Col-0 #1 % CHH methylation	Col-0 #1 sRNA log2 FC	Col-0 #2 % CHH methylation	Col-0 #2 sRNA log2 FC	nrpd1-3 #1 % CHH methylation	nrpd1-3 #1 sRNA log2 FC	nrpd1-3 #2 % CHH methylation	nrpd1-3 #2 sRNA log2 FC	NRPD1 FL #1 % CHH methylation	NRPD1 FL #1 sRNA log2 FC	NRPD1 FL #2 % CHH methylation	NRPD1 FL #2 sRNA log2 FC	NRPD1 ΔCTD #1 % CHH methylation	NRPD1 ΔCTD #1 sRNA log2 FC	NRPD1 ΔCTD #2 % CHH methylation	NRPD1 ΔCTD #2 sRNA log2 FC
Chr:Start-Stop
Chr1:1-300			16.8831	0.101673	26	-0.109385	6.85714	-3.77124	1.76991	-6.32882	25.7367	-0.651242	28.9017	-0.870458	10.1562	-2.02931	8.78049	-2.51452
Chr1:258001-258300			45.611	-0.13683	46.9565	0.12497	4.13223	-6.29732	2.1978	-4.46258	46.9613	-2.24444	41.5648	0.32259	33.0827	-2.08245	28.0172	-1.79715
Chr1:372201-372900			19.5312	0.203412	18.5598	-0.236874	0	-4.26386	0.250941	-5.59905	7.99712	-1.33028	7.22969	-0.894048	2.87958	-6.15752	5.61798	-3.55029
Chr1:670601-670900			22.0779	0.244288	28.0374	-0.294257	6.06061	-5.7441	0	-4.27194	15.9763	-0.468825	17.4312	-0.633206	0	-3.93732	0	-2.143
Chr1:789401-789700			27.6808	0.205751	36.1345	-0.240054	2.08333	-7.25918	0	-7.0094	0	-7.59861	1.66667	-7.43369	1.19048	-7.56788	0.649351	-7.28257
Chr1:792201-792700			21.2625	0.187361	20.5387	-0.215377	0.416667	-7.82209	1.38249	-5.98735	3.63636	-5.8396	3.07692	-4.08971	0	-4.96086	1.63043	-5.03813
Chr1:1881801-1882500			34.2304	0.246377	34.5484	-0.297297	2.72805	-9.11587	3.42075	-5.59308	30.2292	-0.143179	29.0444	0.0546571	12.3246	-2.31256	10.1629	-2.6001
Chr1:2657201-2658100			31.3429	0.258497	27.6106	-0.315149	0.766551	-9.77131	0.343053	-5.61465	29.4511	-0.943331	27.5165	-0.926232	11.3555	-3.57222	16.3391	-3.60488
Chr1:3573001-3573300			34.9185	0.1651	35.019	-0.186465	1.53846	-8.83709	3.16901	-5.77997	2.40964	-4.22233	4.62963	-4.15362	5.15021	-9.14579	1.77515	-6.53856
Chr1:4061201-4061900			26.43	0.112671	28.5121	-0.122222	2.9799	-7.07985	1.59262	-6.04158	26.9614	-0.985417	21.7581	-1.36285	7.16656	-4.30882	8.53147	-4.29589
Chr1:4094001-4094700			20	0.223235	31.8881	-0.264215	1.25261	-10.3213	0.947867	-10.0715	29.3413	-1.12349	26.161	-1.08851	8.75274	-1.89865	6.54397	-1.58644
Chr1:4326201-4326700			26.2649	0.469205	30.6425	-0.69981	1.79533	-4.80809	0.232558	-4.55832	15.1272	-2.20893	17.2727	-1.43828	2.58065	-3.8944	2.85714	-3.60909
Chr1:4860201-4860700			27.4128	0.252051	26.6884	-0.305608	2.35732	-7.22688	0.454545	-4.16976	11.0519	-3.174	7.27969	-2.87783	4.26929	-5.21365	2.57732	-7.25028
Chr1:5171601-5171900			17.4672	0.217632	19.8939	-0.256396	0.413223	-7.89424	0	-7.64447	5.89681	-3.27948	9.16905	-2.5769	1.47929	-5.39559	4.1841	-6.33267
Chr1:7251601-7252100			18.9563	0.216562	24.2972	-0.254911	0.759494	-10.3329	0.235294	-7.2758	3.9886	-5.81438	0.26455	-5.29798	0.571429	-10.6416	0.355872	-10.3563
Chr1:7365001-7365300			24.4604	0.518261	33.4489	-0.816615	8.13559	-6.38613	1.75439	-6.13636	24.6914	-3.02512	24.4019	-1.91678	13.617	-6.69483	7.77027	-6.40952
Chr1:7365601-7366300			39.3689	0.317257	37.5094	-0.407285	0.197628	-9.83997	1.70316	-9.5902	36.2171	-0.763661	45.6009	-0.423889	18.1818	-2.10975	25.7174	-2.08857
Chr1:7393001-7393500			59.3676	0.107551	53.065	-0.11622	1.48699	-8.97939	3.74532	-5.5597	52.5892	-1.29092	48.8722	-1.28971	36.6667	-3.35735	30.4498	-2.9367
Chr1:7604801-7605100			23.9529	0.0725901	29.4852	-0.076437	0.477327	-9.33308	0	-5.91338	0	-9.67251	0.813008	-9.50759	4.02145	-5.73489	0.701754	-5.89704
Chr1:7714801-7715300			32.0238	0.808342	36.3259	-2.00693	0.46729	-7.6601	0.66335	-7.41033	45	-1.05702	21.7723	-2.10669	18.9329	-4.79887	21.7697	-1.75275
Chr1:8254801-8255100			49.2035	0.240792	42.4149	-0.289195	9.25926	-8.55084	8.33333	-6.23068	36.1468	-1.5135	34.413	-1.32447	31.4136	-4.49497	14.9254	-4.70634
Chr1:8733201-8733700			32.1543	0.110318	30.0922	-0.119458	14.0963	-5.96668	14.7698	-5.1864	25.1318	-2.60568	24.0421	-2.56965	14.5527	-6.27538	17.5676	-4.51614
Chr1:9082601-9083100			21.3168	0.0449332	17.75	-0.0463778	0.297619	-8.60779	0.221729	-6.48355	17.1983	-1.40549	13.9615	-1.38142	6.96279	-4.23467	3.7234	-4.28541
Chr1:9174001-9174500			50.964	0.109473	46.3325	-0.118467	0.895522	-5.4932	0.617284	-5.03698	46.8404	-0.125811	51.0297	-0.365337	11.2069	-3.27352	6.91244	-3.33439
Chr1:9373001-9373900			33.7237	0.0637213	34.7762	-0.0666664	16.7223	-8.34158	19.369	-5.65885	21.8577	-4.59355	22.3711	-3.78273	19.8258	-5.84292	17.9744	-5.7327
Chr1:9626601-9627300			28.2432	0.292342	29.1451	-0.367037	0.943396	-9.08818	0.826446	-6.20614	33.0088	-1.01229	28.8845	-0.954346	16.0265	-4.53889	11.8203	-4.35668
Chr1:9762401-9762900			33.9697	0.139849	32.2064	-0.154875	0.790514	-9.80168	1.1925	-6.74455	31.0949	-1.1383	25.578	-1.05435	16.9371	-3.24002	13.1166	-3.31728
Chr1:9811601-9812100			31.0513	-0.00252668	39.5969	0.00252227	0	-9.54119	0	-6.12149	0	-9.88063	0.900901	-9.7157	1.78571	-9.84989	0.925926	-9.56458
Chr1:9852601-9852900			23.1176	0.241893	20.1068	-0.290786	2.68199	-10.1463	3.86473	-6.72656	18.3628	-1.04482	14.0476	-1.03305	4.77816	-4.1151	8.07799	-3.4554
Chr1:9925001-9925700			12.4085	-0.0231987	15.8027	0.0228315	0	-6.9482	0.364964	-4.3765	11.5726	-0.298948	14.0191	-0.227888	0.242131	-7.2569	0	-6.97159
Chr1:10144801-10145100			30.2245	0.327268	34.2428	-0.423981	2.44275	-8.1895	2.03704	-7.93973	18.4758	-1.02909	22.0826	-0.381014	4.33437	-5.32827	5.01567	-4.51245
Chr1:10568601-10569100			29.3431	0.115907	29.0034	-0.126039	2	-5.81929	1.44928	-5.56952	31.2914	-0.732458	25.8258	-0.864513	17.1171	-2.95806	10.2493	-3.52075
Chr1:10598001-10598300			15.5844	0.30828	34.6457	-0.392573	0.787402	-6.46585	0	-4.63112	31.25	-0.235432	29.8701	0.0178505	14.5455	-1.73016	0.847458	-1.73436
Chr1:10880801-10881100			27.8205	0.083076	32.7354	-0.0881537	0	-8.51935	0	-8.26958	0	-7.27383	1.19048	-8.69386	0.636943	-8.82805	0	-8.54275
Chr1:11083001-11083300			25.9194	-0.0111478	16.2047	0.0110623	0	-8.58776	0	-8.33799	17.602	-1.63257	6.49718	-1.39594	2.5641	-4.50414	2.5	-4.36322
Chr1:11740601-11740900			34.5372	0.172083	30.8732	-0.195425	0	-8.95009	0	-5.89297	35.7664	-0.466162	34.0164	-0.223132	1.72414	-9.25879	1.89394	-7.38852
Chr1:11935401-11935700			20.9639	-0.019022	16.3904	0.0187744	1.65289	-6.9025	0.543478	-6.65273	19.202	1.1632	19.3676	1.48141	2.66667	-4.88927	4.14013	-4.60397
Chr1:12010001-12010300			17.5532	0.0959171	21.8673	-0.102751	0	-6.17603	1.19048	-7.51122	10.0313	-1.41393	14.4737	-1.04068	6.31579	-2.94041	6.69291	-1.8071
Chr1:12435201-12435700			24.9527	0.12526	15.9204	-0.137179	0.968523	-8.43826	0	-4.2816	4.96454	-3.73331	6.71141	-3.18651	0.571429	-8.74696	0.793651	-6.87669
Chr1:12483001-12483500			28.2063	0.0862378	30.1741	-0.0917223	1.82371	-8.96365	1.4742	-7.12892	36.2912	-0.856005	29.7953	-0.767473	11.9099	-3.29507	18.6923	-3.70164
Chr1:12527201-12527700			23.6726	0.242491	24.2464	-0.291652	1.14504	-4.26177	1.65975	-3.7225	22.722	-0.495011	31.114	-0.38704	9.90566	-1.90751	7.61905	-2.02883
Chr1:12530201-12530500			31.6321	0.143154	34.7131	-0.158939	0.747664	-9.98991	1.96629	-6.28071	26.524	-0.630646	32.5145	-0.81791	19.5926	-3.06021	18.4481	-2.81363
Chr1:12594401-12594900			52.8571	0.207749	46.3592	-0.24278	1.52672	-4.98142	0.442478	-6.31661	44.3478	-0.530779	50.7614	-0.171036	26.2443	-3.41565	25.8216	-2.68288
Chr1:12646001-12646300			20.2765	0.0800201	23.913	-0.0847204	0	-7.96752	0.549451	-7.71775	1.48515	-4.2195	7.14286	-3.28405	0.425532	-4.81679	8.44156	-3.5986
Chr1:12691401-12691700			33.2913	0.228318	36.8311	-0.271371	1.14613	-8.39318	0.57971	-8.14341	33.3333	-0.567709	37.5158	-0.931064	20.8647	-3.02945	14.1093	-3.46238
Chr1:12839401-12839700			36.6472	0.180477	36.1742	-0.206326	11.9403	-5.30289	18.894	-8.51255	35.0769	-0.722375	41.6974	-0.988459	19.5489	-2.1762	17.0854	-1.79702
Chr1:12866801-12867100			32.4324	0.218808	32.4895	-0.258032	0	-6.13649	1.5625	-5.88672	0.925926	-4.154	3.2967	-2.85157	5.64516	-6.44519	0.847458	-4.57492
Chr1:13357201-13357500			41.7923	0.211091	41.8482	-0.24736	0	-6.6933	0.23753	-4.85856	39.3622	-0.882986	38.3444	-0.60102	24.1803	-4.19464	17.2691	-4.39476
Chr1:13837801-13838100			43.0868	0.0693099	46.9729	-0.0728085	1.67364	-5.84836	2.07254	-4.94651	28.0392	-0.668723	33.2707	-0.726938	9.65517	-3.03368	18.5567	-3.32156
Chr1:13896001-13896500			21.4863	-0.0546083	28.2769	0.0526165	8.67347	-6.82874	1.24688	-5.35658	22.069	-0.322686	27.3205	-0.651574	11.2613	-2.65631	7.67635	-2.76467
Chr1:14164201-14164700			27.0148	0.206397	29.7222	-0.240935	0.884956	-6.44941	1.66667	-5.91014	32.3281	-0.263547	26.0504	-0.166315	8.88031	-2.54433	11.257	-2.09584
Chr1:15984201-15984500			28.125	0.167718	32.4324	-0.189813	0	-8.08125	0	-6.24652	16.7665	-0.33854	30.7263	-0.60471	5.08475	-4.14203	2.51256	-3.71233
Chr1:16142201-16142700			40.1575	0.0918631	35.0694	-0.0981127	13.1579	-6.10297	11.8304	-5.00521	37.5	-0.236862	35.0669	-0.291073	25.3638	-2.25787	20.2733	-2.33977
Chr1:16488801-16489100			22.3505	0.113609	32.2778	-0.123327	7.55735	-7.23408	7.31707	-4.66238	20.6546	-1.30673	15.4655	-1.43131	5.52585	-4.37285	8.85122	-4.08755
Chr1:16773601-16773900			31.5891	0.0754723	46.0486	-0.0796396	5.59441	-7.37531	3.14685	-5.01006	37.605	-0.220224	40.7473	-0.267503	13.0435	-2.42348	16.75	-3.15078
Chr1:16792201-16792500			39.0728	0.274696	36.478	-0.339598	0.775194	-6.96196	0	-5.12723	13.8462	-0.997618	26.3158	-1.25383	14.6667	-3.81123	9.09091	-3.52592
Chr1:17299801-17300300			22.9021	0.196728	22.837	-0.227855	4.6729	-9.28395	4.41379	-7.44921	26.4348	-0.373085	25.2081	-0.585012	7.54148	-3.32586	6.09929	-2.9323
Chr1:17418401-17418700			23.3708	0.211536	28.9791	-0.247971	0.231481	-6.26972	0.379507	-6.01995	25.1455	-1.32375	26.6292	-1.39983	14.6617	-4.07592	10.4938	-2.83368
Chr1:17831201-17831700			27.1373	0.0985293	31.5789	-0.105755	0.775194	-7.86184	0.725953	-6.02711	28.8016	-1.3811	21.5563	-1.43644	6.13139	-3.92262	7.26601	-5.07788
Chr1:18047801-18048100			25.9781	0.204142	24.3667	-0.237865	0	-9.04278	0.819672	-5.33358	4.29185	-6.2123	4.74138	-6.40994	2.87356	-7.76652	4.04624	-5.89625
Chr1:18165601-18166100			19.5804	-0.105283	12.0104	0.0981197	0.333333	-5.67209	0.3367	-5.42232	0	-1.15354	3	-1.20274	0.673401	-2.28035	0.904977	-1.30316
Chr1:18213801-18214100			24.1071	0.372404	16.5385	-0.503299	0	-4.20312	1.37931	-5.53831	11.3636	-1.26954	13.9623	-1.2077	1.33333	-6.09678	0	-5.81147
Chr1:18214201-18214500			23.5096	0.177534	20.7479	-0.202488	1.11111	-7.99593	0	-4.57623	18.609	-1.54095	23.4104	-1.76105	1.0101	-8.30463	0.892857	-5.69739
Chr1:18458001-18458300			34.3826	0.193812	30.597	-0.22395	0.609756	-7.52827	0	-7.2785	4.73373	-4.69778	0	-4.89543	0	-7.83697	0	-7.55167
Chr1:18640601-18640900			27.0588	0.272285	30.9013	-0.335916	1.31579	-8.24448	1.5873	-7.99471	28.0374	-2.47539	19.0476	-2.48825	16.4835	-4.30525	0	-3.62402
Chr1:18859401-18859700			42.2819	0.0422298	47.3552	-0.0435033	0	-7.69158	0	-7.44181	42.7099	-0.00311456	44.7619	-0.0651937	28.3784	-1.62524	33.3333	-1.44819
Chr1:18887601-18888300			25.6885	0.233086	23.3961	-0.278139	2.25141	-8.60493	0.121065	-6.7702	21.9083	-0.213047	19.0966	-0.0278945	1.83398	-2.8051	2.01923	-2.65104
Chr1:18931001-18931300			35.1402	0.351092	43.0502	-0.464994	1.41509	-6.9342	0.531915	-6.68443	12.628	-1.65893	20.712	-1.08634	0	-7.2429	0.943396	-6.95759
Chr1:19198001-19198500			32.9046	0.225071	34.5905	-0.266793	3.92857	-8.01021	0.724638	-7.76044	36.0544	-0.61043	29.5436	-0.450012	15.87	-2.28182	19.2771	-2.28765
Chr1:19226201-19226700			30.7177	0.204983	34.6394	-0.239009	1.86667	-5.66368	2.05128	-4.56591	10.1255	-2.4424	12.2088	-2.37875	3.2	-5.48695	0.460299	-5.68707
Chr1:19354201-19354500			22.6586	0.0956631	20.8333	-0.10246	0	-5.48853	0	-4.01636	4.90566	-3.165	13.4375	-4.07807	1.5748	-7.38219	0.632911	-7.09688
Chr1:19428601-19429300			24.2462	0.182877	26.3341	-0.20947	1.39165	-8.53626	0.961538	-9.87145	25.3989	-4.62777	20.7742	-4.27336	13.1313	-5.07237	7.90861	-6.44418
Chr1:19430401-19430700			36.8755	0.164458	43.0348	-0.185646	1.61663	-8.83288	4.01146	-6.08061	26.6522	-0.95476	26.9327	-1.08654	17.0608	-3.14911	22.1252	-3.12835
Chr1:19744201-19744500			39.2086	0.206138	47.3239	-0.240582	0	-7.4922	0.520833	-7.24243	29.3592	-0.593229	23.3696	-0.428302	26.9542	-2.12847	21.1221	-1.63295
Chr1:19861201-19861700			30.2113	0.202882	33.3564	-0.236156	6.17665	-9.10809	2.39064	-5.68839	31.4786	-0.378743	26.9726	-0.337151	12.4703	-3.3507	12.1637	-2.53157
Chr1:19944401-19944700			39.6429	0.367864	26.1111	-0.495006	0	-6.86879	0	-6.61902	59.4697	-0.0483584	44.863	-2.79538	12.8205	-4.00757	5.08475	-1.60678
Chr1:20024001-20024500			33.6729	0.220938	35.4569	-0.261001	0.361011	-7.02558	1.53374	-5.6383	28.0943	-1.10574	34.4507	-0.853131	2.75482	-9.65621	0	-6.56354
Chr1:20362801-20363100			67.2384	0.168072	69.7842	-0.190266	0	-9.94043	0	-7.36873	67.3077	-0.196386	77.2809	-0.299556	41.4384	-2.50094	54.8387	-2.28434
Chr1:20432801-20433300			20.062	0.0928815	21.1148	-0.0992753	0.980392	-8.73969	0.792079	-5.68256	18.8293	-1.53223	21.0877	-1.99534	5.60606	-3.55654	6.37813	-4.23952
Chr1:20462401-20462700			9.50413	0.068146	19.6507	-0.0715251	0	-6.79412	0.436681	-4.95938	1.36986	-5.54859	0	-3.26819	0	-7.10282	0	-6.81751
Chr1:20622201-20622700			26.7071	0.172687	22.4066	-0.196205	2.05339	-9.66397	3.72093	-5.50731	18.4783	-0.277186	27.8547	-0.174919	7.88382	-1.64624	13.4122	-1.79862
Chr1:20625001-20625300			24.4405	0.124518	21.6495	-0.136289	0	-8.32271	0.790514	-5.75101	10.7692	-1.38602	8.66667	-0.99737	1.65289	-8.63141	1.20482	-6.76114
Chr1:21392401-21392900			43.5312	0.254262	47.5198	-0.308868	0.248756	-9.02904	0.5	-7.1943	47.6992	-0.452594	43.2735	-0.707691	23.2497	-1.83789	26.6943	-2.20694
Chr1:21470001-21470500			43.2847	0.277606	39.761	-0.344065	0.958466	-8.61898	0.877193	-6.04728	2.12014	-4.71049	0.304878	-6.47156	2.7027	-6.12032	2.77778	-8.64237
Chr1:21507601-21508300			50.4549	0.353082	44.1404	-0.468504	0.291971	-8.04339	0.564972	-7.79362	44.7154	0.642314	45.6753	0.924208	31.9149	-0.805195	26.178	-1.19642
Chr1:21524801-21525300			41.5978	0.131031	47.7495	-0.144131	0.862069	-9.36694	0.469484	-7.53221	35.4839	-1.31836	34.7938	-1.24224	27.4151	-5.15208	27.8481	-4.26105
Chr1:21640401-21640900			51.6894	0.206593	56.9492	-0.241202	0.423729	-9.10437	0	-6.53267	50.3089	-1.22949	55.5315	-1.16514	22.4026	-3.85849	20.5031	-2.86098
Chr1:21947001-21947500			30.5643	0.115315	37.7049	-0.125339	0.881057	-7.77342	0.571429	-4.71629	37.6499	-1.12417	23.6045	-0.982145	11.1498	-3.83419	12.0603	-4.09637
Chr1:22443401-22443900			35.0835	0.128425	37.529	-0.140985	0.539084	-9.48833	0.209644	-9.23856	0	-9.82776	4.25532	-8.07788	0.232558	-9.79703	0.481928	-9.51172
Chr1:22447201-22447500			26.4151	0.428793	12.844	-0.612872	0	-6.77451	1.11111	-6.52474	13.4276	-1.2313	7.85714	-0.441221	0	-4.27585	0	-5.21294
Chr1:22743001-22743500			46.1385	0.171164	45.2722	-0.194239	1.45985	-8.46915	1.28617	-5.41203	39.0354	-0.769669	39.7047	-0.964181	15.0901	-4.87096	8.50575	-4.7921
Chr1:22985201-22985900			27.0758	0.126386	30.7295	-0.138531	0.477327	-7.04851	0.892857	-8.3837	0.73831	-5.27247	1.81113	-5.63806	0.460123	-7.35721	0.850547	-6.33494
Chr1:23068001-23068500			49.5112	0.125433	49.8375	-0.137386	0.30581	-8.8816	2.19298	-5.82447	40.6598	-1.38183	43.8061	-1.17959	13.1696	-4.79798	19.7691	-3.77571
Chr1:23097001-23097300			30.292	0.0234184	33.2864	-0.0238049	0.956938	-7.51022	1.88679	-4.93852	37.2477	-0.669748	32.1335	-0.718946	12.5265	-3.17507	17.1875	-3.28569
Chr1:23246801-23247300			48.6395	0.215976	44.3859	-0.254099	6.47059	-9.30249	5.49828	-6.73079	51.3477	-0.589354	41.5924	-0.496856	25.3879	-2.5559	34.0768	-2.14597
Chr1:23510001-23510500			13.6672	0.118621	13.9724	-0.129255	0.456621	-2.96307	0.13369	-3.9934	0.638978	-4.58261	0.172414	-3.13758	0	-2.71537	0.256082	-2.21594
Chr1:23907001-23907500			31.1828	0.180079	35.6083	-0.205806	1.99115	-9.311	0.268097	-7.47627	27.9202	-1.03941	34.7826	-1.15012	17.4274	-2.90545	17.0732	-2.4889
Chr1:23946801-23947100			27.8057	0.0677857	25.2971	-0.0711283	0.595238	-8.78644	0.5	-4.83623	5.625	-3.57129	11.9874	-3.28852	0	-9.09514	0	-8.80983
Chr1:24250801-24251100			47.6082	0.195206	51.0638	-0.225813	1.07527	-9.35677	0	-9.107	47.8992	-0.413118	45.6954	-0.511689	0	-9.66547	0	-9.38016
Chr1:24577201-24577500			49.7934	0.263801	54.5296	-0.323078	0	-6.23589	0.653595	-5.98612	54.0448	-0.425581	51.4894	-0.00101012	36.8902	-2.29666	40.2703	-1.4013
Chr1:24776801-24777100			23.1672	0.0517398	25.9901	-0.0536646	0	-7.4819	0.238663	-7.23213	0.518135	-7.82134	0	-7.65641	0	-5.46867	0	-7.50529
Chr1:24894201-24894500			22.4044	0.115714	20.7852	-0.125811	0.840336	-6.2192	0.956938	-5.96943	12.5	-2.21286	10.1215	-1.15849	7.69231	-5.79093	0	-5.50562
Chr1:24956601-24957100			27.786	0.0269743	18.6916	-0.0274882	0	-7.3951	0.393701	-4.8234	14.0625	-2.24268	6.61376	-2.81472	0.566572	-6.11883	0	-7.41849
Chr1:25033401-25033700			22.5	0.276188	18.9655	-0.341886	1.21951	-7.36101	1.32159	-5.52627	8.39329	-1.5507	10.4235	-1.09257	8.51064	-2.62531	4.56989	-2.99208
Chr1:25265801-25266500			23.1468	0.123805	22.1111	-0.135435	7.45785	-10.4422	4.9101	-8.60745	12.8901	-2.98072	13.7337	-2.90933	8.59213	-5.99599	5.01213	-6.37811
Chr1:25401201-25401700			30.5882	0.141344	39.6581	-0.15671	3.42612	-5.55899	5.7903	-4.57225	35.3033	-0.385353	28.0069	-0.472968	16.0377	-2.32337	23.5205	-1.67549
Chr1:25536601-25536900			14.7727	0.335603	20.1893	-0.438121	0	-9.97634	0	-5.08272	8.55615	-1.388	5.39216	-1.13126	0.724638	-5.07559	1.14943	-4.16685
Chr1:25928401-25928900			28.0807	0.189045	36.0421	-0.217606	6.02679	-6.77631	7.81563	-5.78957	26.1165	-0.586968	33.2703	-0.622894	15.0888	-2.64761	13.47	-2.45393
Chr1:26083801-26084100			34.1317	0.0904288	22.7053	-0.0964782	2.43902	-7.68559	1.16279	-6.21343	14.2857	-0.57382	9.48276	-0.748099	8.69565	-3.23941	12.2807	-3.22786
Chr1:26185601-26186100			19.555	0.229569	16.5816	-0.273143	4.15094	-6.69543	0	-6.44566	6.48855	-3.12797	6.03448	-4.54801	0.52356	-7.00413	0.3663	-6.71882
Chr1:26196201-26196500			43.0727	0.50564	40.813	-0.785262	0	-6.62853	0.406504	-6.37876	0.625	-6.96797	0	-6.80304	0	-6.93723	0.378788	-6.65193
Chr1:26197201-26197500			41.1765	0.1825	54.7993	-0.208975	0	-7.37773	2.98507	-4.80603	73.7662	0.299638	64.3059	0.168856	0	-3.43851	0	-5.0792
Chr1:26366601-26366900			27.2048	0.110257	27.5683	-0.119386	9.71787	-8.89194	8.86427	-5.83481	24.3697	-1.71567	27.3256	-1.31825	12.9167	-3.58593	14.2857	-3.18741
Chr1:27597201-27597700			30.7042	0.134132	37.9279	-0.147892	0.621118	-8.48104	0.277778	-6.6463	13.1274	-3.26589	7.91139	-3.52626	1.0582	-5.0893	8	-4.41697
Chr1:28051201-28051700			40.9836	-0.148282	45.8791	0.134452	0	-9.47095	1.69014	-9.22118	45.435	-1.33871	41.8259	-1.22339	22.288	-2.72436	24.7505	-2.64885
Chr1:28105401-28105900			34.4227	0.254063	45.1044	-0.308575	3.7234	-7.20145	0	-5.72929	35.2989	-0.567428	32.4742	-0.16326	3.82166	-5.39467	3.32851	-5.10937
Chr1:28293401-28293700			74.2574	0.0572974	48.1481	-0.0596674	0	-6.35751	0	-6.10773	44.4934	-0.674575	39.5604	-1.32256	6.66667	-3.85885	4.5977	-6.3809
Chr1:28844001-28844300			11.1663	-0.251611	20.1201	0.214177	0	-5.76498	0	-5.51521	5.45455	-2.64498	6.62983	-2.76956	0	-6.07368	0	-5.78837
Chr1:28993801-28994100			14.0884	0.221265	19.8135	-0.261457	0.584795	-5.83097	1.27389	-5.5812	16.4983	-1.77809	10.6299	-2.09859	1.85185	-6.13967	2.83019	-5.85436
Chr1:29312801-29313100			22.6277	0.259885	19.0476	-0.317216	2.51397	-6.96019	1.31579	-5.12546	16.4223	-0.823893	19.1257	-0.564844	6.32911	-1.98349	8.42697	-2.33973
Chr1:29769001-29769300			18.4615	0.158678	20.4398	-0.178312	4.77308	-6.36824	2.65866	-6.11846	17.4271	-1.28141	11.8644	-0.709855	4.80687	-4.35501	6.39386	-2.69119
Chr1:29940201-29940700			22.4886	-0.0874233	24.156	0.082427	4.4226	-6.31581	0.3003	-6.06604	10.2304	-2.56779	13.3212	-2.2424	1.84162	-6.62451	0.816327	-6.33921
Chr2:179801-180100			42.2277	0.201575	47.4107	-0.234385	0.826446	-5.95891	4.28571	-4.86114	38.4368	-0.435401	38	-0.54246	39.3407	-2.36072	18.3398	-2.07541
Chr2:267801-268100			17.5603	0.0237397	18.3099	-0.0241369	4.49438	-6.00329	0.930233	-4.53113	10.6849	-1.81917	10.2757	-1.92987	3.9801	-4.43752	1.74216	-4.15222
Chr2:368401-368700			52.2727	0.0695904	46.5455	-0.0731181	0.444444	-5.89245	0.970874	-7.22764	52.819	-0.503961	36.612	-0.432748	35.0318	-1.95322	27.2374	-2.45641
Chr2:473601-474100			19.337	0.149442	18.0602	-0.16673	0.483092	-7.05386	0.341297	-4.48216	0	-7.39329	0	-7.22837	0	-7.36256	0	-7.07725
Chr2:537401-537900			31.5202	0.149388	29.8824	-0.166663	9.97567	-6.05896	10.2469	-4.9612	20.9665	-2.31094	20.966	-2.04761	14.1762	-3.6452	15.1079	-4.01197
Chr2:560201-560500			36.6883	0.186251	48.1375	-0.213911	0.611621	-9.85304	0.952381	-6.43335	41.7241	0.330102	47.4971	0.577001	20.7447	-1.43042	22.7994	-1.42111
Chr2:734601-734900			17.1717	0.0805584	13.8298	-0.0853241	0	-5.50363	1.07527	-6.83882	0	-7.42803	0	-3.35621	0	-4.58994	0	-4.79006
Chr2:904201-904500			20.098	0.0184041	22.3262	-0.018642	14.7541	-8.15506	0.97561	-7.90529	21.2891	-0.605753	15.4545	-0.845753	4	-4.07144	3.9604	-3.78614
Chr2:904601-904900			32.8567	0.17414	34.1611	-0.198082	1.36986	-6.53017	0	-7.86536	33.7013	-0.693018	36.1884	-0.742748	9.82265	-3.77998	12.9088	-3.28054
Chr2:905201-905500			43.0493	0.161346	51.4286	-0.181689	0	-6.95502	0	-6.70525	0.78125	-7.29445	0	-8.71449	0	-8.84868	0	-6.97841
Chr2:919401-919700			17.4129	0.225134	16.0211	-0.266882	0	-7.53186	0.961538	-5.69712	23.0024	-0.293863	20.9836	-0.448977	1.0582	-1.86328	3.44828	-2.60105
Chr2:983801-984300			32.5792	0.0229881	31.319	-0.0233603	5.131	-6.14443	3.91304	-5.89466	26.5692	-2.14759	20.6983	-1.74605	13.6691	-4.38274	11.5551	-4.78932
Chr2:1111001-1111300			26.738	0.165452	31.8376	-0.186915	2.36686	-7.05277	1.70648	-4.35821	19.6787	-1.16767	15.6352	-0.968843	9.83607	-3.13051	15.5932	-3.14805
Chr2:1111601-1111900			33.1695	0.142449	46.7742	-0.158071	0.558659	-6.93762	0	-3.51792	28.5714	-0.973274	27.5	-0.922303	22.9508	-2.49143	15.655	-2.87355
Chr2:1170401-1170700			18.0064	0.201616	14.2857	-0.234441	0	-5.88761	1.05263	-5.63784	10.6109	-1.47216	16.4179	-1.53856	0	-4.61135	0.595238	-2.45157
Chr2:1277801-1278300			20.0486	0.175278	20.9335	-0.199556	0.397614	-7.9366	0.733945	-7.68683	12.8492	-1.09613	13.0277	-1.57195	2.9703	-3.03585	7.17054	-3.10201
Chr2:1637201-1637700			34.7448	0.390362	40.6832	-0.536842	1.2685	-8.29293	0.821918	-8.04316	28.5904	-1.26604	35.8708	-0.395977	25.3129	-1.44176	18.6344	-2.25023
Chr2:1715801-1716300			33.0674	0.28922	36.3897	-0.36212	2.39774	-9.01783	2.34009	-5.30862	33.8896	-0.738878	32.5885	-0.523452	22.6994	-2.48104	16.9162	-2.8124
Chr2:1912401-1912700			25.5639	0.169761	26.3473	-0.192434	11	-6.4101	10.1124	-6.16033	11.7647	-2.10568	24	-1.54022	1.66667	-6.7188	1.28205	-6.43349
Chr2:2014601-2015100			22.3183	0.134132	16.4114	-0.147892	0	-5.7174	1.23839	-2.66028	13.1111	-0.32892	10.9489	-0.219488	5.51724	-3.21875	3.11751	-1.65333
Chr2:2082201-2082500			13.3051	0.308617	17.759	-0.393121	2.23752	-7.74829	0.63593	-4.69117	9.16149	0.274214	11.094	0.301199	1.27877	-8.05699	0.483871	-7.77169
Chr2:4143401-4143700			26.2295	-0.103072	15.6164	0.0961964	1.18343	-8.25585	1.04895	-6.28025	12.7424	-1.77314	16.2162	-1.62598	0.719424	-4.83036	3.5461	-4.56183
Chr2:5022801-5023900			27.7051	-0.0289517	27.8787	0.0283821	9.08766	-7.31424	7.10848	-7.06447	16.3965	-3.17255	12.9305	-2.44436	12.0205	-3.71605	13.0818	-3.49633
Chr2:5542201-5542700			41.6486	0.323851	36.8316	-0.418249	1.84659	-9.91178	1.01523	-5.41408	38.3644	0.205143	37.3863	0.424479	20.79	-2.49938	19.9792	-2.34271
Chr2:5917601-5918100			29.0749	0.177289	22.9058	-0.202169	1.12888	-8.28176	0.729927	-5.71006	24.4528	-0.653491	21.6197	-0.450646	3.14136	-5.13103	4.26759	-4.10876
Chr2:5924801-5925100			38.4181	0.0477363	41.9087	-0.04937	4.20168	-4.28615	4.41176	-3.18838	45.122	0.401217	48.4472	0.250838	24.0566	-1.96258	23.1818	-1.58707
Chr2:5940201-5940500			40.2116	0.327724	40.7407	-0.42475	0	-6.30321	0	-6.05344	37.9147	0.323136	19.5946	0.18049	18	-3.44199	0	-2.62617
Chr2:6215601-6215900			21.7839	0.0985293	20.944	-0.105755	0	-6.27688	0	-5.29014	9.42857	-2.36839	7.97721	-2.5445	1.74564	-4.26365	1.25786	-4.71531
Chr2:6402601-6402900			36.3868	0.109414	54.8969	-0.118398	5.46875	-9.0833	0	-6.33103	48.2051	-0.547243	48.1928	-0.68922	21.7252	-2.49718	33.2258	-2.43899
Chr2:6544201-6544700			44.8241	0.0794166	45.0912	-0.0840442	0.280112	-8.57331	0	-6.00161	35.5677	-0.65065	44.0299	-0.776275	1.05263	-7.29705	0.696864	-5.42678
Chr2:6772401-6772700			27.934	0.21696	34.3842	-0.255463	12.3711	-6.08681	9.11392	-7.422	22.6048	-3.15323	16.7323	-2.42002	13.9706	-3.73255	14.8903	-3.44724
Chr2:6813001-6813300			18.4211	-0.0869521	19.2725	0.082008	3.66906	-6.64058	2.92398	-4.80585	10.3734	-1.2521	10.7551	-1.20038	2.96022	-4.62736	4.01487	-3.49405
Chr2:6871001-6871300			20.8511	0.295311	26.3538	-0.371738	0	-6.28455	0.704225	-4.44982	27.4627	-2.23167	22.7273	-1.50486	0.884956	-6.59325	5.12821	-4.72298
Chr2:6948401-6948900			24.7156	0.176907	23.6657	-0.201672	0.688073	-8.80576	1.05263	-5.38606	18.345	-0.541567	18.2328	-0.46063	9.83302	-2.88564	8.79828	-2.60033
Chr2:7033401-7033700			16.3934	0.0961493	20.3966	-0.103018	4.10959	-7.35463	0	-5.5199	11.2462	-4.88671	10.8179	-3.28122	2.53807	-5.34141	2.12766	-7.37803
Chr2:7080401-7080900			22.878	0.174806	23.3702	-0.198945	1.72101	-5.73106	1.71717	-5.96672	18.3824	-1.80104	18.0219	-1.45554	10.1924	-3.42085	8.63076	-3.60761
Chr2:7370801-7371100			35.3591	0.237942	37.4138	-0.28509	3.80952	-7.15483	0.502513	-5.3201	30.6867	-2.00242	26.5182	-1.60142	9.72644	-4.65618	2.47934	-3.47779
Chr2:7650401-7650700			14.9606	0.102526	25.974	-0.110373	0.490196	-7.03165	0	-6.78188	18.4332	-1.58973	11.33	-2.16176	6.66667	-3.09242	5.12821	-7.05504
Chr2:7720801-7721100			16.43	0.045668	22.0379	-0.047161	0	-7.0344	1.57895	-6.78463	27.1739	-0.964445	16.609	-1.48099	3.0303	-4.53574	0	-4.25044
Chr2:7875201-7875500			19.9531	0.295524	19.9762	-0.372078	0.200803	-7.75202	1.44928	-5.91728	8.59375	-4.39101	4.44965	-3.53421	1.46341	-6.47575	2.82776	-5.45348
Chr2:7905801-7906900			40.2062	0.214552	41.8158	-0.252129	0.171821	-9.30052	0.621118	-5.88082	41.0345	-0.343036	42.1228	-0.0805624	25.8579	-2.14161	27.3376	-2.10474
Chr2:8017401-8017900			22.6581	0.0792684	23.7711	-0.0838783	0.489396	-7.05491	0.343249	-3.99778	20.7983	-0.707842	20.8955	-0.359051	7.09877	-0.0874822	8.55263	-0.448943
Chr2:8198201-8198700			27.7191	0.28149	22.3445	-0.350062	4.69484	-8.17991	4.72313	-5.12279	23.2453	-0.987969	20.6282	-0.854577	10.0135	-3.84476	8.41584	-4.50287
Chr2:8200001-8200300			36.3704	0.177111	38.2775	-0.201937	2.70758	-8.13581	5.5788	-4.71612	32.657	-1.761	24.9497	-1.49014	11.2727	-4.35705	11.1957	-4.25231
Chr2:8332801-8333100			26.1104	0.216314	25.5878	-0.254567	0.549451	-6.91786	0.36036	-4.34616	14.2173	-0.847907	17.6344	-1.25948	8.0402	-3.31967	1.42349	-4.1339
Chr2:8383401-8383700			24.0854	0.267275	39.1403	-0.328313	7.44186	-7.26636	5.21739	-4.69466	30	-1.41598	26.383	-1.82616	23.7113	-3.87462	3.79747	-3.20229
Chr2:8657801-8658100			10.3448	0.151776	20.5993	-0.169641	0	-6.26303	0.552486	-7.59822	11.1111	-1.39301	0	-1.15213	0.869565	-8.15669	0	-7.87138
Chr2:8667001-8667300			26.1209	0.0221422	21.6086	-0.0224873	1.00756	-6.70582	0.990099	-4.13412	19.0476	-1.11452	18.711	-1.92613	2.22222	-3.55509	10.0515	-3.55929
Chr2:8765401-8765700			17.6966	0.030342	20.4134	-0.0309939	6.38889	-6.67397	1.0989	-2.96476	5.86207	-2.48984	9.60961	-2.20462	3.89105	-4.66074	3.43348	-6.69736
Chr2:8939401-8939700			21.9355	0.290131	21.9931	-0.363551	2.38095	-7.58807	1.00503	-5.75334	9.51276	-1.86142	17.2535	-1.74021	0.393701	-4.19633	6.25	-4.15203
Chr2:9059401-9059900			41.6667	0.239043	42.5532	-0.286673	5.29101	-8.48009	2.66344	-4.77089	33.7286	-1.12604	32.7089	-0.906411	27.8689	-1.96862	26.8966	-2.39496
Chr2:9344401-9345300			30.2568	0.0998323	29.7361	-0.107258	3.35637	-10.0443	5.16949	-6.98714	24.7734	-0.993533	23.9588	-1.04136	11.9415	-3.72361	9.8434	-3.10187
Chr2:9644001-9644500			19.6078	0.20047	20.6935	-0.232892	0	-7.49787	0.666667	-4.92617	21.6456	-0.677431	19.8653	-0.359492	5.92593	-7.80657	3.23741	-5.9363
Chr2:10317801-10318300			33.5019	0.208652	38.1902	-0.244015	0.833333	-7.54834	1.64609	-4.49121	31.9767	-0.64937	38.4946	-0.562976	14.878	-1.9744	27.6119	-1.79037
Chr2:10318401-10318700			26.6667	0.17414	37.0117	-0.198082	3.62903	-7.46306	0	-7.21328	25.1504	-0.683551	24.8288	-0.626338	13.8053	-1.9904	16.9014	-1.93186
Chr2:10549801-10550300			26.1504	0.0552432	26.1287	-0.0574431	0.985222	-5.01561	0.746269	-7.57319	22.1591	-0.796075	28.6344	-0.899438	5.26316	-3.73934	6.08466	-4.14591
Chr2:10590401-10590900			33.7675	0.0366747	31.1806	-0.0376314	4.35967	-8.99432	2.5641	-5.68566	29.7297	-1.31324	32.4219	-1.53221	11.6279	-5.67853	11.3402	-5.24513
Chr2:10973001-10973500			42.4965	-0.0192634	56.0606	0.0190096	0.4914	-7.27232	0.203666	-5.43758	45.9459	-0.669238	39.4645	-0.307274	20.2941	-1.60374	29.0598	-2.01031
Chr2:11058201-11058500			35.727	0.213547	32.9839	-0.250741	4.62232	-8.40162	5.73183	-5.3445	29.3722	-0.680363	29.0025	-0.559323	17.7305	-2.23459	18.6508	-2.31649
Chr2:11076001-11076300			42.7962	0.223996	47.8927	-0.265282	0	-8.67259	0	-8.42282	45.9559	0.0621185	42.9467	0.110006	15.9453	-2.18687	16.6276	-2.03777
Chr2:11177001-11177500			35.4324	0.0723197	37.2129	-0.0761372	0.116414	-8.96973	2.53025	-7.98299	33.9073	-0.898361	28.8478	-1.19977	20.9222	-3.70352	19.3697	-3.33968
Chr2:11400201-11400500			24.3902	0.221477	32.2404	-0.261754	1.14943	-6.96485	2.58065	-6.71508	16.1616	-1.28192	18.8679	-0.764319	5.30973	-3.18609	15.4762	-2.13026
Chr2:11920601-11921100			19.337	0.179267	26.8722	-0.204746	0.568182	-9.52355	0.314465	-5.57334	13.5484	-1.57297	4.86726	-2.13582	5.69395	-3.4924	2.96053	-3.81902
Chr2:11964801-11965100			14.8021	0.186822	16.9912	-0.214665	1.94175	-6.83703	0	-4.26533	2.4911	-7.17647	0	-7.01154	0	-7.14573	0.393701	-6.86042
Chr2:12175201-12175500			19.6581	0.0146657	18.6501	-0.0148163	2.5974	-6.61627	0	-4.78154	19.256	-0.187523	10.0917	0.0293985	0	-5.34001	3.14961	-5.0547
Chr2:12242801-12243500			17.5333	0.164155	19.7855	-0.18526	0.875274	-9.16239	0.209644	-6.10526	11.0357	-1.48502	15.4074	-1.34254	2.05479	-9.47109	0.862069	-5.72635
Chr2:12409801-12410500			22.5627	0.253433	21.1851	-0.307645	0.631579	-5.65835	1.35952	-4.30904	16.6667	-1.54775	16.3717	-1.10883	5.90219	-3.21982	5.33333	-3.35981
Chr2:12622801-12623100			29.8103	0.108063	19.5946	-0.116817	4.72973	-7.8917	7.14286	-4.1825	6.43275	-2.61643	2.85714	-2.39379	1.85185	-6.61544	2.77778	-6.33013
Chr2:12725201-12725700			60.6142	0.116076	55.3641	-0.126239	0	-9.00253	0	-5.9454	62.5772	-0.694504	55.9545	-0.610982	1.96078	-5.40434	8.06452	-6.21856
Chr2:13232801-13233100			38.2619	-0.117658	35.7459	0.108782	7.22222	-6.05285	8.78661	-5.80308	36.0738	-6.39229	39.1791	1.22385	5.40541	-2.11362	12.4365	-1.03185
Chr2:13375001-13375500			44.0964	0.259989	51.7776	-0.317372	1.63934	-8.63137	1.95122	-6.79663	24.9198	-1.19602	33.7017	-1.70784	23	-3.10718	20.3652	-3.70056
Chr2:13717201-13717900			22.0426	0.303593	23.1833	-0.384987	1.57635	-9.39025	0.634921	-5.97055	16.0056	-0.677115	11.3737	-0.67906	5.30612	-3.22321	4.43686	-2.87448
Chr2:14392601-14393100			25.3406	0.297822	19.7248	-0.375735	1.15207	-7.91808	0	-7.66831	23.7624	-0.41831	13.486	-0.331035	4.85714	-2.55435	11.1111	-2.81219
Chr2:14555601-14555900			16.6667	0.0311631	13.6364	-0.0318511	0.75188	-5.68502	0	-5.43525	8.125	-1.26957	9.34579	-1.6116	0	-5.99372	0	-3.38649
Chr2:15110001-15110500			32.077	0.255902	31.7416	-0.311295	0.252207	-8.73656	0.176056	-6.90183	5.49451	-5.37556	12.7889	-4.51875	0.238663	-7.4603	0.702576	-8.75995
Chr2:16422801-16423300			17.4237	0.189581	17.734	-0.218317	1.41732	-8.17707	1.07991	-5.11994	9.20245	-3.09024	8.94207	-4.10365	4.5977	-6.9008	2.15385	-5.87853
Chr2:16798601-16799100			26.5332	0.240349	26.0825	-0.288555	1.32979	-9.67309	0	-9.42332	17.4785	-0.210012	19.5876	-0.337826	9.00383	-1.94287	14.7567	-2.90207
Chr2:16920801-16921100			23.4672	0.347592	30.2491	-0.458853	1.44231	-6.1521	0.358423	-5.90233	28.4153	-0.819111	20.9549	-0.77202	2.30415	-3.65345	3.79747	-4.59053
Chr2:16952401-16952900			28.0677	-0.0602961	18.6846	0.0578769	1.59574	-7.2636	0.609756	-5.13935	0.308642	-9.18799	0	-6.70114	0	-9.15726	1.74672	-8.87195
Chr2:17307401-17308100			37.2625	0.0381183	34.379	-0.0391528	0.574713	-8.79445	0.280112	-8.54468	2.99728	-6.63139	2.91971	-6.85348	0	-10.6881	1.10865	-7.59545
Chr2:18091801-18092100			43.4394	0.150815	48.1771	-0.168442	4.54545	-8.51421	0.671141	-6.67948	42.8054	-1.48733	35.7008	-1.3224	24.838	-3.26833	22.964	-3.49321
Chr2:18093001-18093300			63.2579	0.132731	67.6047	-0.146192	1.51515	-7.05359	5.06912	-6.17579	55.4513	-1.01483	65.9429	-0.809485	38.9423	-2.6873	41.704	-2.95899
Chr2:18165801-18166300			28.7225	0.185637	29.8404	-0.213101	1.38632	-9.37295	1.20586	-5.21629	25.3356	-1.41318	28.6368	-1.48676	11.5756	-4.55237	12.2363	-4.18689
Chr2:18387801-18388300			29.3624	0.211912	36.5503	-0.248489	1.7316	-9.48493	2.70758	-4.84284	27.2289	-1.22074	25.5	-1.10102	8.83721	-3.81635	10.9524	-4.01647
Chr2:18390801-18391300			33.1144	0.250081	26.4655	-0.302713	0.392927	-7.56769	0.813008	-5.55238	24.1111	-1.01231	23.5981	-1.16628	9.30788	-3.82328	6.34441	-3.64622
Chr2:18395801-18396300			19.7115	0.176125	18.1719	-0.200656	0.681818	-10.4008	0.771208	-7.09209	17.0084	-1.42203	14.9918	-1.49578	3.34395	-5.52623	4.5283	-5.43926
Chr2:18803401-18804100			20.4292	0.217099	27.3764	-0.255657	0.320513	-6.31878	0.578035	-7.65397	26.7949	-0.825321	25.8412	-1.33678	10.4545	-3.16804	9.84043	-4.22669
Chr2:18890201-18890700			28.4411	0.155461	32.2264	-0.174259	5.08475	-6.5725	2.72727	-3.51537	21.8462	-0.536897	20.2442	-0.816272	15.4605	-4.07385	14.7427	-2.07233
Chr2:18957401-18958100			34.6659	0.239043	34.0554	-0.286673	0.383142	-8.48009	0.555556	-6.64536	34.2089	-1.2421	31.1565	-0.741714	17.8934	-2.68027	14.433	-2.48112
Chr2:19374201-19374500			23.0169	0.188003	24.7423	-0.216227	6.12245	-7.2195	0.722022	-5.38476	19.1375	-2.00434	19.3548	-1.61264	3.48837	-5.20627	2.5641	-5.65793
Chr3:201-500			19.2982	0.11997	22.8381	-0.130859	0	-7.18118	0.564972	-4.60948	0	-5.93565	0.322581	-7.35569	0.806452	-7.48988	0	-7.20457
Chr3:43001-43300			50.8361	0.0906533	51.2739	-0.0967338	0	-5.57744	0	-5.32767	49.5968	-0.244447	55.2	-0.260093	26.2195	-2.1857	43.8462	0.0138806
Chr3:132601-132900			20.2353	0.0893787	22.2905	-0.0952838	0.3861	-8.62385	0.621118	-8.37407	11.9101	-0.627892	15.7973	-0.885466	0	-8.93255	0	-8.64724
Chr3:156001-156300			19.1176	0.188897	28.084	-0.21741	10.7527	-7.89576	4.814	-6.06102	22.4528	-1.31633	21.0728	-1.08158	7.0632	-3.07518	10.8772	-3.39559
Chr3:451801-452300			35.1459	0.222991	29.3401	-0.263873	3.65449	-9.83742	0	-8.00268	29.2254	-0.326666	20.6262	-2.79276	4.7619	-3.80627	3.57143	-2.96599
Chr3:495601-496100			36.4603	0.0594998	36.3553	-0.0620596	3.63636	-4.17598	0.488998	-2.82667	24.3151	-1.83092	22.963	-0.96802	0.753769	-3.5916	1.8018	-2.7588
Chr3:1166201-1166900			15.5689	0.033684	18.9762	-0.0344893	0.731261	-8.25559	0.634249	-8.00582	16.3542	-0.051993	21.0578	1.18645	2.0649	-2.4982	2.76339	-4.81955
Chr3:1607201-1607700			23.6385	0.310562	21.6371	-0.39629	2.36635	-7.90534	2.96053	-6.0706	15.6448	-1.83538	13.3956	-1.47993	8.96337	-3.82172	8.50515	-3.6808
Chr3:1951401-1951700			51.2453	0.121724	46.8346	-0.132949	0.684932	-7.37108	0.220751	-7.12131	2.21402	-4.54059	2.95699	-7.54559	0	-7.67978	0.993377	-7.39447
Chr3:2617201-2617500			23.4114	0.275544	27.1111	-0.340899	0.985222	-7.53781	1.02041	-4.48068	19.186	-0.459392	19.5122	-0.746533	8.03571	-2.63706	8.17308	-2.51681
Chr3:2799001-2799300			31.8408	0.264365	33.4826	-0.323926	0	-6.84601	0.357143	-8.1812	32.6037	-1.02222	32.3488	-1.38632	19.0196	-3.18509	16.0305	-3.16897
Chr3:3204601-3205500			29.5955	0.234281	30.0069	-0.279845	0.629921	-6.30159	2.18978	-7.63678	27.1366	-0.546512	28.2836	-0.545365	13.9683	-2.00543	11.3052	-2.4181
Chr3:3497401-3498100			24.9492	-0.00592878	27.0905	0.00590452	4.5122	-8.025	2.96443	-6.19026	21.3557	-1.16476	25.9518	-1.28064	10.1435	-3.04829	12.0378	-3.65607
Chr3:3538801-3539300			36.4718	0.288776	45.8185	-0.361422	0.934579	-6.21484	2.28137	-4.52449	43.0057	-0.266231	33.8106	-0.472187	23.2258	-2.38838	28.7179	-2.20009
Chr3:4262801-4263500			47.5347	-0.114726	43.2388	0.106271	0.376884	-7.2489	0.25	-6.99913	44.802	-0.388665	46.3623	0.213214	28.6106	-1.40785	19.195	-1.49093
Chr3:4752801-4753300			33.5065	0.206822	47.3239	-0.241514	3.4749	-5.70378	3.84615	-6.19097	37.3494	-0.315296	35.1931	-0.0657909	29.771	-1.62016	22.2857	-1.39089
Chr3:5839401-5840500			29.1513	0.210826	32.1118	-0.246996	0.634249	-8.60529	0.4158	-8.35552	29.1102	-0.682629	31.9139	-0.546177	16.8627	-1.71432	9.20755	-1.40951
Chr3:6344801-6345100			36.1829	0.251567	41.9954	-0.304896	0	-6.52256	0	-6.27279	16.6247	-3.69208	12.8049	-2.44915	0	-6.83126	0	-6.54596
Chr3:6624401-6624700			18.254	0.0584146	18.8791	-0.0608799	0	-5.79312	0	-5.54335	17.4274	-1.74024	9.12281	-2.26719	6.15385	-3.29447	2.41546	-5.81651
Chr3:6668401-6668700			49.1589	0.157007	47.4194	-0.176204	5.7971	-6.88583	1.42857	-5.89909	46.2963	-1.2029	32.716	-1.05284	23.3577	-4.25593	20.9424	-3.6362
Chr3:6809801-6810100			29.9748	0.191253	21.6901	-0.220539	0.510204	-6.13335	0	-5.88358	1.53846	-4.15086	0	-4.7229	0	-6.44205	0	-3.83482
Chr3:7288201-7288500			9.14634	0.317487	21.4612	-0.407666	9.61538	-6.38682	0	-6.13705	2.35294	-3.26683	0	-4.97637	1.33333	-5.11056	0	-6.41022
Chr3:7634401-7635100			44	0.112094	45.8848	-0.121543	0.21692	-9.00651	1.02975	-8.75674	39.0684	-0.030795	49.4409	0.304812	20.0881	-2.25993	19.7122	-1.97462
Chr3:7845001-7845500			21.6783	0.0259834	23.2902	-0.0264599	1.06132	-5.13506	0.840336	-4.88529	20.2752	-1.04715	21.9965	-1.19499	6.68605	-3.45545	8.13397	-3.26716
Chr3:8138601-8138900			27.8049	0.059936	19.0896	-0.0625344	1.76991	-9.10705	0	-5.68736	0.507614	-9.44649	0	-9.28156	0	-7.83079	0.775194	-9.13045
Chr3:8644401-8644700			19.2308	0.375567	33.4572	-0.509121	0.671141	-6.35239	0	-2.9327	22.8013	-0.388049	3.06122	-0.223122	0	-3.49117	22.5	-2.4689
Chr3:8659601-8660300			21.5297	0.0589117	19.5373	-0.0614201	0.341297	-5.93988	0.829876	-5.69011	16.5414	-2.92882	10.4405	-3.22687	3.47648	-5.40059	3.39623	-4.03728
Chr3:8944601-8945300			36.3928	0.113214	34.1085	-0.122861	1.28	-7.9437	0.873362	-3.99348	32.4659	-0.72089	30.5947	-0.666994	16.8854	-1.91255	23.494	-2.47524
Chr3:9236601-9236900			44.3182	0.313324	40.8451	-0.400811	15.9091	-5.88151	30.9735	-3.30981	37.4046	-1.17656	33.8889	-1.10183	35.0649	-4.60525	25.1656	-3.58298
Chr3:9256001-9256300			16.1972	0.2247	21.6867	-0.266271	0.413223	-6.03648	0.47619	-5.78671	7.93651	-0.10913	12.7586	0.017829	0.8	-2.25772	8.21918	-1.10568
Chr3:9595601-9595900			33.7481	0.158377	35.5802	-0.177933	0.943396	-9.6341	1.34228	-6.2144	33.0222	-0.574789	30.1691	-0.462092	0.362319	-8.35783	0.578035	-9.65749
Chr3:9692201-9692500			42.7253	0.0424096	40.1698	-0.0436942	21.1965	-7.10936	19.4366	-4.05223	37.8129	-1.38271	34.058	-0.74471	28.5307	-2.46386	25.8971	-3.22586
Chr3:9702801-9703100			28.7234	0.141531	35.7456	-0.156941	0	-7.59228	0	-5.57698	26.7218	-0.48381	13.1579	-0.547624	0	-3.59355	9.09091	-3.22336
Chr3:9713801-9714100			22.7771	0.01288	20.4688	-0.012996	9.52381	-7.22378	0	-6.97401	12.0805	-2.35376	17	-2.18883	2.55682	-7.53248	3.125	-7.24717
Chr3:9769201-9769500			44.941	0.306163	39.7196	-0.389139	0	-6.83508	6.43777	-7.32227	35.4967	-1.25327	33.1683	-1.53061	31.1475	-2.89585	27.0049	-2.58048
Chr3:9848201-9848500			30.3719	0.224836	33.3008	-0.266462	5.46875	-8.27371	0.442478	-5.70201	4.59184	-3.40369	18.1373	-3.18769	9.00243	-4.14501	13.7767	-3.90479
Chr3:9903201-9903700			23.8956	0.165548	24.2262	-0.187037	1.51515	-8.33071	0.532623	-4.91101	23.8219	-1.53059	26.5177	-1.40718	9.39908	-3.99555	7.32984	-8.3541
Chr3:10044601-10045100			20.6929	0.191531	20.1889	-0.220909	0.956023	-7.96751	1.73913	-7.71773	18.9516	-0.823126	13.587	-0.935815	0	-4.24646	3.71747	-4.08401
Chr3:10114201-10114700			31.8824	0.261599	26.0978	-0.319777	5.21542	-8.58364	4.77569	-8.33387	25.3165	-1.0062	30.5419	-1.30694	14.3113	-3.42202	12.87	-3.32163
Chr3:10177201-10177500			44.883	0.197	41.6776	-0.228219	0.980392	-6.57713	0	-6.32736	42.3313	-0.8942	39.7436	-1.54219	25.6757	-2.13094	22.695	-6.60052
Chr3:10254801-10255300			27.5383	0.272874	27.806	-0.336814	2.00211	-6.22682	2.42588	-7.56201	20.1427	-0.802489	24.3194	-0.568438	9.83747	-3.2625	8.20643	-3.92828
Chr3:10751001-10751700			23.8848	-0.267404	28.5084	0.225505	2.33393	-7.12967	2.09677	-6.87989	23.9571	-0.503318	18.7919	-0.929136	10.461	-1.65701	13.3515	-5.5681
Chr3:10752801-10753500			21.848	0.175462	24.5916	-0.199795	1.3267	-10.798	0.507614	-6.30026	20.3752	-0.848526	16.8712	-0.695177	8.85287	-3.67203	8.83249	-3.49043
Chr3:11095801-11096100			23.5354	0.229633	19.9525	-0.273233	0	-4.51001	0	-4.26024	10.1695	-1.88597	12.7404	-1.87716	2.22222	-5.55568	0.961538	-6.85533
Chr3:11097001-11097500			17.4194	0.139983	15.7848	-0.155039	0.198413	-7.44636	0.759494	-5.61163	2.15264	-7.7858	3.7037	-5.29895	2.10526	-4.58514	1.49813	-7.46976
Chr3:11140801-11141100			31.2804	0.170842	30.071	-0.193825	0.417537	-6.89692	2.079	-5.42476	29.2731	-0.349644	25.7576	-0.442073	15.1972	-2.4868	14.1553	-2.16543
Chr3:11279201-11279700			24.6546	0.242443	18.7865	-0.291582	0	-7.75732	0.540541	-6.12904	17.2026	-0.866018	20.202	-0.796379	4.74138	-3.35453	4.29448	-3.33446
Chr3:11751201-11751700			33.0011	0.119655	28.6344	-0.130484	0	-7.14961	0.25974	-6.89984	14.2349	-2.84519	16.0976	-3.23665	0.3003	-5.87334	2.04604	-7.173
Chr3:12142201-12142500			15.0776	0.0224542	22.1461	-0.0228092	0	-7.05761	1.86916	-6.80784	6.12245	-2.75319	5.6	-2.18773	5	-5.78135	0	-4.75908
Chr3:15904201-15904700			26.049	0.00850752	27.8696	-0.00855798	3.42541	-9.24387	1.96078	-5.72108	27.4086	0.270008	31.5173	0.320281	12.4432	-2.21569	13.2716	-2.19758
Chr3:15915401-15916100			31.4757	0.25796	30.3792	-0.31435	0.389321	-9.21224	1.38224	-8.96246	32.797	0.403978	33.3577	0.583361	19.0438	-1.10731	15.3696	-0.796836
Chr3:16089601-16090300			27.9776	-0.128409	29.0426	0.117908	2.3913	-8.91104	3.22581	-5.20183	29.6446	-0.539665	29.0718	-0.646753	15.1803	-2.91595	12.2781	-2.33452
Chr3:16193201-16193700			50	0.184051	51.5968	-0.211013	0.255102	-10.3538	0.719424	-5.58044	50.8021	-0.446472	55.3731	-0.400291	34.6008	-2.1272	29.4509	-1.70828
Chr3:16235601-16235900			29.0698	0.255913	22.3558	-0.311311	1.14943	-7.33043	0	-7.08066	14.1414	-0.107628	4.16667	-0.386002	5.64784	-1.61677	9.2	-2.70997
Chr3:16293401-16294300			32.451	0.15082	34.5705	-0.168448	1.30862	-10.8643	1.32013	-6.24994	29.0089	-0.743267	27.8216	-0.434243	12.7886	-2.93363	12.852	-2.53984
Chr3:16302601-16303300			36.7048	0.0850565	34.447	-0.0903871	0.288184	-8.70321	0.282885	-8.45343	34.1853	-1.5009	33.1878	-1.25079	9.7561	-4.15392	3.89222	-4.42892
Chr3:16538201-16538700			22.2222	0.316059	24.8485	-0.405308	1.1583	-8.18019	0.454545	-5.60849	28.9157	-0.514006	22.8571	-0.540922	3.16206	-2.656	7.16724	-2.649
Chr3:16568201-16568900			25.7739	-0.139246	25.0453	0.126981	0.555556	-5.97635	1.33495	-7.31155	24.0336	-0.293423	20.2658	-0.301198	6.8306	-3.34646	7.67414	-3.06115
Chr3:16669601-16669900			21.9601	0.0722669	26.9439	-0.0760787	1.49254	-6.39968	2.57511	-4.56495	3.58974	-3.56919	6.59898	-4.98923	0	-5.12342	1.62602	-4.83811
Chr3:16681801-16682100			33.1551	0.309159	28.2609	-0.394003	0.877193	-5.78007	0	-5.5303	0	-4.53454	0	-5.95458	0	-6.08877	0	-5.80346
Chr3:16797801-16798500			23.1089	0.260331	20.4317	-0.317883	0.340136	-8.81283	1.81543	-6.24113	20.2915	-0.189368	17.8033	-0.196174	5.83501	-3.62967	7.93466	-3.55082
Chr3:17147001-17147300			37.3752	0.216911	37.9747	-0.255395	0	-7.39254	0.301205	-6.65734	0	-2.41728	9.0535	-2.63159	0.487805	-10.0232	0.653595	-9.73786
Chr3:17249201-17249900			20.9539	0.132356	28.3249	-0.145737	1.72265	-9.17076	0.783801	-6.59906	26.1289	-0.921482	21.88	-1.03693	8.61017	-3.45709	5.92798	-3.7023
Chr3:17261201-17261500			23.9726	0.143298	25.6983	-0.159117	11.5702	-7.79697	0	-5.22527	29.3532	-1.59724	15.8537	-1.63163	5	-3.46181	10.7843	-3.7329
Chr3:17332201-17332700			42.4933	0.11526	36.4874	-0.125274	2.67966	-8.50624	0	-6.14099	37.7085	-0.965069	44.3226	-0.941528	15.8613	-3.41121	21.3675	-3.24423
Chr3:17377201-17377500			27.6042	-0.12536	36.3905	0.115332	1.8018	-8.44608	0	-6.61135	23.7885	-1.56635	18.8679	-1.63191	3.22581	-4.36246	12.7119	-5.66212
Chr3:17495401-17495900			24.8378	0.172129	25.6265	-0.195484	2.52525	-7.31607	4.17827	-5.48133	27.1186	-1.30383	20.3866	-1.104	12.8302	-3.92433	7.16511	-3.63902
Chr3:17516601-17516900			50.339	0.378959	42.9174	-0.515404	0	-6.46177	0	-6.212	39.6524	-1.94323	40.0786	-1.68208	7.62712	-4.44854	7.37705	-6.48516
Chr3:17546201-17546700			32.6165	0.167225	35.8779	-0.189181	2.43902	-7.25485	1.06383	-4.68315	5.83942	-2.38483	14.5228	-2.7855	0.78125	-5.97858	0	-5.69328
Chr3:17579801-17580500			20.614	0.18697	21.14	-0.21486	2.50934	-8.02054	2.81426	-5.8963	20.913	0.0592803	20.2064	0.0857201	7.47059	-2.63808	4.41724	-2.75853
Chr3:17640201-17640500			31.6619	0.108699	35.8516	-0.117561	1.3986	-7.34208	0	-7.09231	37.4317	-0.405395	40.2235	-0.377041	13.649	-2.29323	13.6842	-1.63756
Chr3:17899201-17899500			30.7978	0.129505	34.4554	-0.142287	0	-7.79037	1.16279	-5.95563	43.0303	-0.711952	37.6374	-0.285397	12.8834	-6.51411	16.2393	-4.11332
Chr3:18069201-18069500			51.9328	0.256557	48.1336	-0.312267	0	-8.00056	0.662252	-6.16583	0	-8.34	0	-8.17507	0.613497	-8.30926	1.1236	-8.02396
Chr3:18069801-18070300			35.9703	0.324535	34.2268	-0.419393	0	-7.97266	0	-4.26346	48.4424	0.215376	41.1905	0.41888	1.98675	-4.82193	0	-4.29562
Chr3:18268201-18268900			44.5116	0.149155	40.5882	-0.166373	0.628931	-9.08131	0.559441	-6.02418	37.1394	-0.179952	34.4281	-0.407193	21.3855	-2.49519	26.1408	-2.11601
Chr3:18308201-18308700			17.2671	0.269508	20.3523	-0.331693	0	-4.9644	0.205761	-3.97766	0.218818	-6.8888	1.35135	-3.55395	0.260417	-4.53613	0	-4.98779
Chr3:18563801-18564300			23.4153	-0.00182525	24.8667	0.00182294	1.46699	-8.47027	0	-4.76106	18.2216	-0.781797	16.3478	-0.937417	4.25532	-3.73457	6.38298	-4.24573
Chr3:18860001-18860300			64.227	0.486341	63.8704	-0.7391	1.86916	-7.11289	2.08333	-6.86312	61.4251	-0.765823	59.4185	-1.35666	30.5239	-2.46739	47.5874	-3.43584
Chr3:18885601-18886100			32.8448	0.194881	28.2911	-0.225379	6.89655	-4.40526	11.7385	-6.96285	27.3636	-0.922697	32.9885	-0.944183	17.2867	-2.16377	14.0506	-1.95061
Chr3:19242801-19243100			60	0.301634	50.5051	-0.381836	15.0794	-6.55685	20.5128	-4.72212	76.4706	-0.690279	17.5	-0.348165	29.4118	-1.79567	45.098	-1.58822
Chr3:19298801-19299100			36.8132	0.244854	36.166	-0.29508	1.04167	-7.67502	0.473934	-5.10332	3.72671	-3.06026	10.4072	-1.741	3.60825	-5.17636	0	-3.99797
Chr3:20090401-20090900			36.4341	0.142937	30.7922	-0.158672	3.73134	-8.44017	0	-5.86847	36.3897	-0.221187	28.169	-0.480255	18.1818	-2.52005	7.46269	-3.60558
Chr3:20330001-20330500			41.7383	0.243473	43.1461	-0.293074	2.17391	-5.35789	1.14943	-8.27804	40.9898	-0.462111	48.3843	-0.44023	32.5792	-2.64669	22.6608	-2.62047
Chr3:20726001-20726300			38.003	0.021872	35.6653	-0.0222086	0	-4.13613	0.374532	-6.69371	29.2537	-0.412556	62.2159	-0.297814	29.0123	-2.1229	14.4578	-2.32302
Chr3:20787601-20787900			45.7469	0.14698	50.1269	-0.16367	1.08108	-8.62999	3.18182	-5.21029	46.8314	-1.28995	49.3492	-1.02971	38.6648	-2.56365	29.4195	-2.3866
Chr3:21413001-21413500			42.6031	0.253744	48.4848	-0.308104	0.520833	-8.03553	0	-7.78576	43.5367	-1.6335	38.5511	-1.15476	7.11974	-3.95191	5.11628	-6.47396
Chr3:22112801-22113300			38.3446	0.349806	28.2383	-0.462733	0.803213	-8.91744	0.359712	-8.66767	35	-0.877498	24.0099	-0.988662	8.0402	-2.51189	20.1087	-3.98664
Chr3:22215201-22215700			36.9532	0.4255	41.4237	-0.606117	0	-6.61733	0.60241	-6.36756	31.5147	-0.766947	44.3028	-0.133633	20.9234	-2.06805	29.2008	-3.4708
Chr3:22494401-22494900			19.8182	0.189907	23.1057	-0.21875	0.775194	-4.90539	0.511509	-4.65562	7.70925	-1.97181	6.68693	-2.5774	0.75188	-6.79906	0.696056	-4.92879
Chr3:22790201-22790700			42.6958	0.217032	39.1475	-0.255563	9.375	-9.00928	4.4374	-8.75951	37.998	-0.679835	37.8843	-1.23543	27.2642	-2.09882	24.1674	-2.13786
Chr4:68601-69100			28.7086	0.173216	34.7574	-0.196887	1.30208	-6.06838	1.68539	-5.81861	23.9348	-1.2299	29.0828	-1.32641	0.662252	-3.74481	9.30788	-3.89014
Chr4:434401-434700			17.7966	0.069663	33.9879	-0.0731983	0	-5.53414	0	-5.76979	24.3802	-2.84804	1.87793	-2.90129	0.578035	-4.94975	2.43902	-4.45799
Chr4:581801-582100			35.989	0.107246	43.1655	-0.115863	0	-9.48502	2.20994	-5.53481	35.5353	-1.4052	32.948	-1.25723	19.6429	-3.77135	10.5263	-3.78049
Chr4:583201-583700			22.3602	0.156078	25.3129	-0.175034	1.82482	-9.33845	0.361011	-7.50372	9.31507	-1.66108	10.9677	-1.68641	4.51977	-3.97473	4.59016	-4.31745
Chr4:697401-697700			41.7936	0.175961	50.945	-0.200442	1.42857	-8.17554	1.74927	-7.92577	47.2887	-1.25759	56.0132	-0.818668	28.1143	-2.18046	34.265	-2.13284
Chr4:734801-735100			18.0696	0.190633	17.414	-0.219715	0.179856	-7.47133	0	-7.22156	8.15047	-2.85657	5.39629	-3.00198	0.530973	-6.19507	1.51803	-5.90976
Chr4:795001-795300			25.8621	0.0405972	33.7621	-0.0417727	5.26316	-8.81899	1.26582	-6.24729	34.8148	-0.859219	26.1224	-0.703482	24.1071	-3.34633	3.33333	-2.95974
Chr4:954201-954500			17.5	0.0710683	14.433	-0.0747514	1.04167	-6.37259	2.4	-6.12282	5.55556	-0.603502	8.04598	-1.12083	1.92308	-4.35936	1.47059	-2.93655
Chr4:1270601-1271300			27.5284	0.205515	30.68	-0.239732	1.30814	-9.61198	1.1976	-7.77724	28.4255	-0.773995	26.5893	-0.988826	13.8031	-2.55436	15.3509	-2.66959
Chr4:1487201-1487700			33.4652	0.0968022	34.5464	-0.103768	3.8835	-7.40102	4.14847	-6.21836	37.4932	-0.272846	34.1463	-0.146974	21.7931	-2.23546	17.0641	-2.09268
Chr4:1488401-1488700			56.0976	0.224864	59.7917	-0.266502	1.34228	-11.9623	0	-6.02399	66.343	-0.151452	67.4897	-0.102021	43.0189	-2.54718	43.4211	-2.41336
Chr4:1568801-1569100			47.0309	0.0388114	51.2195	-0.0398845	0	-7.27802	0.714286	-7.02825	35.3896	-1.42763	37.6238	-0.65811	28.0172	-1.3579	33.5106	-1.32413
Chr4:2036201-2036700			21.9828	0.349265	21.3449	-0.461783	0.345224	-4.01445	0.548246	-4.12725	0.129702	-4.06438	0.460829	-5.03696	0.387097	-5.90811	0.511771	-4.40041
Chr4:2118801-2119100			19.2053	0.14281	22.9008	-0.158515	0.925926	-7.87626	0	-7.62649	8.867	-0.996525	18.1818	-0.793378	2.01005	-4.27807	5.55556	-6.31469
Chr4:2222001-2222700			14.7897	-0.0267664	16.9988	0.0262788	1.02564	-7.0696	1.80723	-5.23487	7.27273	-1.43176	3.61664	-1.36147	0.530504	-4.57095	1.04712	-3.92307
Chr4:2393601-2394100			24.9254	0.0852688	21.5653	-0.0906269	0.35461	-5.51121	0.391645	-8.06879	23.8594	-1.91653	20.1164	-1.69866	7.27848	-3.76928	9.20792	-4.09403
Chr4:2415801-2416100			16.1473	0.192578	24.1636	-0.222303	0	-8.0065	1.90476	-5.4348	9.7561	-0.296084	21.327	-0.256193	5.19481	-5.14527	4.16667	-4.123
Chr4:2450201-2450500			26.9231	-0.173926	32.5898	0.155196	1.17188	-4.14524	0	-4.63243	29.2842	-2.89971	23.2614	-2.11812	13.8365	-5.19091	14.2857	-4.16863
Chr4:2594801-2595100			50.8	0.189696	42.3038	-0.218469	2.27273	-7.34394	0	-4.77224	14.5251	-2.01095	10.6452	-1.32863	1.64835	-5.33072	3.21285	-5.78237
Chr4:2595201-2595500			22.3124	0.256032	20.1252	-0.311488	0	-8.4333	0.606061	-4.72409	3.68764	-1.44182	10.411	-1.50977	0.371747	-6.42007	0.617284	-8.45669
Chr4:2607601-2608300			25.9439	0.218701	27.6529	-0.257882	3.0303	-10.2259	0.143885	-6.51665	24.5614	-0.832271	25.9577	-0.519245	8.67133	-5.40527	5.26882	-6.00132
Chr4:2636001-2636500			18.5629	0.282389	8.86076	-0.351455	0.23753	-7.08049	0.549451	-5.24575	24.4382	-0.533211	7.78761	-0.178181	0.303951	-3.92976	0.438596	-3.64445
Chr4:2734801-2735100			13.8165	0.271804	19.5304	-0.335183	0	-6.40846	1.3245	-6.15869	18.2482	-1.19331	15.7676	-2.33504	1.85185	-6.71716	0.956938	-6.43185
Chr4:2735201-2735700			16.9027	0.233682	18.448	-0.27899	0.917431	-8.66811	2.41935	-6.09641	0	-9.00755	1.26582	-7.25766	0	-6.65488	1.19048	-4.99106
Chr4:5238001-5238300			14.218	0.0289681	22.8723	-0.0295617	4.6875	-8.88834	4.30108	-7.0536	21.2264	-1.12448	17.5	-1.14996	6.66667	-3.41568	1.3986	-3.41988
Chr4:5497401-5497700			35.8423	0.178673	28.2857	-0.203971	3.39623	-8.49856	5.6	-6.66382	31.6981	-0.84364	25.0825	-0.634147	12.5	-3.13483	7.19424	-3.39267
Chr4:5650201-5650700			38.3394	0.0928002	40.6204	-0.0991824	2.32975	-6.012	2.18156	-5.76222	35.6793	-0.341804	36.0504	-0.779541	21.4412	-2.03002	24.3995	-1.97238
Chr4:5710201-5710700			29.1756	0.134132	33.9255	-0.147892	0.990099	-7.08037	0.502513	-6.8306	33.0524	-0.280258	29.3088	0.0997342	6.83962	-2.46624	21.8153	-1.97448
Chr4:6014601-6015100			20.1251	-0.0386474	19.07	0.037639	0.121212	-9.06011	0.434783	-6.48841	14.698	-1.66484	13.5231	-1.54113	4.02576	-6.56145	3.9886	-6.76157
Chr4:6016201-6016700			23.5237	0.118866	21.7734	-0.129546	0.845666	-10.3954	0.604839	-5.62202	12.6943	-1.87992	13.4752	-1.80499	0	-7.24462	0.740741	-6.17082
Chr4:6343801-6344100			20.6133	0.213397	17.8891	-0.250535	1.28205	-9.22847	0.97561	-6.09118	15.3693	-0.48736	10.7692	-0.412596	3.36134	-4.40789	2.68199	-3.95174
Chr4:6373801-6374300			43.8479	0.15969	34.4221	-0.179591	1.00503	-7.63138	2.89256	-5.05968	47.7064	-0.363487	34.1398	0.118922	29.3478	-2.89569	12.0253	-2.89989
Chr4:6479401-6479900			42.5255	0.126891	41.1545	-0.139138	0.393701	-6.66016	1.96464	-7.63279	43.0739	-0.977233	43.0168	-0.850866	23.7809	-2.9818	22.8807	-3.04797
Chr4:6505601-6505900			29.9559	0.295311	30.735	-0.371738	1.31148	-6.28455	0.486618	-4.44982	29.4906	-0.357202	32.81	-0.309314	11.1421	-1.83836	18.7067	-1.91563
Chr4:6647201-6647500			26.91	0.267993	29.1492	-0.329398	0.405954	-8.99521	0.483481	-5.28601	24.9434	-0.904196	23.9645	-0.825425	7.71739	-5.84448	7.07162	-4.16062
Chr4:6719001-6719300			35.3659	0.0730649	37.9828	-0.0769636	1.36986	-7.09609	0	-5.4678	27.8947	-0.545562	39.8601	-0.440239	19.7938	-1.992	20.4893	-1.95759
Chr4:6751801-6752300			53.3531	0.114697	47.6923	-0.124609	0.757576	-10.049	0	-5.71181	58.5213	-0.579517	72.3785	-0.504165	10.8553	-3.46293	10.1626	-3.53328
Chr4:6793801-6794100			48.0994	0.0900285	43.1604	-0.0960227	0	-10.6016	1.0274	-5.95947	43.739	-0.802722	44.9324	-0.585007	26.1745	-3.52655	15.2074	-2.83705
Chr4:6895001-6895300			31.4381	0.349806	26.0274	-0.462733	1.25	-5.94344	5.37634	-5.69366	27.6265	0.0569785	26.8722	0.221905	23.7288	-1.72857	11.1842	-2.26639
Chr4:6953401-6953700			22.1344	0.326729	20.7779	-0.423074	4.41176	-7.06605	3.87812	-6.81628	9.53608	-2.6506	12.8302	-2.48567	4.93827	-7.37475	4.41176	-7.08944
Chr4:7139601-7139900			47.6608	0.289097	53.8745	-0.361927	0.487805	-7.50197	1.06383	-7.2522	17.6	-3.08652	24.058	-2.25022	9.64912	-5.48875	13.2	-5.20344
Chr4:7318401-7318700			59.1058	0.281902	47.2362	-0.3507	0.700935	-8.30121	3.08285	-8.05143	40.3101	-1.34602	31.5068	-1.31584	4	-4.90947	18.3962	-5.51724
Chr4:7322601-7323100			22.5105	0.0597367	24.8578	-0.0623174	1.2884	-6.40284	1.78082	-6.15307	25.5093	-1.01436	23.5249	-1.5624	9.30736	-2.80465	8.00317	-2.88191
Chr4:7330401-7330700			42.1053	-0.0233081	47.2763	0.0229375	3.93258	-7.6353	0	-7.38553	23.4742	-0.835188	30.5994	-1.87908	5.88235	-3.55169	1.69492	-4.48877
Chr4:7353201-7353500			51.8395	0.0935531	58.4416	-0.100043	11.4094	-6.1495	3.18471	-7.48469	54.9107	-0.695968	62.931	-0.52527	39.5833	-2.48858	30.1676	-2.20327
Chr4:7423601-7423900			21.3636	-0.186624	12.5523	0.165224	0	-4.83005	0	-6.16524	2.47525	-1.545	1.25	-1.54513	0	-3.55379	2.7972	-4.11648
Chr4:7519801-7520300			29.3532	0.0177415	34.4108	-0.0179624	2.89532	-7.65238	0.75	-6.66565	30.2613	-0.186614	34.4942	-0.0697817	16.2791	-2.12819	13.879	-2.39038
Chr4:7774401-7774700			23.2558	-0.00685876	31.6695	0.00682631	1.0929	-7.5134	1.04167	-5.67867	24.537	0.312066	45.9615	0.260453	0.374532	-7.8221	0.367647	-5.21487
Chr4:7827801-7828100			15.9756	-0.0861143	24.0113	0.0812624	1.3267	-9.96035	0.613497	-7.38865	6.20438	-3.5316	2.43161	-3.62706	0.791557	-7.94712	0.892857	-9.98374
Chr4:7889801-7890100			20.0608	-0.140858	22.1698	0.12832	1.75439	-4.40351	1.20482	-3.91273	9.70874	-1.46091	18.5185	-1.32321	4	-3.64808	7.14286	-3.24248
Chr4:7896601-7897100			46.6346	0.279044	48.9465	-0.346281	0	-5.91579	4.54545	-5.66602	35.958	-0.969827	40.4715	-1.44645	21.3018	-3.90257	36.5079	-4.35422
Chr4:7969601-7970100			21.0714	0.146933	25.4276	-0.163613	0.693241	-7.31329	0.789474	-7.06352	26.6129	-0.212553	17.656	-0.0587455	4.21456	-3.05721	5.02283	-3.03901
Chr4:8207801-8208100			16.9167	0.266935	18.0187	-0.327799	0	-7.12584	0.613497	-6.87607	3.2967	-2.10773	3.46939	-1.62793	0.478469	-7.43454	1.81269	-7.14923
Chr4:8208201-8208500			16.4835	0.0486481	17.3267	-0.0503459	1.5	-7.43029	0	-7.18051	1.03093	-3.68226	1.92308	-2.84991	2.8169	-5.41706	0	-4.64632
Chr4:8214401-8214700			11.7647	0.175738	19.697	-0.200153	0.666667	-5.01343	0	-6.34862	4.49438	-1.80855	4.19847	-1.91492	0.699301	-6.90709	2.10526	-6.62179
Chr4:8252201-8252500			21.5686	0.267797	26.0116	-0.329101	1.5873	-7.99743	0	-6.1627	0	-4.42998	0	-3.77962	0	-6.72117	0	-8.02082
Chr4:8405001-8405500			33.7079	-0.0020051	34.2583	0.00200232	0.657895	-8.83458	0	-8.5848	25.3049	-1.4393	25.6831	-1.3156	0.961538	-9.14328	1.05263	-8.85797
Chr4:8836401-8836900			38.5749	0.140894	33.463	-0.156158	0.364299	-7.23701	0.628931	-5.40228	38.3333	-0.976533	35.1978	-0.753307	18.5121	-2.18816	22.5045	-2.30621
Chr4:8959601-8960300			15.3135	0.395994	22.449	-0.547614	2.0654	-7.41736	0.987654	-5.58262	1.45985	-6.17183	0.696864	-3.89143	0.358423	-6.1411	0	-7.44075
Chr4:9309201-9309700			18.1518	0.084587	16.5703	-0.0898571	0.729927	-6.97698	0.917431	-4.40528	10.3416	-2.45844	9.34685	-1.53678	0.831025	-3.58524	0.695652	-4.67845
Chr4:9598401-9598700			26.0188	-0.307577	33.5235	0.253387	0	-6.94352	1.71674	-6.69375	26.2136	-1.22551	24.1036	-1.2953	12.8599	-3.90173	12.3874	-3.67413
Chr4:9980801-9981100			46.7593	0.0662659	55.4865	-0.0694568	6.61765	-8.47073	0	-8.22095	7.52212	-7.2252	0.584795	-7.06027	0.442478	-8.77943	2.23464	-8.49412
Chr4:10178601-10178900			16.047	0.14314	18.4165	-0.158922	0	-6.82222	0.689655	-6.57244	0	-3.25476	4.69484	-3.8268	1.52672	-5.54595	0.396825	-5.26065
Chr4:10189401-10189900			21.5402	0.142416	29.6263	-0.15803	0.328947	-9.94338	0.507614	-6.23418	22.8814	-1.27439	24.2424	-1.47043	9.82659	-3.62273	9.34959	-3.52383
Chr4:10351201-10351700			21.8107	0.179272	34.3643	-0.204752	0	-7.80093	0	-7.55116	2.18978	-3.74805	12.1547	-2.30302	0	-6.52467	0	-7.82432
Chr4:10359401-10359700			19.8381	0.247697	28.5968	-0.299224	2.52708	-6.81387	0.757576	-4.97914	22.3926	-0.583455	15.6364	-0.838636	5.46448	-3.42213	5.40541	-3.66734
Chr4:10716801-10717100			28.2565	0.0128423	28.0808	-0.0129576	1.09091	-10.2754	4.68085	-5.9382	29.8137	-1.76	20	-1.75995	19.9396	-4.07634	8.68347	-3.72897
Chr4:11255601-11255900			48.3871	-0.0902488	43.7037	0.0849341	4.45545	-5.75834	0	-5.50857	23.6641	-1.34289	28.8462	-2.47342	0.833333	-3.74511	0	-5.78173
Chr4:12261601-12262100			24.2081	0.193246	23.7462	-0.223195	2.59918	-8.83775	2.37781	-7.00302	21.9309	-0.141016	25.6554	-0.565179	10	-3.53174	9.42675	-3.57574
Chr4:13038201-13038700			21.625	0.301132	23.2258	-0.38103	0.787402	-7.65924	1.66667	-5.08754	21.519	-1.10386	17.5342	-1.4939	7.6555	-2.83866	8.79121	-2.63824
Chr4:13209601-13209900			44.4965	0.355941	34.6505	-0.473571	1.02041	-5.99936	0	-4.16463	0.609756	-6.3388	2.29008	-3.85194	1.91083	-6.30806	2.38095	-4.43779
Chr4:14249801-14250100			41.2879	0.241275	47.7612	-0.289892	0.930233	-6.6746	0	-6.7874	54.9383	-0.896248	34.6856	-0.676959	20.1923	-2.13642	33.5907	-1.90791
Chr4:14327601-14328300			26.1932	0.206338	30.2991	-0.240855	0.243309	-9.21392	1.77778	-6.64222	24.6212	-1.08983	19.6453	-1.20355	10.2349	-3.07968	12.6911	-3.17122
Chr4:14546201-14546700			39.1357	0.259488	46.0449	-0.316625	0	-7.03534	0	-5.93757	22.5917	-2.06008	21.075	-1.82442	0.569801	-7.34404	0.579151	-9.38066
Chr4:15160601-15160900			18.8956	0.270443	33.4091	-0.333113	0.980392	-9.34631	0.613497	-4.84861	21.8319	-0.585085	17.3585	-0.742743	0	-9.65501	0	-7.78474
Chr4:15200601-15201100			15.2324	0.294778	20.9177	-0.370893	2.25564	-7.11272	2.29358	-6.86295	4.51306	-3.36469	6.4588	-3.8278	1.19048	-5.09949	0.636943	-5.55115
Chr4:15373401-15373700			24.7834	0.222522	33.6735	-0.263216	2.58303	-5.16581	1.1811	-5.653	11.3553	-2.78278	5.3125	-1.93433	6.42202	-6.21148	3.47826	-4.0517
Chr4:15860001-15860300			27.003	0.214605	25.2381	-0.252202	3.9801	-8.6715	3.26531	-6.0998	18.1529	-1.4487	10.453	-1.04511	9.33333	-3.85092	1.97368	-3.83692
Chr4:16320801-16321100			12.2691	0.305636	20.0477	-0.388286	0.925926	-5.15224	0.660793	-6.48743	3.4076	-1.71908	4.54545	-2.51939	1.5625	-3.87597	2.45499	-6.76059
Chr4:16325201-16326100			27.1957	0.209489	31.5909	-0.245161	5.37125	-7.75421	5.11811	-6.76747	32.9676	-1.01683	28.4927	-1.26101	15.1469	-2.77751	14.6125	-2.73321
Chr4:16929201-16929500			35.7724	0.237063	52.1739	-0.283827	0	-5.74609	5.44218	-5.49632	18.3432	-2.79275	8.97436	-2.46117	1.04167	-8.37672	0	-6.50645
Chr4:17081001-17081300			21.7687	0.234291	28.2092	-0.279858	0.628931	-8.43074	0.230947	-8.18097	20.4416	-0.930972	19.6643	-0.470822	5.21042	-3.98455	1.01523	-3.16873
Chr4:17624601-17625300			21.5727	0.318526	19.3936	-0.409385	0.457317	-11.0958	0.235849	-7.38662	17.7778	0.0819187	18.7445	0.13959	1.90678	-2.70062	2.54237	-2.45033
Chr4:18533401-18533900			43.047	0.533316	47.0076	-0.855307	0.576369	-7.70746	0.727273	-7.45769	34.6045	-0.454437	45.1108	-0.147257	29.7789	-1.22174	24.4706	-0.811987
Chr5:56801-57100			30.0412	0.202652	34.9144	-0.235844	2.43902	-8.45007	0.826446	-8.2003	32.5984	-0.634692	35.8156	-0.630229	17.7528	-2.69268	18.8011	-2.85876
Chr5:91001-91500			28.1383	0.229271	29.0256	-0.272719	0	-6.18553	0	-4.3508	12.6143	-3.35504	15.71	-6.36004	0.928793	-4.90927	1.21581	-4.62396
Chr5:112601-113100			61.2992	0.249243	61.5385	-0.301485	0	-6.79359	0.452489	-6.54382	4.94297	-4.8111	0.729927	-4.64617	0.732601	-5.51733	0	-5.23202
Chr5:113201-114100			29.7506	0.254672	31.2065	-0.309475	7.89474	-8.66777	4.6832	-6.09607	15.1796	-0.68979	16.4747	-0.929386	13.8249	-1.62774	13.6819	-1.61434
Chr5:250001-250300			46.7128	0.310019	42.5	-0.395406	0	-6.91006	0	-6.66028	0.757576	-7.24949	0.564972	-7.08456	0.286533	-7.21876	0.304878	-6.93345
Chr5:250601-251100			40.7638	0.258059	41.9704	-0.314498	0.323625	-6.00774	0.444444	-8.56533	45.6844	-0.691012	47.4444	-0.66318	0	-6.80187	1.26582	-5.13805
Chr5:317401-317700			45	0.122671	64.1667	-0.134079	8.73016	-9.07004	0	-6.01292	54.6512	-0.560857	65.5738	-0.506461	36.0465	-1.91114	37.0629	-1.91353
Chr5:491601-492100			22.5574	-0.0123945	23.7789	0.0122889	0.681431	-9.17938	1.96464	-6.60768	0.847458	-4.30937	4.61538	-4.59901	0.37037	-6.31816	0.923077	-7.61781
Chr5:582201-582500			34.4086	0.241102	29.5	-0.289643	0	-7.95797	0	-7.7082	35.2941	-1.13754	40.7407	-0.932809	0	-8.26667	0	-7.98137
Chr5:766001-766300			60	0.126624	59.6182	-0.138817	0.258398	-7.09345	0.453515	-6.84368	67.3285	-0.989943	68.3267	-0.668047	44.5693	-2.44795	34.009	-2.47299
Chr5:1026401-1027100			28.8669	0.15057	29.7071	-0.168135	5.92593	-7.53574	2.96875	-3.82654	22.5428	-0.932666	22.8718	-0.942069	11.7547	-2.35259	9.79381	-2.70116
Chr5:1160001-1160500			20.8219	0.240878	17.6991	-0.289319	1.5873	-8.0642	1.03627	-5.49251	18.5404	-1.41496	21.9203	-1.25003	7.07071	-8.3729	2.62009	-4.91767
Chr5:1457401-1457700			36.3229	0.286592	35.2518	-0.358002	1.05263	-7.31264	1.0989	-7.06286	28.4483	-0.640845	25.7042	-0.61678	11.0526	-3.9209	7.65027	-2.94371
Chr5:1619201-1619500			27.6316	0.208101	41.7874	-0.243261	0	-7.83944	1.19522	-7.58967	6.89655	-3.3209	9.19118	-4.10706	0.534759	-4.97822	1.50943	-7.86283
Chr5:1731401-1731700			23.8882	0.379348	23.4323	-0.516127	0.636943	-6.88991	0.733496	-6.64014	12.7619	-1.44799	13.1429	-1.23153	3.22581	-4.02869	2.98013	-4.59138
Chr5:1871001-1871300			16.2791	0.132023	15.6	-0.145332	2.21607	-8.92255	0	-5.50285	11.994	-2.06231	7.9096	-2.43885	0	-9.23125	0	-7.36098
Chr5:2257201-2257500			24.2824	0.0769745	24.9596	-0.0813141	8.51334	-4.1896	14.2518	-5.52479	20.5689	-2.02653	17.3533	-1.86161	10.6732	-3.27591	8.50077	-3.47603
Chr5:2559801-2560300			29.2356	0.158404	29.3659	-0.177966	0.858369	-5.89917	0.677507	-6.13483	18.1818	-1.90641	11.4846	-1.66187	11.0345	-4.26034	9.11765	-3.60064
Chr5:2605001-2605500			34.8558	0.485952	31.5403	-0.738191	2.91971	-6.71735	0.591716	-6.46758	34.5725	-1.17414	29.9742	-0.869489	17.6471	-1.98165	17.5115	-1.78654
Chr5:3714801-3715100			12.5874	0.293838	20	-0.369402	0.209644	-7.55231	1.09589	-7.30253	0.31348	-6.30678	1.94805	-4.55689	0	-6.27604	0	-7.5757
Chr5:3738401-3738700			65.1923	0.199987	71.8004	-0.23224	0.961538	-8.38312	0	-6.54839	62.1951	-0.369411	65.411	-0.443888	24.4681	-3.83384	14.2857	-3.65163
Chr5:3815001-3815300			24.5125	0.119242	22.3821	-0.129992	1.341	-8.43108	1.48936	-8.18131	20.9091	-0.798969	17.5166	-0.830799	4.38095	-5.56985	4.03397	-4.36701
Chr5:4508001-4508300			31.811	0.23658	38.1317	-0.283135	0	-5.85265	0	-5.60288	0.33557	-3.87016	0	-6.02716	0	-4.57638	0	-5.87604
Chr5:6361201-6361500			19.3084	0.0567705	27.7504	-0.0590963	0.290698	-7.46339	0.77821	-7.21361	7.43802	-3.27926	6.11354	-3.55043	0.549451	-7.77209	6.97674	-3.39932
Chr5:7097601-7097900			31.9188	-0.00991054	34.4512	0.00984292	0.740741	-8.59949	1.92308	-6.02779	22.7749	-1.27359	23.0392	-1.33937	4.70588	-4.05021	8.08081	-4.37495
Chr5:7478401-7478900			19.5954	0.171553	24.8437	-0.19474	1.41956	-6.75345	0.690846	-6.50367	0	-7.09288	2.04461	-6.92795	0.43956	-7.06215	0.210084	-6.77684
Chr5:7490801-7491100			25.4394	0.227197	25.3629	-0.269788	1.16279	-10.1253	0.609756	-8.29052	10.7667	-1.96087	8.94495	-2.14495	0.361011	-7.26403	2.22222	-7.34129
Chr5:7800601-7801100			21.0386	0.0705149	24.046	-0.0741393	1.66389	-9.65304	0.218818	-5.31581	19.1884	-2.20457	21.5629	-2.31185	7.27763	-4.75229	6.16997	-5.42851
Chr5:7829001-7829900			19.5099	0.153937	20.129	-0.172345	1.10041	-8.0022	1.86741	-4.94507	17.4154	-1.06551	22.714	-1.30634	5.78406	-4.61046	3.95928	-4.1187
Chr5:7893001-7893500			24.6141	-0.0653797	35.5246	0.0625449	2.00893	-7.58554	1.94346	-7.33576	31.3971	-1.00611	34.7896	-0.620494	13.3423	-6.30927	20.3514	-3.90849
Chr5:8037201-8037700			30.303	0.0111467	25.844	-0.0112335	0.840336	-7.50901	0	-5.67428	4.95868	-2.49089	13.1429	-2.39812	1.55039	-5.49578	1.75439	-4.72505
Chr5:8160401-8160700			16.0511	0.273738	16.8831	-0.338134	0	-6.60974	0	-6.35997	1.55039	-2.86171	0.303951	-4.46232	0	-5.33348	0	-6.63313
Chr5:8187201-8187500			21.4414	0.0729453	18.1053	-0.0768309	0.401606	-6.67829	0.392157	-6.42851	0.990099	-4.69579	0	-4.53087	8.03324	-4.66506	0.617284	-5.11672
Chr5:8226801-8227100			33.1627	-0.262499	29.4947	0.22201	0	-8.77926	1.88324	-6.94453	21.6216	-1.29215	19.917	-2.05896	12.4792	-5.0005	19.9288	-4.2791
Chr5:8233801-8234300			25	0.0896317	18.7129	-0.0955714	1.48883	-6.22251	0	-5.12474	23.5825	-0.125651	17.9372	-0.0571692	4.0107	-1.77632	8.51735	-1.69747
Chr5:8344801-8345100			16.3904	-0.145078	13.9257	0.131813	0	-8.90494	0	-5.48524	14.539	-1.33149	12.1896	-1.35835	0	-7.62868	0	-8.92833
Chr5:8404201-8404700			45.5712	0.351006	49.4241	-0.464842	2.73556	-6.03435	2.75482	-5.78458	50.551	-0.107004	49.5401	-0.427503	30.4348	-1.95074	28.3019	-1.97028
Chr5:8439801-8440100			21.9512	0.116987	17.976	-0.127317	0.40568	-5.3219	0.501672	-6.65709	4.89396	-4.92437	7.35931	-4.75945	2.50447	-4.89364	2.07469	-4.1229
Chr5:8611401-8612100			41.6017	0.105001	48.7575	-0.113247	0.669344	-9.95541	0.184332	-5.45771	47.6591	-0.804995	47.5096	-0.898694	32.3912	-2.11945	29.4395	-2.05399
Chr5:8770401-8770900			43.1034	0.196748	29.703	-0.227881	1.26582	-5.99809	0	-5.74832	8	-0.187779	23.7624	-0.500174	21.4286	-0.69208	1.50376	-1.62917
Chr5:8860801-8861100			54.7101	0.0780255	58.3215	-0.0824878	2.38095	-8.85971	0.485437	-4.70304	48.0287	-1.00439	52.8548	-1.24631	45.0593	-3.14604	33.8798	-2.50806
Chr5:8893201-8893500			25.5102	0.144349	30.8176	-0.160415	0.353357	-9.80977	0.438596	-7.97504	13.9442	-0.986814	17.7866	-0.857574	5.06912	-3.92865	4.38596	-4.0518
Chr5:9042601-9042900			18.4953	0.499299	18.9474	-0.769863	1.96078	-7.67416	0.483092	-7.42439	10.7843	-1.27213	11.875	-0.929811	0	-7.98286	2.23881	-4.52763
Chr5:9049601-9050100			30.1205	-0.146703	26.25	0.133152	0	-5.90943	0	-5.65966	3.69128	-0.634156	0.628931	-1.99648	2.55864	-3.41077	1.41509	-4.34786
Chr5:9316801-9317100			51.2676	-0.0214071	54.386	0.0210941	0.775194	-7.33824	0.8	-5.5035	66.8293	-0.105287	49.5413	-0.359615	26.8293	-2.17662	47.1545	-2.23235
Chr5:9422401-9422700			39.8406	0.334957	47.8102	-0.437017	0	-8.77016	2.67857	-6.93543	39.4422	-0.513409	40.0602	-0.759796	30.3867	-2.18404	24.6324	-2.05209
Chr5:10002801-10003100			26.1494	-0.0340476	32.2581	0.0332626	5.20231	-6.00932	0.645161	-5.75955	23.5294	-2.64832	15.1515	-1.53997	15.508	-3.14809	13.7363	-3.22536
Chr5:10025401-10026100			32.3341	0.109996	32.1288	-0.119079	0.442087	-7.15388	2.55102	-5.68172	33.4501	-0.550805	33.8629	-0.679736	15.7503	-2.6046	17.0017	-2.3193
Chr5:10291601-10292100			52.8229	0.272874	49.8296	-0.336814	2.32558	-6.22682	0.892857	-5.24008	16.3415	-3.62766	13.8636	-4.0794	1.14943	-6.53552	0.529101	-5.51325
Chr5:10613001-10613700			28.1383	0.269418	32.0784	-0.331557	0.422833	-9.24225	0.353357	-5.82255	27.7526	0.591994	32.7273	0.590271	9.84293	-2.06713	10.7492	-1.78182
Chr5:10772801-10773300			17.1554	0.134132	26.9394	-0.147892	2.31959	-5.7174	2.9316	-3.88267	24.4211	0.0516837	18.4019	-0.219488	0.607903	-2.56667	10.1215	-2.04036
Chr5:10798601-10798900			26.8085	0.19492	24.8	-0.225432	1.36054	-8.6267	0.684932	-5.56957	26.6667	-0.241622	20.2778	0.126569	7.22222	-2.56036	9.13462	-2.38331
Chr5:13357401-13357700			31.1715	0.159172	25.0984	-0.178936	0.381679	-8.7987	0	-6.96397	24.2839	-0.393305	29.2517	-0.551147	10.8033	-9.1074	6.32411	-7.23713
Chr5:14290201-14290500			15.4882	0.121724	22.9219	-0.132949	4.06699	-7.37108	3.50877	-5.53635	9.2437	-0.612486	18.9066	-0.345918	5.42373	-4.50986	2.5974	-7.39447
Chr5:14646601-14647100			34.4125	0.151788	41.0317	-0.169656	0.401606	-8.16893	0.369004	-7.91916	23.0932	-0.915913	37.3183	-1.03056	12.2807	-3.52344	12.5828	-3.33435
Chr5:14759801-14760300			38.4154	0.146717	42.4376	-0.163344	4.29104	-7.60105	2.85261	-5.97276	41.2898	-1.22624	34.7324	-1.00737	25.0988	-2.78046	25.4036	-2.63349
Chr5:14811201-14811500			30.4075	0.0501451	27.6276	-0.051951	0.787402	-7.192	0.869565	-8.52719	23.4114	-1.63258	23.5294	-1.27199	10.4575	-5.62623	6.81818	-5.09991
Chr5:14962001-14962500			29.7665	0.216941	31.0675	-0.255437	5.61661	-6.90657	6.33727	-6.17138	28.7415	-2.16706	24.3368	-2.8031	16.2267	-3.34738	11.8182	-4.2977
Chr5:15101401-15101700			17.029	0.262062	20	-0.320471	1.42857	-6.39375	0.8	-4.55902	8.88889	-2.48526	2.17391	-2.0447	0	-6.70245	0	-6.41714
Chr5:15203601-15204100			48.505	0.103696	47.1601	-0.11173	0.773196	-8.99236	0.228311	-7.15763	41.3655	-0.49575	43.994	-0.813726	14.7287	-3.94351	10.9005	-4.49219
Chr5:15253201-15253700			29.6373	0.23953	26.8784	-0.287375	0.641026	-9.71709	0.380228	-5.56043	21.9107	-0.326909	27.551	-0.286123	5.11364	-2.54198	4.51866	-2.32263
Chr5:15429801-15430100			19.8795	0.263966	18.2952	-0.323327	0.689655	-6.61247	0.350877	-7.94767	15.7303	-1.29847	18.5596	-1.36072	1.07143	-6.92117	3.71622	-5.05091
Chr5:15742001-15742500			27.4049	0.0535191	29.3819	-0.0555812	0.328947	-7.79262	0.561798	-5.22092	0.680272	-8.13206	0.882353	-6.38217	0.381679	-8.10132	0.194932	-7.81602
Chr5:15841001-15841500			27.027	0.199526	29.9666	-0.231618	6.49351	-8.84095	0.30581	-6.26925	26.8003	-0.621965	25.1192	-0.870801	4.60317	-5.69022	9.28962	-6.05699
Chr5:15956601-15957100			35.8744	0.298272	40.176	-0.376453	4.06091	-5.77873	0.806452	-3.944	46.0916	-0.427003	38.3085	-0.572417	26.3804	-3.02854	19.7581	-2.6322
Chr5:16003201-16003900			25.5455	0.162981	20.4373	-0.183766	0.225225	-7.63556	0.217865	-5.51132	14.8505	-0.49656	20.7292	-0.449584	7.59754	-2.76103	7.40203	-2.644
Chr5:16130801-16131300			27.0725	0.206965	27.8846	-0.241709	0	-8.52977	1.47059	-3.88768	25.3373	-1.17572	12.1269	-1.42815	4.43459	-3.79407	6.34921	-3.34371
Chr5:16149401-16149700			24.2206	0.0520717	4.94297	-0.0540218	0	-7.92813	0.344828	-7.67836	0.471698	-8.26757	0.367647	-8.10264	0	-8.23683	0.357143	-7.95152
Chr5:16204001-16204500			16.5939	0.173654	15.8986	-0.197454	0	-6.9955	0	-5.16076	12.7753	-0.648433	17.3913	-0.600151	0	-4.98227	0	-3.84896
Chr5:16211001-16211700			38.6757	0.272493	42.0863	-0.336233	0.19802	-5.75454	0.403226	-4.7678	42.1264	-0.0568866	41.8963	-0.334102	23.733	-1.71746	27.031	-1.05911
Chr5:16309801-16310300			17.0574	0.0976141	16.3318	-0.104701	0.449438	-9.41064	0.576923	-7.57591	8.80567	-2.61053	6.58949	-2.57392	0.922266	-5.63188	1.53698	-5.73359
Chr5:16753601-16754100			26.1671	0.0645419	25.2768	-0.0675651	0.342466	-10.0818	0.490196	-6.13154	27.6565	-1.2588	20.9243	-1.27612	3.92749	-5.53247	1.77305	-4.89569
Chr5:16826201-16826700			46.4664	0.0946721	47.1292	-0.101324	1.18812	-9.03729	2.34949	-5.32809	41.66	-0.605235	43.5102	-0.487284	28.0878	-2.47562	23.6994	-2.0054
Chr5:17107601-17107900			16.0954	0.127034	17.1171	-0.139309	0	-7.17411	0.471698	-6.92434	0.434783	-7.51355	0.342466	-7.34862	0.346021	-5.16088	0.552486	-5.61254
Chr5:17327201-17327700			20.7703	0.0856233	21.7731	-0.0910274	1.03627	-7.348	2.22222	-6.25023	14.5455	-2.52555	13.6842	-1.86145	5.84795	-5.58631	2.47525	-4.64893
Chr5:17478001-17478500			26.3158	0.242504	29.4479	-0.291671	0.735294	-8.35351	0.484262	-8.10374	19.0323	-0.944758	22.1461	-0.323452	11.1111	-2.03286	9.72851	-3.51893
Chr5:17498201-17498500			15.2055	0.120596	28.1944	-0.131604	3.28767	-9.83101	1.70455	-5.49378	21.466	-0.342314	26.4858	-0.183749	4.2	-3.26935	4.19753	-2.86572
Chr5:17890001-17890700			20.7207	0.105188	22.3394	-0.113464	1.20996	-8.85768	0.723764	-5.43798	12.5244	-2.07817	15.6478	-2.34569	6.40956	-4.41149	5.32787	-4.79361
Chr5:18444201-18444700			26.9663	0.0213906	38.9381	-0.0217125	1.28205	-7.76067	0.436681	-6.13239	34.1053	-0.51966	35.3623	-0.677792	2.20126	-4.55841	3.58056	-5.1518
Chr5:18737401-18738100			39.1224	0.290302	28.3052	-0.363821	0.408163	-8.84166	0.29615	-6.26996	34.2883	-0.937921	38.4298	-0.955472	0.741525	-9.15036	0.640342	-6.54312
Chr5:18780001-18780500			24.9035	0.293988	23.1895	-0.36964	0	-5.52268	1.1811	-5.27291	0	-6.59908	0.444444	-8.01912	0	-5.34595	0	-5.54607
Chr5:19002201-19002500			30.7047	0.281536	27.6382	-0.350133	0	-8.07756	0.696864	-4.36835	1.40845	-3.77314	3.20856	-3.20767	0.456621	-5.21633	0.819672	-4.64152
Chr5:19280001-19280700			21.8225	0.145433	25.5083	-0.161755	0.527241	-8.07881	0	-7.82903	5.6713	-5.24832	1.32159	-4.00539	0.357782	-8.38751	0.360144	-8.1022
Chr5:19710201-19710700			13.6232	0.300126	25.4144	-0.379418	1.75439	-7.06275	0.662252	-5.22802	1.79211	-3.4953	3.1746	-3.1498	1.70455	-7.37145	2.89855	-7.08614
Chr5:19743401-19743900			53.0882	0.307657	54.4218	-0.391562	2.2792	-7.27869	0	-7.02892	60.9865	0.63454	50.4087	0.240288	39.7749	-1.14445	32.282	-1.11226
Chr5:19809401-19809900			27.6343	0.0298886	25.5266	-0.0305209	4.07407	-6.22044	4.46194	-7.55564	24.5972	-1.08956	23.8821	-0.820045	12.381	-3.86618	10.4932	-2.33695
Chr5:19870601-19871100			51.5812	-0.0951604	57.3971	0.0892701	0.711744	-8.85502	0.440529	-6.28332	49.7967	-0.722783	52.5351	-0.557856	40.2778	-2.62456	39.7959	-2.50338
Chr5:19952401-19952900			31.7673	0.163978	23.1222	-0.185035	1.96629	-11.0377	0.911854	-6.14411	30.8712	-0.08198	28.4635	-0.104377	12.187	-1.95198	13.1492	-1.97102
Chr5:20089601-20090100			53.1429	0.287272	60.472	-0.359065	2.46479	-9.70641	1.01523	-5.20871	61.25	-0.208218	52.9018	-0.444207	38.7952	-2.53129	33.6957	-2.24599
Chr5:20519801-20520100			25.5556	0.289851	29.1667	-0.363111	0.387597	-7.44396	1.03093	-5.60923	27.409	-0.315794	26.2097	-0.269744	6.60793	-2.02474	10.3448	-2.1098
Chr5:20743601-20744100			24.8626	0.180363	26.0367	-0.206178	0.22779	-5.66638	0.494234	-6.26461	19.4463	-0.410869	22.9187	-0.54729	9.91471	-2.32483	8.65248	-3.07834
Chr5:21028001-21028300			48.6154	0.147549	40.8247	-0.164377	1.33333	-8.83019	0	-6.99546	6.82927	-3.61504	10.4712	-3.12206	5.31915	-6.33154	3.64964	-5.68366
Chr5:21155401-21155900			44.7419	0.0996558	37.6491	-0.107054	0	-9.55152	2.27273	-5.84232	7.5	-9.89096	2.10526	-9.72603	0.934579	-9.86022	0	-9.57492
Chr5:21796001-21796300			38.3193	0.242555	32.5926	-0.291743	0.714286	-8.31218	0.719424	-6.84002	35.9318	-0.447044	23.4146	-0.707516	22.1311	-2.69014	12	-2.90931
Chr5:22001601-22002300			37.8576	0.142423	38.6705	-0.158038	9.23423	-7.94223	7.8637	-6.1075	41.0503	-0.321666	34.2723	-0.66553	21.4934	-1.74314	21.2025	-1.81588
Chr5:22136801-22137300			38.2906	0.278955	37.3932	-0.346143	1.31579	-7.06873	1.17647	-2.2954	46.2264	-0.28923	34.9432	-0.528998	23.7037	-1.82285	20.198	-2.8442
Chr5:22271801-22272300			28.2707	0.312143	32.9285	-0.398874	1.20968	-9.23097	1.43312	-4.63543	28.3186	-1.46712	22.5926	-0.972244	6.89655	-4.52472	7.84044	-4.53555
Chr5:22334801-22335100			30.7692	0.0137869	34.0741	-0.0139199	0	-6.1467	0	-5.89693	30.9859	-0.182355	31.7204	-0.390471	10.5528	-1.5012	26.0563	-1.64653
Chr5:22408801-22409100			37.7168	0.42134	51.0593	-0.59765	0	-6.64023	0.28169	-6.39046	4.27807	-4.17231	0.52356	-3.35531	0	-6.94893	0.621118	-6.66362
Chr5:22574601-22575100			21.1066	0.395336	24.5088	-0.546348	0.30303	-6.1583	2.20751	-5.90852	9.51087	-1.63975	10.1576	-1.57792	3.80711	-4.14507	2.77778	-3.85976
Chr5:22702601-22702900			19.2568	0.210042	24.2507	-0.24592	1.66667	-8.23718	0	-5.18006	14.1243	-1.37695	5.88235	-1.25182	0.609756	-4.84544	4.54545	-4.17311
Chr5:23166401-23166900			17.8678	-0.0549156	20.1553	0.0529017	2.91525	-6.75125	2.27766	-6.50148	14.1491	-1.39953	14.5596	-1.43391	4.15385	-4.12136	2.41713	-4.65917
Chr5:23592801-23593100			18	0.126896	15.3086	-0.139143	0	-8.14639	0.909091	-6.31166	20.2128	-0.609311	10.3139	-0.613541	0	-6.13316	0.925926	-4.99986
Chr5:23787801-23788300			29.2581	0.12341	32.4528	-0.134963	6.3197	-6.5809	0.461894	-6.33113	22.0544	-3.4609	20.8931	-1.39786	10.5263	-6.8896	7.7748	-3.79694
Chr5:24002201-24002500			50.8	0.352129	41.1765	-0.466822	0	-9.88762	0	-9.63785	46.6887	-1.04963	48.2833	-0.608855	31.5217	-2.28343	28.9474	-2.08446
Chr5:24370801-24371100			51.7123	0.134132	45.4436	-0.147892	0	-5.50098	0	-3.66625	24.948	-1.40301	28.877	-0.817509	0	-3.30718	11.7057	-3.20245
Chr5:24526201-24526500			19.9017	0.370295	27.7008	-0.499437	0	-7.45407	0.680272	-7.2043	17.3554	-2.1788	15.1852	-2.07399	4.20561	-4.59285	2.06897	-4.30754
Chr5:24531201-24531500			19.8516	0.154098	15.7895	-0.172549	0.490196	-6.03101	0	-5.12916	5.11182	-2.38338	11.3497	-2.74609	0.591716	-5.68763	0.52356	-5.40232
Chr5:24908601-24909100			46.9636	0.152485	46.4853	-0.170528	1.62162	-8.11274	0	-6.64058	50.8801	-0.947029	53.271	-0.674997	6.15385	-7.19905	5.18519	-5.63363
Chr5:24994001-24994500			25.5833	0.108119	26.1076	-0.116883	0	-9.83341	0.382409	-6.77628	23.159	-0.639517	20.078	-0.8305	8.726	-3.91329	8.45771	-4.64735
Chr5:25668201-25668500			15.1961	-0.223499	19.5652	0.193475	0	-6.27573	0	-6.02596	16.6667	-0.942743	7.36842	-1.49605	3.65854	-3.125	0.952381	-2.39223
Chr5:25967401-25967700			43.2548	0.0545209	48.5327	-0.0566625	3.0303	-7.18214	3.11284	-6.93237	40.6542	-1.21779	32.4397	-1.2069	12.844	-5.16891	13.308	-3.7461
Chr5:26037601-26038100			40.918	0.159841	48.8915	-0.179783	0.625	-8.62279	0.684932	-6.78805	4.02299	-4.71429	8.88889	-4.54937	0	-8.93149	0	-8.64618
Chr5:26289401-26289900			33.5776	0.0803362	32.5903	-0.0850748	1.87266	-7.89987	2.40453	-6.4277	6.29275	-4.69498	5.39683	-4.53006	5.91862	-6.62361	3.59712	-6.04879
