# Supplementary material for: The Pol IV largest subunit CTD quantitatively affects siRNA levels guiding RNA-directed DNA methylation
Source: Nucleic Acids Res. 2019 Jul 22;47(17):9024–36. doi: 10.1093/nar/gkz615 (PMC6753486; doi:10.1093/nar/gkz615)
Supplement: gkz615_Supplemental_Files [file gkz615_supplemental_files.zip › Table_S6.xlsx]

## Sheet: Sheet1
Table S6. sRNA size class distributions across Pol IV DMRs. Related to Figure 3.
sRNA size class (nt)			Col-0 #1 read counts	Col-0 #1 read counts + 0.5	Col-0 #1 RPM	Col-0 #1 log2 RPM	Col-0 #2 read counts	Col-0 #2 read counts + 0.5	Col-0 #2 RPM	Col-0 #2 log2 RPM	nrpd1-3 #1 read counts	nrpd1-3 #1 read counts + 0.5	nrpd1-3 #1 RPM	nrpd1-3 #1 log2 RPM	nrpd1-3 #2 read counts	nrpd1-3 #2 read counts + 0.5	nrpd1-3 #2 RPM	nrpd1-3 #2 log2 RPM	NRPD1 FL #1 read counts	NRPD1 FL #1 read counts + 0.5	NRPD1 FL #1 RPM	NRPD1 FL #1 log2 RPM	NRPD1 FL #2 read counts	NRPD1 FL #2 read counts + 0.5	NRPD1 FL #2 RPM	NRPD1 FL #2 log2 RPM	NRPD1 ΔCTD #1 read counts	NRPD1 ΔCTD #1 read counts + 0.5	NRPD1 ΔCTD #1 RPM	NRPD1 ΔCTD #1 log2 RPM	NRPD1 ΔCTD #2 read counts	NRPD1 ΔCTD #2 read counts + 0.5	NRPD1 ΔCTD #2 RPM	NRPD1 ΔCTD #2 log2 RPM	dcl2/3/4 #1 read counts	dcl2/3/4 #1 read counts + 0.5	dcl2/3/4 #1 RPM	dcl2/3/4 #1 log2 RPM	dcl2/3/4 #2 read counts	dcl2/3/4 #2 read counts + 0.5	dcl2/3/4 #2 RPM	dcl2/3/4 #2 log2 RPM
18			4333	4333.5	820.15	9.67974	5355	5355.5	833.598	9.70321	28	28.5	6.25873	2.64587	110	110.5	28.8531	4.85065	3336	3336.5	579.098	9.17766	3350	3350.5	651.956	9.34863	617	617.5	109.484	6.77458	503	503.5	108.792	6.76544	1704	1704.5	271.575	8.08521	1837	1837.5	271.075	8.08255
19			4963	4963.5	939.382	9.87557	5903	5903.5	918.896	9.84376	36	36.5	8.01557	3.0028	92	92.5	24.153	4.59413	3619	3619.5	628.217	9.29512	3597	3597.5	700.019	9.45125	811	811.5	143.88	7.16873	690	690.5	149.198	7.22108	2149	2149.5	342.476	8.41986	2703	2703.5	398.831	8.63963
20			7006	7006.5	1326.04	10.3729	7895	7895.5	1228.96	10.2632	58	58.5	12.8469	3.68334	133	133.5	34.8587	5.12345	4814	4814.5	835.626	9.70671	4742	4742.5	922.818	9.8499	1214	1214.5	215.333	7.75043	1046	1046.5	226.12	7.82094	4068	4068.5	648.227	9.34036	5094	5094.5	751.56	9.55375
21			18163	18163.5	3437.59	11.7472	19574	19574.5	3046.82	11.5731	435	435.5	95.6378	6.57951	917	917.5	239.572	7.90432	11803	11803.5	2048.67	11.0005	11123	11123.5	2164.46	11.0798	4097	4097.5	726.494	9.50481	3473	3473.5	750.528	9.55176	19835	19835.5	3160.36	11.6259	24264	24264.5	3579.59	11.8056
22			20471	20471.5	3874.4	11.9198	20259	20259.5	3153.45	11.6227	158	158.5	34.8073	5.12132	457	457.5	119.46	6.90038	13336	13336.5	2314.74	11.1766	12924	12924.5	2514.91	11.2963	4976	4976.5	882.343	9.7852	4441	4441.5	959.686	9.90642	6847	6847.5	1091	10.0914	8343	8343.5	1230.87	10.2655
23			130382	130382	24675.9	14.5908	123959	123960	19294.6	14.2359	129	129.5	28.4388	4.82979	1056	1056.5	275.867	8.10783	66137	66137.5	11479.1	13.4867	60983	60983.5	11866.5	13.5346	15664	15664.5	2777.35	11.4395	13789	13789.5	2979.53	11.5409	6138	6138.5	978.037	9.93374	7504	7504.5	1107.09	10.1126
24			482098	482098	91241	16.4774	454134	454134	70687.3	16.1092	693	693.5	152.296	7.25073	3992	3992.5	1042.5	10.0258	294441	294442	51104.6	15.6412	269825	269826	52503.9	15.6801	90527	90527.5	16050.7	13.9703	82364	82364.5	17796.7	14.1193	10917	10917.5	1739.47	10.7644	12646	12646.5	1865.66	10.8655
25			26900	26900.5	5091.14	12.3138	24697	24697.5	3844.23	11.9085	87	87.5	19.2154	4.26419	296	296.5	77.4203	6.27464	15069	15069.5	2615.53	11.3529	14877	14877.5	2894.93	11.4993	7002	7002.5	1241.56	10.2779	6487	6487.5	1401.77	10.453	12424	12424.5	1979.57	10.951	14308	14308.5	2110.85	11.0436
26			4705	4705.5	890.554	9.79856	4394	4394.5	684.016	9.41789	81	81.5	17.8978	4.16171	83	83.5	21.803	4.44646	2913	2913.5	505.68	8.98208	2988	2988.5	581.517	9.18368	1718	1718.5	304.693	8.25121	1400	1400.5	302.609	8.24131	16270	16270.5	2592.35	11.34	17925	17925.5	2644.44	11.3687
27			2149	2149.5	406.81	8.66821	1891	1891.5	294.417	8.20172	55	55.5	12.1881	3.6074	65	65.5	17.103	4.09617	1429	1429.5	248.11	7.95484	1472	1472.5	286.526	8.16252	635	635.5	112.675	6.81603	561	561.5	121.325	6.92273	19926	19926.5	3174.85	11.6325	21357	21357.5	3150.74	11.6215
28			1336	1336.5	252.943	7.98267	1266	1266.5	197.134	7.62303	58	58.5	12.8469	3.68334	67	67.5	17.6252	4.13957	1018	1018.5	176.775	7.46577	999	999.5	194.487	7.60353	398	398.5	70.6548	6.14272	369	369.5	79.8388	6.31902	22562	22562.5	3594.84	11.8117	24095	24095.5	3554.66	11.7955
29			1143	1143.5	216.417	7.75767	991	991.5	154.33	7.26987	43	43.5	9.5528	3.25592	34	34.5	9.00843	3.17128	990	990.5	171.916	7.42556	988	988.5	192.347	7.58757	339	339.5	60.194	5.91155	286	286.5	61.9048	5.95198	24638	24638.5	3925.61	11.9387	25980	25980.5	3832.74	11.9042
30			962	962.5	182.161	7.50907	815	815.5	126.935	6.98794	48	48.5	10.6508	3.41289	30	30.5	7.96397	2.99349	918	918.5	159.419	7.31668	899	899.5	175.029	7.45145	299	299.5	53.1019	5.73069	268	268.5	58.0155	5.85837	22725	22725.5	3620.81	11.8221	24720	24720.5	3646.86	11.8324
31			853	853.5	161.532	7.33567	739	739.5	115.105	6.84681	34	34.5	7.57636	2.9215	31	31.5	8.22509	3.04003	867	867.5	150.567	7.23426	908	908.5	176.78	7.46581	294	294.5	52.2154	5.7064	258	258.5	55.8547	5.80361	20345	20345.5	3241.61	11.6625	21635	21635.5	3191.75	11.6401
32			822	822.5	155.665	7.2823	689	689.5	107.323	6.74581	40	40.5	8.89398	3.15283	30	30.5	7.96397	2.99349	805	805.5	139.806	7.12728	803	803.5	156.349	7.28862	300	300.5	53.2792	5.7355	221	221.5	47.8601	5.58075	17395	17395.5	2771.59	11.4365	18321	18321.5	2702.86	11.4003
33			736	736.5	139.389	7.12297	634	634.5	98.7616	6.62588	41	41.5	9.11359	3.18802	17	17.5	4.56949	2.19203	769	769.5	133.558	7.06132	764	764.5	148.76	7.21684	335	335.5	59.4848	5.89445	210	210.5	45.4833	5.50726	14900	14900.5	2374.07	11.2131	16026	16026.5	2364.29	11.2072
34			584	584.5	110.621	6.78949	501	501.5	78.0598	6.28651	37	37.5	8.23517	3.0418	21	21.5	5.61395	2.48902	552	552.5	95.8944	6.58337	643	643.5	125.215	6.96827	224	224.5	39.8043	5.31485	211	211.5	45.6993	5.5141	12361	12361.5	1969.54	10.9436	13173	13173.5	1943.41	10.9244
35			348	348.5	65.9564	6.04344	319	319.5	49.731	5.63607	18	18.5	4.06268	2.02243	16	16.5	4.30838	2.10715	378	378.5	65.6942	6.03769	366	366.5	71.3153	6.15614	146	146.5	25.9747	4.69904	96	96.5	20.851	4.38204	9722	9722.5	1549.07	10.5972	10612	10612.5	1565.6	10.6125
36			216	216.5	40.9744	5.35665	173	173.5	27.0057	4.75519	36	36.5	8.01557	3.0028	18	18.5	4.83061	2.2722	233	233.5	40.5273	5.34082	267	267.5	52.0514	5.70187	102	102.5	18.1734	4.18376	74	74.5	16.0974	4.00876	7559	7559.5	1204.44	10.2341	8156	8156.5	1203.28	10.2328
37			138	138.5	26.2122	4.71217	98	98.5	15.3318	3.93845	21	21.5	4.7215	2.23924	17	17.5	4.56949	2.19203	140	140.5	24.3858	4.60797	140	140.5	27.3392	4.7729	62	62.5	11.0814	3.47006	52	52.5	11.3438	3.50383	5645	5645.5	899.488	9.81296	6120	6120.5	902.92	9.81845
38			84	84.5	15.9923	3.99931	78	78.5	12.2187	3.61102	25	25.5	5.59992	2.48541	17	17.5	4.56949	2.19203	80	80.5	13.9719	3.80446	85	85.5	16.637	4.05632	78	78.5	13.9182	3.7989	48	48.5	10.4795	3.3895	4302	4302.5	685.51	9.42103	4660	4660.5	687.535	9.42529
39			141	141.5	26.78	4.74308	109	109.5	17.044	4.09119	30	30.5	6.69794	2.74372	18	18.5	4.83061	2.2722	95	95.5	16.5754	4.05097	131	131.5	25.5879	4.67739	101	101.5	17.9961	4.16962	101	101.5	21.9314	4.45492	3538	3538.5	563.783	9.139	3770	3770.5	556.239	9.11956
40			175	175.5	33.2148	5.05375	120	120.5	18.7562	4.22929	32	32.5	7.13715	2.83535	18	18.5	4.83061	2.2722	156	156.5	27.1628	4.76356	148	148.5	28.8958	4.85279	154	154.5	27.3931	4.77574	155	155.5	33.5993	5.07036	2962	2962.5	472.01	8.88267	3234	3234.5	477.166	8.89835
41			124	124.5	23.5626	4.55843	117	117.5	18.2892	4.19292	25	25.5	5.59992	2.48541	19	19.5	5.09172	2.34815	144	144.5	25.0801	4.64847	133	133.5	25.9771	4.69917	151	151.5	26.8612	4.74745	122	122.5	26.4689	4.72623	2572	2572.5	409.872	8.67903	2783	2783.5	410.633	8.6817
42			136	136.5	25.8337	4.69118	82	82.5	12.8413	3.68272	22	22.5	4.9411	2.30483	13	13.5	3.52504	1.81764	104	104.5	18.1375	4.1809	114	114.5	22.28	4.47767	129	129.5	22.9606	4.52109	109	109.5	23.6599	4.56437	2214	2214.5	352.832	8.46284	2338	2338.5	344.985	8.43039
43			120	120.5	22.8056	4.51132	91	91.5	14.2422	3.8321	22	22.5	4.9411	2.30483	8	8.5	2.21947	1.15021	116	116.5	20.2203	4.33773	96	96.5	18.7774	4.23093	132	132.5	23.4925	4.55413	130	130.5	28.1975	4.81749	1865	1865.5	297.227	8.21542	1989	1989.5	293.499	8.19721
44			78	78.5	14.8568	3.89305	67	67.5	10.5066	3.39322	27	27.5	6.03912	2.59434	7	7.5	1.95835	0.969642	68	68.5	11.8892	3.57158	81	81.5	15.8587	3.9872	104	104.5	18.528	4.21164	81	81.5	17.6099	4.13832	1673	1673.5	266.636	8.05873	1730	1730.5	255.29	7.99599
45			77	77.5	14.6675	3.87455	67	67.5	10.5066	3.39322	21	21.5	4.7215	2.23924	8	8.5	2.21947	1.15021	47	47.5	8.24431	3.0434	43	43.5	8.46444	3.08141	78	78.5	13.9182	3.7989	64	64.5	13.9367	3.80081	1431	1431.5	228.078	7.83339	1523	1523.5	224.753	7.81219
46			58	58.5	11.0716	3.46879	41	41.5	6.45959	2.69144	18	18.5	4.06268	2.02243	12	12.5	3.26392	1.70661	51	51.5	8.93857	3.16004	70	70.5	13.7182	3.77802	51	51.5	9.13105	3.19078	47	47.5	10.2634	3.35944	1249	1249.5	199.081	7.63721	1307	1307.5	192.887	7.59162
47			46	46.5	8.8005	3.13759	41	41.5	6.45959	2.69144	8	8.5	1.86664	0.900443	9	9.5	2.48058	1.31068	37	37.5	6.50867	2.70236	46	46.5	9.04819	3.17763	53	53.5	9.48565	3.24575	54	54.5	11.7759	3.55777	1128	1128.5	179.802	7.49026	1152	1152.5	170.021	7.40957
48			42	42.5	8.04347	3.00782	39	39.5	6.14828	2.62018	16	16.5	3.62347	1.85737	4	4.5	1.17501	0.232676	39	39.5	6.8558	2.77732	37	37.5	7.29693	2.86729	44	44.5	7.88993	2.98001	56	56.5	12.2081	3.60977	946	946.5	150.804	7.23653	978	978.5	144.352	7.17345
49			38	38.5	7.28644	2.86521	42	42.5	6.61524	2.72579	16	16.5	3.62347	1.85737	5	5.5	1.43613	0.522183	45	45.5	7.89718	2.98134	39	39.5	7.6861	2.94225	52	52.5	9.30835	3.21853	41	41.5	8.96701	3.16463	813	813.5	129.614	7.01807	852	852.5	125.764	6.97458
50			46	46.5	8.8005	3.13759	37	37.5	5.83698	2.54522	11	11.5	2.52545	1.33654	4	4.5	1.17501	0.232676	37	37.5	6.50867	2.70236	33	33.5	6.51859	2.70456	31	31.5	5.58501	2.48156	37	37.5	8.10272	3.01841	736	736.5	117.345	6.87462	716	716.5	105.701	6.72384
51			49	49.5	9.36827	3.22778	38	38.5	5.99263	2.58319	21	21.5	4.7215	2.23924	4	4.5	1.17501	0.232676	36	36.5	6.3351	2.66337	31	31.5	6.12942	2.61575	34	34.5	6.11691	2.6128	31	31.5	6.80628	2.76687	603	603.5	96.1546	6.58728	575	575.5	84.9	6.40769
52			36	36.5	6.90792	2.78825	30	30.5	4.74741	2.24714	17	17.5	3.84308	1.94226	3	3.5	0.913899	-0.129894	31	31.5	5.46728	2.45082	34	34.5	6.71317	2.74699	41	41.5	7.35803	2.87932	42	42.5	9.18308	3.19898	464	464.5	74.008	6.20961	483	483.5	71.3278	6.15639
53			43	43.5	8.23273	3.04137	29	29.5	4.59175	2.19905	10	10.5	2.30585	1.2053	4	4.5	1.17501	0.232676	33	33.5	5.81441	2.53963	30	30.5	5.93483	2.56921	45	45.5	8.06724	3.01207	25	25.5	5.50985	2.46201	389	389.5	62.0584	5.95555	414	414.5	61.1487	5.93425
54			38	38.5	7.28644	2.86521	30	30.5	4.74741	2.24714	10	10.5	2.30585	1.2053	3	3.5	0.913899	-0.129894	22	22.5	3.9052	1.9654	24	24.5	4.76733	2.25318	34	34.5	6.11691	2.6128	29	29.5	6.37414	2.67223	320	320.5	51.0647	5.67425	354	354.5	52.2972	5.70866
55			39	39.5	7.47569	2.90221	26	26.5	4.1248	2.04432	14	14.5	3.18427	1.67096	4	4.5	1.17501	0.232676	13	13.5	2.34312	1.22843	22	22.5	4.37816	2.13032	28	28.5	5.0531	2.33717	27	27.5	5.94199	2.57095	270	270.5	43.0983	5.42956	314	314.5	46.3963	5.53594
56			41	41.5	7.85421	2.97347	35	35.5	5.52567	2.46615	10	10.5	2.30585	1.2053	1	1.5	0.391671	-1.35229	15	15.5	2.69025	1.42774	19	19.5	3.7944	1.92387	37	37.5	6.64882	2.7331	35	35.5	7.67057	2.93933	229	229.5	36.5658	5.19242	286	286.5	42.2656	5.40141
57			39	39.5	7.47569	2.90221	38	38.5	5.99263	2.58319	11	11.5	2.52545	1.33654	2	2.5	0.652785	-0.615321	22	22.5	3.9052	1.9654	20	20.5	3.98899	1.99602	40	40.5	7.18073	2.84413	38	38.5	8.31879	3.05637	172	172.5	27.4841	4.78053	245	245.5	36.2171	5.1786
58			33	33.5	6.34014	2.66452	35	35.5	5.52567	2.46615	11	11.5	2.52545	1.33654	3	3.5	0.913899	-0.129894	27	27.5	4.77302	2.2549	20	20.5	3.98899	1.99602	25	25.5	4.5212	2.17671	31	31.5	6.80628	2.76687	188	188.5	30.0334	4.90849	192	192.5	28.3983	4.82774
59			24	24.5	4.63682	2.21314	28	28.5	4.4361	2.14929	11	11.5	2.52545	1.33654	0	0.5	0.130557	-2.93725	22	22.5	3.9052	1.9654	20	20.5	3.98899	1.99602	37	37.5	6.64882	2.7331	22	22.5	4.86163	2.28144	155	155.5	24.7755	4.63084	170	170.5	25.1528	4.65265
60			35	35.5	6.71866	2.74817	27	27.5	4.28045	2.09776	14	14.5	3.18427	1.67096	3	3.5	0.913899	-0.129894	12	12.5	2.16956	1.1174	20	20.5	3.98899	1.99602	26	26.5	4.6985	2.2322	27	27.5	5.94199	2.57095	122	122.5	19.5177	4.28671	155	155.5	22.94	4.51979
