# Supplementary material for: The Pol IV largest subunit CTD quantitatively affects siRNA levels guiding RNA-directed DNA methylation
Source: Nucleic Acids Res. 2019 Jul 22;47(17):9024–36. doi: 10.1093/nar/gkz615 (PMC6753486; doi:10.1093/nar/gkz615)
Supplement: gkz615_Supplemental_Files [file gkz615_supplemental_files.zip › Table_S7.xlsx]

## Sheet: Sheet1
Table S7. sRNA sequencing log2 fold change values for Pol IV-dependent precursor RNA (26-60 nt) levels. Related to Figure 3.
Pol IV DMR	Col-0 #1 read counts	Col-0 #1 read counts + 0.5	Col-0 #1 RPM	Col-0 #1 log2 FC	Col-0 #2 read counts	Col-0 #2 read counts + 0.5	Col-0 #2 RPM	Col-0 #2 log2 FC	Average Col-0 RPM	nrpd1-3 #1 read counts	nrpd1-3 #1 read counts + 0.5	nrpd1-3 #1 RPM	nrpd1-3 #1 log2 FC	nrpd1-3 #2 read counts	nrpd1-3 #2 read counts + 0.5	nrpd1-3 #2 RPM	nrpd1-3 #2 log2 FC	NRPD1 FL #1 read counts	NRPD1 FL #1 read counts + 0.5	NRPD1 FL #1 RPM	NRPD1 FL #1 log2 FC	NRPD1 FL #2 read counts	NRPD1 FL #2 read counts + 0.5	NRPD1 FL #2 RPM	NRPD1 FL #2 log2 FC	NRPD1 ΔCTD #1 read counts	NRPD1 ΔCTD #1 read counts + 0.5	NRPD1 ΔCTD #1 RPM	NRPD1 ΔCTD #1 log2 FC	NRPD1 ΔCTD #2 read counts	NRPD1 ΔCTD #2 read counts + 0.5	NRPD1 ΔCTD #2 RPM	NRPD1 ΔCTD #2 log2 FC
Chr_start_stop
Chr1:10144801-10145100	18	18.5	3.50127	0.404263	11	11.5	1.79001	-0.563652	2.64564	0	0.5	0.109802	-4.59064	0	0.5	0.130557	-4.34087	5	5.5	0.954605	-1.47064	10	10.5	2.04314	-0.372829	0	0.5	0.0886509	-4.89934	2	2.5	0.540181	-2.2921
Chr1:10348801-10349300	16	16.5	3.12276	0.346286	11	11.5	1.79001	-0.45657	2.45638	0	0.5	0.109802	-4.48356	0	0.5	0.130557	-4.23378	7	7.5	1.30173	-0.916101	17	17.5	3.40523	0.471219	13	13.5	2.39358	-0.0373677	4	4.5	0.972326	-1.33702
Chr1:10497401-10498100	25	25.5	4.82608	0.354375	17	17.5	2.72392	-0.470792	3.775	3	3.5	0.768616	-2.29614	3	3.5	0.913899	-2.04637	13	13.5	2.34312	-0.688046	32	32.5	6.324	0.744361	7	7.5	1.32976	-1.50531	10	10.5	2.26876	-0.734573
Chr1:10802601-10803300	22	22.5	4.25831	0.386455	14	14.5	2.25696	-0.529442	3.25764	0	0.5	0.109802	-4.89085	0	0.5	0.130557	-4.64107	4	4.5	0.78104	-2.06036	9	9.5	1.84856	-0.817427	7	7.5	1.32976	-1.29265	9	9.5	2.05269	-0.66631
Chr1:10814201-10814700	25	25.5	4.82608	0.446482	14	14.5	2.25696	-0.649986	3.54152	0	0.5	0.109802	-5.01139	0	0.5	0.130557	-4.76162	13	13.5	2.34312	-0.595939	8	8.5	1.65397	-1.09844	2	2.5	0.443255	-2.99816	1	1.5	0.324109	-3.44982
Chr1:11117401-11117900	23	23.5	4.44756	0.249439	19	19.5	3.03523	-0.301772	3.7414	0	0.5	0.109802	-5.0906	0	0.5	0.130557	-4.84083	36	36.5	6.3351	0.759791	31	31.5	6.12942	0.712174	18	18.5	3.28008	-0.189844	23	23.5	5.0777	0.440599
Chr1:11128801-11129500	26	26.5	5.01534	0.463935	14	14.5	2.25696	-0.688029	3.63615	5	5.5	1.20782	-1.59	5	5.5	1.43613	-1.34023	10	10.5	1.82243	-0.996551	12	12.5	2.43231	-0.580086	11	11.5	2.03897	-0.834571	12	12.5	2.70091	-0.428969
Chr1:11132601-11132900	32	32.5	6.15089	0.281653	25	25.5	3.96914	-0.350314	5.06002	0	0.5	0.109802	-5.52616	0	0.5	0.130557	-5.27639	16	16.5	2.86381	-0.821204	22	22.5	4.37816	-0.208818	11	11.5	2.03897	-1.3113	7	7.5	1.62054	-1.64266
Chr1:11241601-11242100	25	25.5	4.82608	0.296083	19	19.5	3.03523	-0.372965	3.93065	0	0.5	0.109802	-5.16179	0	0.5	0.130557	-4.91202	12	12.5	2.16956	-0.85737	26	26.5	5.1565	0.391622	14	14.5	2.57088	-0.612509	4	4.5	0.972326	-2.01526
Chr1:11585601-11586500	19	19.5	3.69053	0.0372918	22	22.5	3.50219	-0.0382814	3.59636	0	0.5	0.109802	-5.03356	0	0.5	0.130557	-4.78379	16	16.5	2.86381	-0.328599	21	21.5	4.18357	0.218198	1	1.5	0.265953	-3.75729	1	1.5	0.324109	-3.47199
Chr1:11644201-11644700	21	21.5	4.06905	0.294091	16	16.5	2.56827	-0.369804	3.31866	0	0.5	0.109802	-4.91762	0	0.5	0.130557	-4.66785	20	20.5	3.55807	0.100495	20	20.5	3.98899	0.265422	10	10.5	1.86167	-0.834003	8	8.5	1.83662	-0.85355
Chr1:11661001-11661700	11	11.5	2.17647	0.191887	10	10.5	1.63435	-0.221382	1.90541	3	3.5	0.768616	-1.30977	0	0.5	0.130557	-3.86735	12	12.5	2.16956	0.187298	15	15.5	3.01606	0.662565	7	7.5	1.32976	-0.518931	8	8.5	1.83662	-0.0530519
Chr1:11740601-11740900	23	23.5	4.44756	0.106689	24	24.5	3.81349	-0.115214	4.13053	2	2.5	0.549011	-2.91142	1	1.5	0.391671	-3.39861	14	14.5	2.51668	-0.714802	15	15.5	3.01606	-0.453659	0	0.5	0.0886509	-5.54205	1	1.5	0.324109	-3.67178
Chr1:12530201-12530500	19	19.5	3.69053	0.202502	17	17.5	2.72392	-0.235641	3.20723	0	0.5	0.109802	-4.86835	0	0.5	0.130557	-4.61858	10	10.5	1.82243	-0.815466	13	13.5	2.62689	-0.287969	3	3.5	0.620557	-2.36969	5	5.5	1.1884	-1.43231
Chr1:13256801-13257300	14	14.5	2.74424	0.275544	11	11.5	1.79001	-0.340899	2.26712	0	0.5	0.109802	-4.36788	0	0.5	0.130557	-4.11811	4	4.5	0.78104	-1.53739	13	13.5	2.62689	0.212495	4	4.5	0.797858	-1.50666	4	4.5	0.972326	-1.22135
Chr1:13486801-13487100	13	13.5	2.55498	0.0407649	15	15.5	2.41262	-0.0419503	2.4838	2	2.5	0.549011	-2.17764	0	0.5	0.130557	-4.2498	4	4.5	0.78104	-1.66908	4	4.5	0.875631	-1.50415	7	7.5	1.32976	-0.901379	7	7.5	1.62054	-0.616071
Chr1:14164201-14164700	12	12.5	2.36573	0.18718	11	11.5	1.79001	-0.215138	2.07787	2	2.5	0.549011	-1.92019	0	0.5	0.130557	-3.99235	17	17.5	3.03738	0.547724	20	20.5	3.98899	0.94092	9	9.5	1.68437	-0.302895	8	8.5	1.83662	-0.178053
Chr1:15935401-15935900	12	12.5	2.36573	0.0335502	14	14.5	2.25696	-0.034349	2.31134	1	1.5	0.329407	-2.81079	0	0.5	0.130557	-4.14598	9	9.5	1.64886	-0.487262	8	8.5	1.65397	-0.482799	3	3.5	0.620557	-1.8971	1	1.5	0.324109	-2.83418
Chr1:1614401-1614900	17	17.5	3.31202	0.171823	16	16.5	2.56827	-0.19509	2.94014	0	0.5	0.109802	-4.74291	1	1.5	0.391671	-2.90817	9	9.5	1.64886	-0.834415	19	19.5	3.7944	0.367987	4	4.5	0.797858	-1.88168	4	4.5	0.972326	-1.59637
Chr1:16645601-16646100	14	14.5	2.74424	-0.11287	20	20.5	3.19088	0.104677	2.96756	0	0.5	0.109802	-4.7563	1	1.5	0.391671	-2.92156	15	15.5	2.69025	-0.141538	14	14.5	2.82148	-0.0728262	5	5.5	0.97516	-1.60557	1	1.5	0.324109	-3.19473
Chr1:17381801-17382300	19	19.5	3.69053	0.429511	11	11.5	1.79001	-0.614353	2.74027	0	0.5	0.109802	-4.64134	0	0.5	0.130557	-4.39157	12	12.5	2.16956	-0.336918	7	7.5	1.45939	-0.908956	1	1.5	0.265953	-3.36508	1	1.5	0.324109	-3.07977
Chr1:17384201-17384700	13	13.5	2.55498	0.233961	11	11.5	1.79001	-0.279388	2.17249	0	0.5	0.109802	-4.30637	1	1.5	0.391671	-2.47164	5	5.5	0.954605	-1.18638	6	6.5	1.2648	-0.780443	2	2.5	0.443255	-2.29314	4	4.5	0.972326	-1.15984
Chr1:17441201-17441900	22	22.5	4.25831	0.134132	22	22.5	3.50219	-0.147892	3.88025	2	2.5	0.549011	-2.82124	1	1.5	0.391671	-3.30843	11	11.5	1.99599	-0.959043	13	13.5	2.62689	-0.56279	5	5.5	0.97516	-1.99244	9	9.5	2.05269	-0.918633
Chr1:17638801-17639100	19	19.5	3.69053	0.274275	15	15.5	2.41262	-0.338955	3.05157	0	0.5	0.109802	-4.79657	0	0.5	0.130557	-4.5468	15	15.5	2.69025	-0.181814	24	24.5	4.76733	0.643627	6	6.5	1.15246	-1.40483	4	4.5	0.972326	-1.65004
Chr1:17689601-17690700	16	16.5	3.12276	0.301286	12	12.5	1.94566	-0.381276	2.53421	0	0.5	0.109802	-4.52856	1	1.5	0.391671	-2.69382	8	8.5	1.4753	-0.780529	4	4.5	0.875631	-1.53314	8	8.5	1.50707	-0.749793	3	3.5	0.756254	-1.74459
Chr1:18047801-18048100	23	23.5	4.44756	0.162106	22	22.5	3.50219	-0.182654	3.97488	0	0.5	0.109802	-5.17793	0	0.5	0.130557	-4.92816	0	0.5	0.0867822	-5.51737	0	0.5	0.0972924	-5.35244	0	0.5	0.0886509	-5.48663	1	1.5	0.324109	-3.61636
Chr1:18110601-18111500	26	26.5	5.01534	0.463935	14	14.5	2.25696	-0.688029	3.63615	4	4.5	0.98822	-1.87951	0	0.5	0.130557	-4.79966	19	19.5	3.38451	-0.103467	19	19.5	3.7944	0.0614605	14	14.5	2.57088	-0.500151	21	21.5	4.64556	0.35344
Chr1:18297201-18297700	16	16.5	3.12276	0.215289	14	14.5	2.25696	-0.253148	2.68986	0	0.5	0.109802	-4.61455	0	0.5	0.130557	-4.36478	10	10.5	1.82243	-0.561671	33	33.5	6.51859	1.27703	6	6.5	1.15246	-1.22281	9	9.5	2.05269	-0.390017
Chr1:19198001-19198500	11	11.5	2.17647	0.0785998	12	12.5	1.94566	-0.08313	2.06106	0	0.5	0.109802	-4.23041	0	0.5	0.130557	-3.98064	9	9.5	1.64886	-0.321918	19	19.5	3.7944	0.880484	7	7.5	1.32976	-0.632218	3	3.5	0.756254	-1.44645
Chr1:19336201-19336900	21	21.5	4.06905	0.512869	10	10.5	1.63435	-0.803103	2.8517	0	0.5	0.109802	-4.69884	1	1.5	0.391671	-2.86411	10	10.5	1.82243	-0.645962	15	15.5	3.01606	0.0808442	14	14.5	2.57088	-0.149562	15	15.5	3.34912	0.231961
Chr1:19352601-19352900	18	18.5	3.50127	0.134132	18	18.5	2.87958	-0.147892	3.19042	0	0.5	0.109802	-4.86077	3	3.5	0.913899	-1.80364	13	13.5	2.34312	-0.445317	15	15.5	3.01606	-0.0810816	2	2.5	0.443255	-2.84754	7	7.5	1.62054	-0.977271
Chr1:19389401-19390100	23	23.5	4.44756	-0.0231987	29	29.5	4.59175	0.0228315	4.51966	0	0.5	0.109802	-5.36323	1	1.5	0.391671	-3.5285	15	15.5	2.69025	-0.748474	19	19.5	3.7944	-0.252341	6	6.5	1.15246	-1.97149	1	1.5	0.324109	-3.80166
Chr1:19430401-19430700	17	17.5	3.31202	0.0615794	19	19.5	3.03523	-0.0643254	3.17362	0	0.5	0.109802	-4.85315	1	1.5	0.391671	-3.01842	17	17.5	3.03738	-0.0633037	7	7.5	1.45939	-1.12077	5	5.5	0.97516	-1.70242	1	1.5	0.324109	-3.29158
Chr1:20024001-20024500	21	21.5	4.06905	0.436197	12	12.5	1.94566	-0.628236	3.00735	2	2.5	0.549011	-2.45359	0	0.5	0.130557	-4.52574	5	5.5	0.954605	-1.65552	8	8.5	1.65397	-0.862561	0	0.5	0.0886509	-5.08421	0	0.5	0.108036	-4.79891
Chr1:20206601-20207100	17	17.5	3.31202	-0.136459	25	25.5	3.96914	0.12466	3.64058	1	1.5	0.329407	-3.46623	0	0.5	0.130557	-4.80142	16	16.5	2.86381	-0.346231	8	8.5	1.65397	-1.13823	7	7.5	1.32976	-1.453	10	10.5	2.26876	-0.682264
Chr1:20362801-20363100	12	12.5	2.36573	-0.0604736	16	16.5	2.56827	0.0580403	2.467	0	0.5	0.109802	-4.48978	0	0.5	0.130557	-4.24001	20	20.5	3.55807	0.528339	15	15.5	3.01606	0.28991	4	4.5	0.797858	-1.62855	3	3.5	0.756254	-1.70581
Chr1:20699601-20700300	18	18.5	3.50127	0.0654092	20	20.5	3.19088	-0.0685162	3.34608	0	0.5	0.109802	-4.92949	0	0.5	0.130557	-4.67972	9	9.5	1.64886	-1.021	8	8.5	1.65397	-1.01654	3	3.5	0.620557	-2.43084	3	3.5	0.756254	-2.14553
Chr1:21470001-21470500	14	14.5	2.74424	0.179746	13	13.5	2.10131	-0.205371	2.42278	0	0.5	0.109802	-4.46368	0	0.5	0.130557	-4.21391	0	0.5	0.0867822	-4.80312	0	0.5	0.0972924	-4.63819	0	0.5	0.0886509	-4.77238	0	0.5	0.108036	-4.48707
Chr1:21524801-21525300	15	15.5	2.9335	0.265991	12	12.5	1.94566	-0.326374	2.43958	0	0.5	0.109802	-4.47365	0	0.5	0.130557	-4.22388	7	7.5	1.30173	-0.906198	16	16.5	3.21065	0.396232	2	2.5	0.443255	-2.46042	1	1.5	0.324109	-2.91208
Chr1:21529201-21529700	22	22.5	4.25831	0.386455	14	14.5	2.25696	-0.529442	3.25764	0	0.5	0.109802	-4.89085	0	0.5	0.130557	-4.64107	19	19.5	3.38451	0.0551207	17	17.5	3.40523	0.0639285	5	5.5	0.97516	-1.74011	6	6.5	1.40447	-1.2138
Chr1:22024801-22025300	11	11.5	2.17647	-0.0264354	14	14.5	2.25696	0.0259597	2.21672	0	0.5	0.109802	-4.33544	0	0.5	0.130557	-4.08567	12	12.5	2.16956	-0.0310242	10	10.5	2.04314	-0.117636	1	1.5	0.265953	-3.05918	1	1.5	0.324109	-2.77387
Chr1:22084801-22085500	16	16.5	3.12276	0.346286	11	11.5	1.79001	-0.45657	2.45638	2	2.5	0.549011	-2.16163	2	2.5	0.652785	-1.91186	14	14.5	2.51668	0.0349896	6	6.5	1.2648	-0.957625	0	0.5	0.0886509	-4.79226	2	2.5	0.540181	-2.18502
Chr1:22443401-22443900	25	25.5	4.82608	0.544874	11	11.5	1.79001	-0.886014	3.30804	0	0.5	0.109802	-4.913	0	0.5	0.130557	-4.66323	0	0.5	0.0867822	-5.25243	0	0.5	0.0972924	-5.08751	0	0.5	0.0886509	-5.2217	0	0.5	0.108036	-4.93639
Chr1:22887801-22888100	16	16.5	3.12276	0.095203	17	17.5	2.72392	-0.101932	2.92334	0	0.5	0.109802	-4.73464	0	0.5	0.130557	-4.48487	27	27.5	4.77302	0.707286	31	31.5	6.12942	1.06813	4	4.5	0.797858	-1.87341	6	6.5	1.40447	-1.05759
Chr1:23031601-23031900	12	12.5	2.36573	0.18718	11	11.5	1.79001	-0.215138	2.07787	0	0.5	0.109802	-4.24212	0	0.5	0.130557	-3.99235	6	6.5	1.12817	-0.881119	7	7.5	1.45939	-0.509741	2	2.5	0.443255	-2.22889	3	3.5	0.756254	-1.45816
Chr1:23122801-23123300	19	19.5	3.69053	-0.193062	30	30.5	4.74741	0.170249	4.21897	0	0.5	0.109802	-5.26391	1	1.5	0.391671	-3.42918	3	3.5	0.607476	-2.79599	5	5.5	1.07022	-1.97899	4	4.5	0.797858	-2.40269	2	2.5	0.540181	-2.96538
Chr1:23280201-23280900	23	23.5	4.44756	0.374769	15	15.5	2.41262	-0.507648	3.43009	0	0.5	0.109802	-4.96527	1	1.5	0.391671	-3.13053	11	11.5	1.99599	-0.781141	9	9.5	1.84856	-0.891849	4	4.5	0.797858	-2.10404	1	1.5	0.324109	-3.4037
Chr1:24531801-24532300	18	18.5	3.50127	-0.000187865	22	22.5	3.50219	0.000187841	3.50173	0	0.5	0.109802	-4.99509	0	0.5	0.130557	-4.74532	11	11.5	1.99599	-0.810962	16	16.5	3.21065	-0.125203	5	5.5	0.97516	-1.84436	11	11.5	2.48483	-0.494919
Chr1:24838001-24838900	16	16.5	3.12276	0.0572974	18	18.5	2.87958	-0.0596674	3.00117	0	0.5	0.109802	-4.77254	0	0.5	0.130557	-4.52277	13	13.5	2.34312	-0.357092	14	14.5	2.82148	-0.0890718	8	8.5	1.50707	-0.993781	7	7.5	1.62054	-0.889046
Chr1:24948001-24948500	27	27.5	5.2046	0.110649	28	28.5	4.4361	-0.119845	4.82035	2	2.5	0.549011	-3.13423	1	1.5	0.391671	-3.62142	22	22.5	3.9052	-0.303741	15	15.5	3.01606	-0.676471	9	9.5	1.68437	-1.51693	15	15.5	3.34912	-0.525354
Chr1:25536601-25536900	13	13.5	2.55498	0.286592	10	10.5	1.63435	-0.358002	2.09467	0	0.5	0.109802	-4.25374	1	1.5	0.391671	-2.41901	2	2.5	0.433911	-2.27125	11	11.5	2.23772	0.0953105	1	1.5	0.265953	-2.97748	2	2.5	0.540181	-1.95521
Chr1:2657201-2658100	10	10.5	1.98721	-0.196859	16	16.5	2.56827	0.173194	2.27774	0	0.5	0.109802	-4.37462	0	0.5	0.130557	-4.12485	11	11.5	1.99599	-0.190497	12	12.5	2.43231	0.0947239	0	0.5	0.0886509	-4.68332	1	1.5	0.324109	-2.81305
Chr1:28051201-28051700	21	21.5	4.06905	-0.0636454	28	28.5	4.4361	0.0609559	4.25258	0	0.5	0.109802	-5.27536	0	0.5	0.130557	-5.02559	14	14.5	2.51668	-0.756812	16	16.5	3.21065	-0.405472	8	8.5	1.50707	-1.49659	5	5.5	1.1884	-1.83932
Chr1:28526601-28527500	20	20.5	3.87979	0.166246	19	19.5	3.03523	-0.187928	3.45751	4	4.5	0.98822	-1.80683	0	0.5	0.130557	-4.72698	9	9.5	1.64886	-1.06826	14	14.5	2.82148	-0.293281	7	7.5	1.32976	-1.37856	11	11.5	2.48483	-0.476584
Chr1:29474401-29474900	12	12.5	2.36573	0.242254	10	10.5	1.63435	-0.291309	2.00004	0	0.5	0.109802	-4.18705	0	0.5	0.130557	-3.93728	8	8.5	1.4753	-0.439022	5	5.5	1.07022	-0.902126	8	8.5	1.50707	-0.408286	4	4.5	0.972326	-1.04052
Chr1:4061201-4061900	20	20.5	3.87979	0.452682	11	11.5	1.79001	-0.663332	2.8349	5	5.5	1.20782	-1.23089	2	2.5	0.652785	-2.11862	16	16.5	2.86381	0.0146407	8	8.5	1.65397	-0.777364	3	3.5	0.620557	-2.19166	2	2.5	0.540181	-2.39178
Chr1:4406001-4407500	16	16.5	3.12276	0.346286	11	11.5	1.79001	-0.45657	2.45638	1	1.5	0.329407	-2.89859	1	1.5	0.391671	-2.64882	6	6.5	1.12817	-1.12255	5	5.5	1.07022	-1.19863	1	1.5	0.265953	-3.20729	6	6.5	1.40447	-0.806508
Chr1:4966401-4967100	17	17.5	3.31202	0.37664	11	11.5	1.79001	-0.511105	2.55101	0	0.5	0.109802	-4.53809	0	0.5	0.130557	-4.28832	19	19.5	3.38451	0.407877	13	13.5	2.62689	0.0422889	4	4.5	0.797858	-1.67686	0	0.5	0.108036	-4.56148
Chr1:601-900	34	34.5	6.5294	0.521454	16	16.5	2.56827	-0.824701	4.54884	0	0.5	0.109802	-5.37252	0	0.5	0.130557	-5.12275	7	7.5	1.30173	-1.80506	11	11.5	2.23772	-1.02347	3	3.5	0.620557	-2.87386	2	2.5	0.540181	-3.07398
Chr1:634001-634500	17	17.5	3.31202	0.210526	15	15.5	2.41262	-0.246584	2.86232	0	0.5	0.109802	-4.7042	0	0.5	0.130557	-4.45443	15	15.5	2.69025	-0.0894434	13	13.5	2.62689	-0.123825	10	10.5	1.86167	-0.620586	12	12.5	2.70091	-0.0837399
Chr1:6470401-6471100	20	20.5	3.87979	0.102717	21	21.5	3.34653	-0.110594	3.61316	0	0.5	0.109802	-5.04028	0	0.5	0.130557	-4.79051	18	18.5	3.21094	-0.170265	12	12.5	2.43231	-0.570935	5	5.5	0.97516	-1.88955	5	5.5	1.1884	-1.60424
Chr1:7717401-7718700	14	14.5	2.74424	-0.0745295	19	19.5	3.03523	0.0708677	2.88973	2	2.5	0.549011	-2.39603	0	0.5	0.130557	-4.46819	8	8.5	1.4753	-0.969931	14	14.5	2.82148	-0.0344856	1	1.5	0.265953	-3.44169	3	3.5	0.756254	-1.934
Chr1:8267201-8267500	29	29.5	5.58311	0.297536	22	22.5	3.50219	-0.375278	4.54265	0	0.5	0.109802	-5.37055	0	0.5	0.130557	-5.12078	15	15.5	2.69025	-0.755794	27	27.5	5.35108	0.236296	9	9.5	1.68437	-1.43133	9	9.5	2.05269	-1.14602
Chr1:8457001-8457300	28	28.5	5.39385	0.495702	14	14.5	2.25696	-0.761231	3.82541	0	0.5	0.109802	-5.12263	0	0.5	0.130557	-4.87286	2	2.5	0.433911	-3.14014	4	4.5	0.875631	-2.12722	4	4.5	0.797858	-2.26141	4	4.5	0.972326	-1.9761
Chr1:8797801-8798300	15	15.5	2.9335	-0.167949	23	23.5	3.65784	0.15042	3.29567	0	0.5	0.109802	-4.90759	0	0.5	0.130557	-4.65782	2	2.5	0.433911	-2.9251	9	9.5	1.84856	-0.834173	1	1.5	0.265953	-3.63133	2	2.5	0.540181	-2.60906
Chr1:9304601-9305900	12	12.5	2.36573	0.18718	11	11.5	1.79001	-0.215138	2.07787	0	0.5	0.109802	-4.24212	0	0.5	0.130557	-3.99235	15	15.5	2.69025	0.372637	21	21.5	4.18357	1.00963	8	8.5	1.50707	-0.46336	3	3.5	0.756254	-1.45816
Chr1:9373001-9373900	11	11.5	2.17647	-0.21602	18	18.5	2.87958	0.187847	2.52802	0	0.5	0.109802	-4.52503	1	1.5	0.391671	-2.69029	1	1.5	0.260347	-3.2795	5	5.5	1.07022	-1.24011	0	0.5	0.0886509	-4.83373	1	1.5	0.324109	-2.96346
Chr1:9626601-9627300	35	35.5	6.71866	0.309421	26	26.5	4.1248	-0.39443	5.42173	0	0.5	0.109802	-5.62577	0	0.5	0.130557	-5.376	18	18.5	3.21094	-0.755756	17	17.5	3.40523	-0.670999	2	2.5	0.443255	-3.61255	2	2.5	0.540181	-3.32724
Chr1:9852601-9852900	12	12.5	2.36573	0.0335502	14	14.5	2.25696	-0.034349	2.31134	0	0.5	0.109802	-4.39575	1	1.5	0.391671	-2.56102	8	8.5	1.4753	-0.647726	15	15.5	3.01606	0.383934	1	1.5	0.265953	-3.11949	5	5.5	1.1884	-0.959714
Chr2:10351401-10351900	23	23.5	4.44756	0.219737	20	20.5	3.19088	-0.259324	3.81922	0	0.5	0.109802	-5.1203	0	0.5	0.130557	-4.87053	12	12.5	2.16956	-0.815879	16	16.5	3.21065	-0.250414	1	1.5	0.265953	-3.84404	11	11.5	2.48483	-0.62013
Chr2:10590401-10590900	31	31.5	5.96163	0.381539	20	20.5	3.19088	-0.520213	4.57625	1	1.5	0.329407	-3.79623	0	0.5	0.130557	-5.13142	8	8.5	1.4753	-1.63316	10	10.5	2.04314	-1.16338	1	1.5	0.265953	-4.10493	1	1.5	0.324109	-3.81962
Chr2:11177001-11177500	56	56.5	10.6931	0.229395	48	48.5	7.54916	-0.272895	9.12112	0	0.5	0.109802	-6.37623	0	0.5	0.130557	-6.12646	33	33.5	5.81441	-0.649578	33	33.5	6.51859	-0.484651	4	4.5	0.797858	-3.51501	7	7.5	1.62054	-2.49273
Chr2:11408801-11409300	10	10.5	1.98721	-0.381676	20	20.5	3.19088	0.301535	2.58905	0	0.5	0.109802	-4.55944	0	0.5	0.130557	-4.30967	1	1.5	0.260347	-3.31391	4	4.5	0.875631	-1.56402	3	3.5	0.620557	-2.06079	1	1.5	0.324109	-2.99787
Chr2:13374401-13374900	17	17.5	3.31202	0.0266272	20	20.5	3.19088	-0.0271279	3.25145	0	0.5	0.109802	-4.8881	3	3.5	0.913899	-1.83098	6	6.5	1.12817	-1.5271	13	13.5	2.62689	-0.307724	7	7.5	1.32976	-1.28991	5	5.5	1.1884	-1.45206
Chr2:17307401-17308100	35	35.5	6.71866	-0.117658	50	50.5	7.86046	0.108782	7.28956	0	0.5	0.109802	-6.05285	0	0.5	0.130557	-5.80308	1	1.5	0.260347	-4.80733	0	0.5	0.0972924	-6.22736	0	0.5	0.0886509	-6.36155	3	3.5	0.756254	-3.26889
Chr2:18093001-18093300	37	37.5	7.09718	0.400308	23	23.5	3.65784	-0.555946	5.37751	1	1.5	0.329407	-4.029	0	0.5	0.130557	-5.36419	16	16.5	2.86381	-0.909	22	22.5	4.37816	-0.296614	14	14.5	2.57088	-1.06468	8	8.5	1.83662	-1.54989
Chr2:18106601-18107100	19	19.5	3.69053	0.237942	16	16.5	2.56827	-0.28509	3.1294	1	1.5	0.329407	-3.24794	2	2.5	0.652785	-2.26121	24	24.5	4.25233	0.442367	14	14.5	2.82148	-0.149435	9	9.5	1.68437	-0.893679	13	13.5	2.91698	-0.101412
Chr2:18165801-18166300	17	17.5	3.31202	0.37664	11	11.5	1.79001	-0.511105	2.55101	0	0.5	0.109802	-4.53809	0	0.5	0.130557	-4.28832	9	9.5	1.64886	-0.629598	9	9.5	1.84856	-0.464671	3	3.5	0.620557	-2.03943	2	2.5	0.540181	-2.23955
Chr2:183801-184500	12	12.5	2.36573	0.134132	12	12.5	1.94566	-0.147892	2.15569	1	1.5	0.329407	-2.71021	2	2.5	0.652785	-1.72347	9	9.5	1.64886	-0.38668	10	10.5	2.04314	-0.0773633	11	11.5	2.03897	-0.0803095	3	3.5	0.756254	-1.51121
Chr2:18387801-18388300	16	16.5	3.12276	0.134132	16	16.5	2.56827	-0.147892	2.84551	0	0.5	0.109802	-4.69571	0	0.5	0.130557	-4.44594	3	3.5	0.607476	-2.22779	6	6.5	1.2648	-1.16978	1	1.5	0.265953	-3.41945	0	0.5	0.108036	-4.7191
Chr2:18393201-18393700	24	24.5	4.63682	0.333285	17	17.5	2.72392	-0.434166	3.68037	0	0.5	0.109802	-5.06687	0	0.5	0.130557	-4.8171	15	15.5	2.69025	-0.452112	12	12.5	2.43231	-0.597525	0	0.5	0.0886509	-5.37557	0	0.5	0.108036	-5.09026
Chr2:18395801-18396300	18	18.5	3.50127	0.169761	17	17.5	2.72392	-0.192434	3.1126	0	0.5	0.109802	-4.82514	0	0.5	0.130557	-4.57537	5	5.5	0.954605	-1.70514	4	4.5	0.875631	-1.82972	3	3.5	0.620557	-2.32648	0	0.5	0.108036	-4.84853
Chr2:1878401-1878900	15	15.5	2.9335	0.361107	10	10.5	1.63435	-0.482796	2.28393	1	1.5	0.329407	-2.79357	1	1.5	0.391671	-2.5438	14	14.5	2.51668	0.140008	11	11.5	2.23772	-0.0294838	13	13.5	2.39358	0.067651	4	4.5	0.972326	-1.232
Chr2:19220001-19220700	12	12.5	2.36573	-0.0604736	16	16.5	2.56827	0.0580403	2.467	0	0.5	0.109802	-4.48978	0	0.5	0.130557	-4.24001	11	11.5	1.99599	-0.305651	6	6.5	1.2648	-0.963846	1	1.5	0.265953	-3.21351	0	0.5	0.108036	-4.51317
Chr2:1942801-1943300	13	13.5	2.55498	0.134132	13	13.5	2.10131	-0.147892	2.32815	1	1.5	0.329407	-2.82124	0	0.5	0.130557	-4.15643	2	2.5	0.433911	-2.42371	1	1.5	0.291877	-2.99575	3	3.5	0.620557	-1.90755	2	2.5	0.540181	-2.10767
Chr2:2260601-2261300	18	18.5	3.50127	-0.0319008	23	23.5	3.65784	0.0312107	3.57956	0	0.5	0.109802	-5.0268	2	2.5	0.652785	-2.4551	15	15.5	2.69025	-0.412041	15	15.5	3.01606	-0.247114	9	9.5	1.68437	-1.08757	3	3.5	0.756254	-2.24284
Chr2:2284201-2284700	11	11.5	2.17647	-0.0762178	15	15.5	2.41262	0.0723925	2.29454	0	0.5	0.109802	-4.38523	0	0.5	0.130557	-4.13546	15	15.5	2.69025	0.229533	11	11.5	2.23772	-0.0361739	3	3.5	0.620557	-1.88657	1	1.5	0.324109	-2.82366
Chr2:2362801-2363100	21	21.5	4.06905	0.474024	11	11.5	1.79001	-0.710703	2.92953	0	0.5	0.109802	-4.73769	0	0.5	0.130557	-4.48792	12	12.5	2.16956	-0.433268	19	19.5	3.7944	0.373205	7	7.5	1.32976	-1.1395	6	6.5	1.40447	-1.06064
Chr2:2603801-2606900	22	22.5	4.25831	0.42134	13	13.5	2.10131	-0.59765	3.17981	2	2.5	0.549011	-2.53403	0	0.5	0.130557	-4.60619	20	20.5	3.55807	0.162155	12	12.5	2.43231	-0.386613	16	16.5	2.92548	-0.120266	12	12.5	2.70091	-0.235497
Chr2:5022801-5023900	13	13.5	2.55498	0.0866931	14	14.5	2.25696	-0.0922375	2.40597	1	1.5	0.329407	-2.86868	0	0.5	0.130557	-4.20387	1	1.5	0.260347	-3.20812	1	1.5	0.291877	-3.04319	0	0.5	0.0886509	-4.76234	0	0.5	0.108036	-4.47703
Chr2:5052001-5052700	19	19.5	3.69053	0.167912	18	18.5	2.87958	-0.190061	3.28505	0	0.5	0.109802	-4.90294	0	0.5	0.130557	-4.65317	25	25.5	4.42589	0.430052	27	27.5	5.35108	0.703913	22	22.5	3.98929	0.280216	8	8.5	1.83662	-0.838867
Chr2:560201-560500	13	13.5	2.55498	0.286592	10	10.5	1.63435	-0.358002	2.09467	0	0.5	0.109802	-4.25374	1	1.5	0.391671	-2.41901	22	22.5	3.9052	0.898675	16	16.5	3.21065	0.616143	9	9.5	1.68437	-0.314515	9	9.5	2.05269	-0.0292073
Chr2:5917601-5918100	11	11.5	2.17647	0.0251265	13	13.5	2.10131	-0.0255719	2.13889	0	0.5	0.109802	-4.28388	0	0.5	0.130557	-4.03411	9	9.5	1.64886	-0.375391	12	12.5	2.43231	0.185465	0	0.5	0.0886509	-4.59258	2	2.5	0.540181	-1.98535
Chr2:594001-594500	11	11.5	2.17647	0.0785998	12	12.5	1.94566	-0.08313	2.06106	0	0.5	0.109802	-4.23041	0	0.5	0.130557	-3.98064	4	4.5	0.78104	-1.39992	7	7.5	1.45939	-0.498028	1	1.5	0.265953	-2.95415	3	3.5	0.756254	-1.44645
Chr2:6036001-6036900	16	16.5	3.12276	0.392735	10	10.5	1.63435	-0.541366	2.37856	0	0.5	0.109802	-4.43711	1	1.5	0.391671	-2.60237	13	13.5	2.34312	-0.0216548	13	13.5	2.62689	0.143272	6	6.5	1.15246	-1.04537	9	9.5	2.05269	-0.212571
Chr2:6130201-6130700	18	18.5	3.50127	0.243772	15	15.5	2.41262	-0.293509	2.95695	0	0.5	0.109802	-4.75113	0	0.5	0.130557	-4.50136	14	14.5	2.51668	-0.232583	22	22.5	4.37816	0.566216	5	5.5	0.97516	-1.6004	3	3.5	0.756254	-1.96717
Chr2:6179801-6180700	28	28.5	5.39385	0.0242059	33	33.5	5.21437	-0.024619	5.30411	0	0.5	0.109802	-5.59413	1	1.5	0.391671	-3.7594	23	23.5	4.07876	-0.378978	32	32.5	6.324	0.253728	16	16.5	2.92548	-0.858437	15	15.5	3.34912	-0.663327
Chr2:6402601-6402900	19	19.5	3.69053	0.349806	13	13.5	2.10131	-0.462733	2.89592	0	0.5	0.109802	-4.72104	0	0.5	0.130557	-4.47127	11	11.5	1.99599	-0.536917	19	19.5	3.7944	0.38985	4	4.5	0.797858	-1.85982	3	3.5	0.756254	-1.93708
Chr2:6544201-6544700	11	11.5	2.17647	-0.0762178	15	15.5	2.41262	0.0723925	2.29454	0	0.5	0.109802	-4.38523	0	0.5	0.130557	-4.13546	13	13.5	2.34312	0.0302246	12	12.5	2.43231	0.0841203	0	0.5	0.0886509	-4.69393	0	0.5	0.108036	-4.40862
Chr2:6892001-6893100	20	20.5	3.87979	0.492842	10	10.5	1.63435	-0.754417	2.75707	0	0.5	0.109802	-4.65016	1	1.5	0.391671	-2.81542	11	11.5	1.99599	-0.466031	7	7.5	1.45939	-0.917776	9	9.5	1.68437	-0.71093	19	19.5	4.21341	0.611853
Chr2:6944801-6946700	19	19.5	3.69053	0.389108	12	12.5	1.94566	-0.534462	2.8181	1	1.5	0.329407	-3.09678	0	0.5	0.130557	-4.43197	15	15.5	2.69025	-0.0669806	7	7.5	1.45939	-0.949359	10	10.5	1.86167	-0.598123	10	10.5	2.26876	-0.312816
Chr2:6953001-6953700	14	14.5	2.74424	0.179746	13	13.5	2.10131	-0.205371	2.42278	0	0.5	0.109802	-4.46368	0	0.5	0.130557	-4.21391	11	11.5	1.99599	-0.279556	10	10.5	2.04314	-0.245873	3	3.5	0.620557	-1.96503	2	2.5	0.540181	-2.16515
Chr2:7148001-7148700	14	14.5	2.74424	0.179746	13	13.5	2.10131	-0.205371	2.42278	0	0.5	0.109802	-4.46368	0	0.5	0.130557	-4.21391	3	3.5	0.607476	-1.99576	3	3.5	0.681047	-1.83084	5	5.5	0.97516	-1.31295	0	0.5	0.108036	-4.48707
Chr2:7420801-7421900	14	14.5	2.74424	0.275544	11	11.5	1.79001	-0.340899	2.26712	0	0.5	0.109802	-4.36788	0	0.5	0.130557	-4.11811	25	25.5	4.42589	0.965106	7	7.5	1.45939	-0.635502	8	8.5	1.50707	-0.589121	15	15.5	3.34912	0.56292
Chr2:7583001-7584300	23	23.5	4.44756	0.190633	21	21.5	3.34653	-0.219715	3.89705	0	0.5	0.109802	-5.1494	0	0.5	0.130557	-4.89963	24	24.5	4.25233	0.125871	16	16.5	3.21065	-0.279517	14	14.5	2.57088	-0.600121	6	6.5	1.40447	-1.47236
Chr2:8569401-8570100	18	18.5	3.50127	0.321787	13	13.5	2.10131	-0.414803	2.80129	0	0.5	0.109802	-4.67311	0	0.5	0.130557	-4.42334	9	9.5	1.64886	-0.764622	10	10.5	2.04314	-0.455305	1	1.5	0.265953	-3.39685	1	1.5	0.324109	-3.11154
Chr2:8854201-8854700	20	20.5	3.87979	-0.0165181	25	25.5	3.96914	0.0163312	3.92447	0	0.5	0.109802	-5.15952	0	0.5	0.130557	-4.90975	6	6.5	1.12817	-1.79851	19	19.5	3.7944	-0.048624	5	5.5	0.97516	-2.00879	5	5.5	1.1884	-1.72348
Chr2:8910801-8911700	15	15.5	2.9335	0.265991	12	12.5	1.94566	-0.326374	2.43958	11	11.5	2.52545	0.0499093	1	1.5	0.391671	-2.63892	17	17.5	3.03738	0.316194	14	14.5	2.82148	0.209819	11	11.5	2.03897	-0.258791	13	13.5	2.91698	0.257842
Chr2:9197001-9197300	25	25.5	4.82608	0.240054	21	21.5	3.34653	-0.28813	4.08631	0	0.5	0.109802	-5.21782	0	0.5	0.130557	-4.96805	16	16.5	2.86381	-0.51286	19	19.5	3.7944	-0.106925	16	16.5	2.92548	-0.482124	5	5.5	1.1884	-1.78178
Chr2:9344401-9345300	11	11.5	2.17647	0.0251265	13	13.5	2.10131	-0.0255719	2.13889	0	0.5	0.109802	-4.28388	0	0.5	0.130557	-4.03411	11	11.5	1.99599	-0.0997565	9	9.5	1.84856	-0.210464	3	3.5	0.620557	-1.78523	7	7.5	1.62054	-0.400384
Chr2:9496601-9497100	10	10.5	1.98721	-0.337644	19	19.5	3.03523	0.273417	2.51122	1	1.5	0.329407	-2.93045	0	0.5	0.130557	-4.26564	9	9.5	1.64886	-0.606917	15	15.5	3.01606	0.264279	10	10.5	1.86167	-0.43179	5	5.5	1.1884	-1.07937
Chr2:9529801-9530500	15	15.5	2.9335	0.0927272	16	16.5	2.56827	-0.099099	2.75088	0	0.5	0.109802	-4.64692	0	0.5	0.130557	-4.39714	11	11.5	1.99599	-0.46279	5	5.5	1.07022	-1.36199	6	6.5	1.15246	-1.25518	3	3.5	0.756254	-1.86295
Chr2:9550201-9550700	68	68.5	12.9642	0.0243604	80	80.5	12.53	-0.0247788	12.7471	0	0.5	0.109802	-6.85912	0	0.5	0.130557	-6.60935	18	18.5	3.21094	-1.9891	20	20.5	3.98899	-1.67608	2	2.5	0.443255	-4.84589	2	2.5	0.540181	-4.56058
Chr2:983801-984300	10	10.5	1.98721	0.134132	10	10.5	1.63435	-0.147892	1.81078	0	0.5	0.109802	-4.04363	0	0.5	0.130557	-3.79386	3	3.5	0.607476	-1.57571	2	2.5	0.486462	-1.89621	4	4.5	0.797858	-1.18241	0	0.5	0.108036	-4.06703
Chr2:9896601-9897500	12	12.5	2.36573	0.18718	11	11.5	1.79001	-0.215138	2.07787	0	0.5	0.109802	-4.24212	0	0.5	0.130557	-3.99235	6	6.5	1.12817	-0.881119	7	7.5	1.45939	-0.509741	2	2.5	0.443255	-2.22889	0	0.5	0.108036	-4.26552
Chr3:10031001-10031500	13	13.5	2.55498	-0.00374615	16	16.5	2.56827	0.00373645	2.56163	1	1.5	0.329407	-2.95912	0	0.5	0.130557	-4.29431	12	12.5	2.16956	-0.239661	8	8.5	1.65397	-0.631127	10	10.5	1.86167	-0.460463	7	7.5	1.62054	-0.660583
Chr3:10114201-10114700	10	10.5	1.98721	0.0734209	11	11.5	1.79001	-0.0773586	1.88861	0	0.5	0.109802	-4.10434	0	0.5	0.130557	-3.85457	4	4.5	0.78104	-1.27385	6	6.5	1.2648	-0.578413	4	4.5	0.797858	-1.24312	0	0.5	0.108036	-4.12774
Chr3:10517401-10518100	26	26.5	5.01534	0.289629	20	20.5	3.19088	-0.362763	4.10311	0	0.5	0.109802	-5.22374	0	0.5	0.130557	-4.97397	8	8.5	1.4753	-1.47571	19	19.5	3.7944	-0.112845	11	11.5	2.03897	-1.00888	8	8.5	1.83662	-1.15967
Chr3:10653201-10653700	15	15.5	2.9335	0.0927272	16	16.5	2.56827	-0.099099	2.75088	0	0.5	0.109802	-4.64692	1	1.5	0.391671	-2.81218	5	5.5	0.954605	-1.52692	1	1.5	0.291877	-3.23646	1	1.5	0.265953	-3.37065	0	0.5	0.108036	-4.67031
Chr3:10653801-10654300	17	17.5	3.31202	-0.105283	24	24.5	3.81349	0.0981197	3.56275	0	0.5	0.109802	-5.02001	0	0.5	0.130557	-4.77024	6	6.5	1.12817	-1.65901	5	5.5	1.07022	-1.73509	3	3.5	0.620557	-2.52136	1	1.5	0.324109	-3.45844
Chr3:10752801-10753500	13	13.5	2.55498	0.134132	13	13.5	2.10131	-0.147892	2.32815	0	0.5	0.109802	-4.4062	0	0.5	0.130557	-4.15643	8	8.5	1.4753	-0.658176	4	4.5	0.875631	-1.41079	1	1.5	0.265953	-3.12994	4	4.5	0.972326	-1.25967
Chr3:11162601-11163100	36	36.5	6.90792	0.324535	26	26.5	4.1248	-0.419393	5.51636	1	1.5	0.329407	-4.06577	0	0.5	0.130557	-5.40096	30	30.5	5.29372	-0.0594352	32	32.5	6.324	0.197122	25	25.5	4.5212	-0.287011	14	14.5	3.13305	-0.816148
Chr3:11215201-11215700	53	53.5	10.1253	0.329299	38	38.5	5.99263	-0.427406	8.05897	0	0.5	0.109802	-6.19762	0	0.5	0.130557	-5.94784	30	30.5	5.29372	-0.606314	40	40.5	7.88068	-0.0322745	10	10.5	1.86167	-2.114	13	13.5	2.91698	-1.46612
Chr3:11279201-11279700	42	42.5	8.04347	0.212836	37	37.5	5.83698	-0.249761	6.94022	0	0.5	0.109802	-5.982	0	0.5	0.130557	-5.73223	23	23.5	4.07876	-0.766849	23	23.5	4.57274	-0.601922	9	9.5	1.68437	-2.04277	7	7.5	1.62054	-2.0985
Chr3:1170001-1171100	19	19.5	3.69053	0.101124	20	20.5	3.19088	-0.10875	3.44071	0	0.5	0.109802	-4.96972	0	0.5	0.130557	-4.71995	7	7.5	1.30173	-1.40227	16	16.5	3.21065	-0.0998401	5	5.5	0.97516	-1.81899	6	6.5	1.40447	-1.29268
Chr3:11904601-11905100	24	24.5	4.63682	0.395628	15	15.5	2.41262	-0.54691	3.52472	0	0.5	0.109802	-5.00453	0	0.5	0.130557	-4.75476	15	15.5	2.69025	-0.389769	28	28.5	5.54567	0.653852	16	16.5	2.92548	-0.268835	11	11.5	2.48483	-0.504359
Chr3:15245601-15245900	13	13.5	2.55498	0.286592	10	10.5	1.63435	-0.358002	2.09467	0	0.5	0.109802	-4.25374	0	0.5	0.130557	-4.00397	13	13.5	2.34312	0.161709	13	13.5	2.62689	0.326636	4	4.5	0.797858	-1.39252	9	9.5	2.05269	-0.0292073
Chr3:15269601-15269900	24	24.5	4.63682	0.42784	14	14.5	2.25696	-0.610913	3.44689	3	3.5	0.768616	-2.16496	8	8.5	2.21947	-0.635083	8	8.5	1.4753	-1.22429	8	8.5	1.65397	-1.05936	2	2.5	0.443255	-2.95909	6	6.5	1.40447	-1.29527
Chr3:15748201-15748500	29	29.5	5.58311	0.156372	28	28.5	4.4361	-0.175405	5.00961	0	0.5	0.109802	-5.51172	0	0.5	0.130557	-5.26195	1	1.5	0.260347	-4.26619	1	1.5	0.291877	-4.10126	1	1.5	0.265953	-4.23546	2	2.5	0.540181	-3.21318
Chr3:15799001-15799500	12	12.5	2.36573	0.0335502	14	14.5	2.25696	-0.034349	2.31134	2	2.5	0.549011	-2.07382	0	0.5	0.130557	-4.14598	4	4.5	0.78104	-1.56526	7	7.5	1.45939	-0.663371	4	4.5	0.797858	-1.53453	8	8.5	1.83662	-0.331683
Chr3:16011001-16011500	31	31.5	5.96163	0.15495	30	30.5	4.74741	-0.173617	5.35452	2	2.5	0.549011	-3.28585	2	2.5	0.652785	-3.03608	10	10.5	1.82243	-1.5549	15	15.5	3.01606	-0.82809	8	8.5	1.50707	-1.82901	6	6.5	1.40447	-1.93073
Chr3:16056001-16056300	19	19.5	3.69053	0.237942	16	16.5	2.56827	-0.28509	3.1294	0	0.5	0.109802	-4.83291	0	0.5	0.130557	-4.58314	7	7.5	1.30173	-1.26545	3	3.5	0.681047	-2.20006	7	7.5	1.32976	-1.23472	2	2.5	0.540181	-2.53437
Chr3:16193201-16193700	17	17.5	3.31202	-0.0734189	23	23.5	3.65784	0.0698629	3.48493	0	0.5	0.109802	-4.98815	0	0.5	0.130557	-4.73838	23	23.5	4.07876	0.227004	33	33.5	6.51859	0.903431	18	18.5	3.28008	-0.0873954	10	10.5	2.26876	-0.619224
Chr3:16293401-16294300	19	19.5	3.69053	0.167912	18	18.5	2.87958	-0.190061	3.28505	0	0.5	0.109802	-4.90294	0	0.5	0.130557	-4.65317	9	9.5	1.64886	-0.994446	18	18.5	3.59982	0.132007	0	0.5	0.0886509	-5.21164	5	5.5	1.1884	-1.4669
Chr3:16302601-16303300	15	15.5	2.9335	0.0524781	17	17.5	2.72392	-0.0544593	2.82871	0	0.5	0.109802	-4.68717	0	0.5	0.130557	-4.43739	5	5.5	0.954605	-1.56717	7	7.5	1.45939	-0.954784	1	1.5	0.265953	-3.4109	1	1.5	0.324109	-3.1256
Chr3:16787601-16788300	49	49.5	9.36827	0.286592	38	38.5	5.99263	-0.358002	7.68045	2	2.5	0.549011	-3.80628	2	2.5	0.652785	-3.55651	35	35.5	6.16154	-0.3179	29	29.5	5.74025	-0.420078	24	24.5	4.3439	-0.822201	21	21.5	4.64556	-0.725339
Chr3:17177001-17177700	10	10.5	1.98721	0.134132	10	10.5	1.63435	-0.147892	1.81078	0	0.5	0.109802	-4.04363	0	0.5	0.130557	-3.79386	9	9.5	1.64886	-0.135141	5	5.5	1.07022	-0.75871	12	12.5	2.21627	0.291523	2	2.5	0.540181	-1.7451
Chr3:17261201-17261500	13	13.5	2.55498	0.233961	11	11.5	1.79001	-0.279388	2.17249	0	0.5	0.109802	-4.30637	0	0.5	0.130557	-4.0566	2	2.5	0.433911	-2.32388	5	5.5	1.07022	-1.02145	0	0.5	0.0886509	-4.61507	0	0.5	0.108036	-4.32977
Chr3:17332201-17332700	28	28.5	5.39385	0.134132	28	28.5	4.4361	-0.147892	4.91498	0	0.5	0.109802	-5.48421	0	0.5	0.130557	-5.23443	19	19.5	3.38451	-0.538239	11	11.5	2.23772	-1.13515	6	6.5	1.15246	-2.09247	2	2.5	0.540181	-3.18567
Chr3:17429401-17430300	11	11.5	2.17647	0.191887	10	10.5	1.63435	-0.221382	1.90541	3	3.5	0.768616	-1.30977	1	1.5	0.391671	-2.28239	11	11.5	1.99599	0.0670036	20	20.5	3.98899	1.06592	9	9.5	1.68437	-0.177895	4	4.5	0.972326	-0.97059
Chr3:17495401-17495900	15	15.5	2.9335	-0.0248005	19	19.5	3.03523	0.0243814	2.98436	1	1.5	0.329407	-3.17948	0	0.5	0.130557	-4.51467	12	12.5	2.16956	-0.460024	9	9.5	1.84856	-0.691025	4	4.5	0.797858	-1.90322	0	0.5	0.108036	-4.78784
Chr3:17658601-17659100	13	13.5	2.55498	0.233961	11	11.5	1.79001	-0.279388	2.17249	0	0.5	0.109802	-4.30637	0	0.5	0.130557	-4.0566	19	19.5	3.38451	0.639593	18	18.5	3.59982	0.728571	5	5.5	0.97516	-1.15564	3	3.5	0.756254	-1.52241
Chr3:18563801-18564300	18	18.5	3.50127	0.282252	14	14.5	2.25696	-0.351244	2.87912	0	0.5	0.109802	-4.71265	0	0.5	0.130557	-4.46288	5	5.5	0.954605	-1.59265	5	5.5	1.07022	-1.42773	1	1.5	0.265953	-3.43639	0	0.5	0.108036	-4.73604
Chr3:18873601-18874100	53	53.5	10.1253	0.343299	37	37.5	5.83698	-0.451374	7.98114	0	0.5	0.109802	-6.18362	0	0.5	0.130557	-5.93384	26	26.5	4.59946	-0.795131	28	28.5	5.54567	-0.525235	24	24.5	4.3439	-0.877605	18	18.5	3.99734	-0.997555
Chr3:19753401-19754100	11	11.5	2.17647	0.134132	11	11.5	1.79001	-0.147892	1.98324	0	0.5	0.109802	-4.17488	0	0.5	0.130557	-3.92511	10	10.5	1.82243	-0.121996	11	11.5	2.23772	0.174175	6	6.5	1.15246	-0.783138	11	11.5	2.48483	0.325292
Chr3:20143801-20144300	16	16.5	3.12276	0.215289	14	14.5	2.25696	-0.253148	2.68986	0	0.5	0.109802	-4.61455	0	0.5	0.130557	-4.36478	17	17.5	3.03738	0.175295	9	9.5	1.84856	-0.541134	6	6.5	1.15246	-1.22281	0	0.5	0.108036	-4.63794
Chr3:20304601-20305100	25	25.5	4.82608	0.446482	14	14.5	2.25696	-0.649986	3.54152	0	0.5	0.109802	-5.01139	0	0.5	0.130557	-4.76162	6	6.5	1.12817	-1.65039	15	15.5	3.01606	-0.231703	3	3.5	0.620557	-2.51273	3	3.5	0.756254	-2.22743
Chr3:21008201-21008700	16	16.5	3.12276	0.134132	16	16.5	2.56827	-0.147892	2.84551	0	0.5	0.109802	-4.69571	0	0.5	0.130557	-4.44594	16	16.5	2.86381	0.00924847	16	16.5	3.21065	0.174175	9	9.5	1.68437	-0.756482	4	4.5	0.972326	-1.54918
Chr3:22370001-22370900	16	16.5	3.12276	0.0203622	19	19.5	3.03523	-0.0206537	3.07899	1	1.5	0.329407	-3.22452	0	0.5	0.130557	-4.55971	23	23.5	4.07876	0.405674	15	15.5	3.01606	-0.0297917	2	2.5	0.443255	-2.79625	8	8.5	1.83662	-0.745409
Chr3:2251201-2251700	31	31.5	5.96163	0.0734209	34	34.5	5.37002	-0.0773586	5.66582	0	0.5	0.109802	-5.68931	0	0.5	0.130557	-5.43953	10	10.5	1.82243	-1.63642	25	25.5	4.96191	-0.19139	0	0.5	0.0886509	-5.99801	0	0.5	0.108036	-5.7127
Chr3:4635001-4635700	50	50.5	9.55753	0.356733	34	34.5	5.37002	-0.474978	7.46378	0	0.5	0.109802	-6.08693	0	0.5	0.130557	-5.83715	41	41.5	7.20293	-0.0513226	27	27.5	5.35108	-0.480075	15	15.5	2.74818	-1.44143	12	12.5	2.70091	-1.46646
Chr3:5729801-5730100	13	13.5	2.55498	-0.545483	31	31.5	4.90306	0.394885	3.72902	0	0.5	0.109802	-5.08582	0	0.5	0.130557	-4.83605	3	3.5	0.607476	-2.6179	7	7.5	1.45939	-1.35344	3	3.5	0.620557	-2.58716	0	0.5	0.108036	-5.10921
Chr3:5954801-5955500	42	42.5	8.04347	0.348438	29	29.5	4.59175	-0.460334	6.31761	0	0.5	0.109802	-5.8464	0	0.5	0.130557	-5.59663	32	32.5	5.64085	-0.163468	33	33.5	6.51859	0.0451806	9	9.5	1.68437	-1.90717	6	6.5	1.40447	-2.16935
Chr3:6073201-6073900	12	12.5	2.36573	0.134132	12	12.5	1.94566	-0.147892	2.15569	2	2.5	0.549011	-1.97324	0	0.5	0.130557	-4.0454	8	8.5	1.4753	-0.547145	15	15.5	3.01606	0.484516	8	8.5	1.50707	-0.516409	8	8.5	1.83662	-0.231101
Chr3:7643801-7644300	18	18.5	3.50127	0.282252	14	14.5	2.25696	-0.351244	2.87912	0	0.5	0.109802	-4.71265	0	0.5	0.130557	-4.46288	11	11.5	1.99599	-0.528522	17	17.5	3.40523	0.242126	10	10.5	1.86167	-0.62903	5	5.5	1.1884	-1.27661
Chr3:7845001-7845500	17	17.5	3.31202	0.171823	16	16.5	2.56827	-0.19509	2.94014	10	10.5	2.30585	-0.350589	6	6.5	1.69724	-0.792695	11	11.5	1.99599	-0.558781	6	6.5	1.2648	-1.21698	12	12.5	2.21627	-0.40775	11	11.5	2.48483	-0.242737
Chr3:8138601-8138900	11	11.5	2.17647	-0.21602	18	18.5	2.87958	0.187847	2.52802	0	0.5	0.109802	-4.52503	0	0.5	0.130557	-4.27526	0	0.5	0.0867822	-4.86447	0	0.5	0.0972924	-4.69954	0	0.5	0.0886509	-4.83373	0	0.5	0.108036	-4.54842
Chr3:8597801-8598100	12	12.5	2.36573	-0.0604736	16	16.5	2.56827	0.0580403	2.467	0	0.5	0.109802	-4.48978	1	1.5	0.391671	-2.65504	22	22.5	3.9052	0.66264	21	21.5	4.18357	0.761979	7	7.5	1.32976	-0.891586	4	4.5	0.972326	-1.34324
Chr3:8752001-8752500	44	44.5	8.42198	0.0627724	49	49.5	7.70481	-0.0656284	8.0634	0	0.5	0.109802	-6.19841	0	0.5	0.130557	-5.94864	40	40.5	7.02936	-0.197994	45	45.5	8.85361	0.134878	37	37.5	6.64882	-0.278289	27	27.5	5.94199	-0.440441
Chr3:9681801-9682700	19	19.5	3.69053	0.389108	12	12.5	1.94566	-0.534462	2.8181	8	8.5	1.86664	-0.594278	9	9.5	2.48058	-0.184042	25	25.5	4.42589	0.651248	9	9.5	1.84856	-0.608322	15	15.5	2.74818	-0.0362444	5	5.5	1.1884	-1.2457
Chr3:9702801-9703100	16	16.5	3.12276	0.17414	15	15.5	2.41262	-0.198082	2.76769	0	0.5	0.109802	-4.6557	0	0.5	0.130557	-4.40593	12	12.5	2.16956	-0.351281	8	8.5	1.65397	-0.742748	3	3.5	0.620557	-2.15705	2	2.5	0.540181	-2.35717
Chr3:9781201-9781900	11	11.5	2.17647	-0.0264354	14	14.5	2.25696	0.0259597	2.21672	0	0.5	0.109802	-4.33544	1	1.5	0.391671	-2.50071	10	10.5	1.82243	-0.282563	10	10.5	2.04314	-0.117636	11	11.5	2.03897	-0.120582	3	3.5	0.756254	-1.55148
Chr4:10870601-10871100	16	16.5	3.12276	0.215289	14	14.5	2.25696	-0.253148	2.68986	0	0.5	0.109802	-4.61455	0	0.5	0.130557	-4.36478	10	10.5	1.82243	-0.561671	4	4.5	0.875631	-1.61914	3	3.5	0.620557	-2.1159	3	3.5	0.756254	-1.83059
Chr4:11380201-11380500	11	11.5	2.17647	-0.12434	16	16.5	2.56827	0.114468	2.37237	0	0.5	0.109802	-4.43335	0	0.5	0.130557	-4.18358	11	11.5	1.99599	-0.249223	13	13.5	2.62689	0.14703	0	0.5	0.0886509	-4.74205	3	3.5	0.756254	-1.64939
Chr4:11946401-11946700	45	45.5	8.61124	0.5644	19	19.5	3.03523	-0.940016	5.82323	0	0.5	0.109802	-5.72884	0	0.5	0.130557	-5.47907	18	18.5	3.21094	-0.858824	22	22.5	4.37816	-0.411497	11	11.5	2.03897	-1.51398	3	3.5	0.756254	-2.94488
Chr4:11979401-11979700	16	16.5	3.12276	-0.151335	24	24.5	3.81349	0.136957	3.46812	0	0.5	0.109802	-4.98118	3	3.5	0.913899	-1.92405	10	10.5	1.82243	-0.928295	7	7.5	1.45939	-1.24879	7	7.5	1.32976	-1.38299	2	2.5	0.540181	-2.68264
Chr4:1230401-1232900	20	20.5	3.87979	0.492842	10	10.5	1.63435	-0.754417	2.75707	0	0.5	0.109802	-4.65016	0	0.5	0.130557	-4.40039	11	11.5	1.99599	-0.466031	11	11.5	2.23772	-0.301104	8	8.5	1.50707	-0.871394	6	6.5	1.40447	-0.97311
Chr4:1236401-1236900	11	11.5	2.17647	0.191887	10	10.5	1.63435	-0.221382	1.90541	0	0.5	0.109802	-4.11712	0	0.5	0.130557	-3.86735	1	1.5	0.260347	-2.8716	3	3.5	0.681047	-1.48428	1	1.5	0.265953	-2.84086	2	2.5	0.540181	-1.81859
Chr4:1337601-1338300	18	18.5	3.50127	0.134132	18	18.5	2.87958	-0.147892	3.19042	0	0.5	0.109802	-4.86077	1	1.5	0.391671	-3.02603	18	18.5	3.21094	0.00924847	20	20.5	3.98899	0.322274	9	9.5	1.68437	-0.921541	4	4.5	0.972326	-1.71424
Chr4:14122001-14122700	16	16.5	3.12276	0.346286	11	11.5	1.79001	-0.45657	2.45638	3	3.5	0.768616	-1.6762	0	0.5	0.130557	-4.23378	10	10.5	1.82243	-0.430674	10	10.5	2.04314	-0.265747	11	11.5	2.03897	-0.268693	6	6.5	1.40447	-0.806508
Chr4:14546201-14546700	10	10.5	1.98721	0.134132	10	10.5	1.63435	-0.147892	1.81078	1	1.5	0.329407	-2.45867	0	0.5	0.130557	-3.79386	4	4.5	0.78104	-1.21314	1	1.5	0.291877	-2.63318	0	0.5	0.0886509	-4.35233	0	0.5	0.108036	-4.06703
Chr4:14582201-14582500	17	17.5	3.31202	-0.136459	25	25.5	3.96914	0.12466	3.64058	0	0.5	0.109802	-5.05119	0	0.5	0.130557	-4.80142	38	38.5	6.68223	0.876162	38	38.5	7.49151	1.04109	12	12.5	2.21627	-0.716032	9	9.5	2.05269	-0.826654
Chr4:1462401-1463500	13	13.5	2.55498	0.0866931	14	14.5	2.25696	-0.0922375	2.40597	0	0.5	0.109802	-4.45364	1	1.5	0.391671	-2.61891	6	6.5	1.12817	-1.09264	7	7.5	1.45939	-0.72126	3	3.5	0.620557	-1.95499	7	7.5	1.62054	-0.570143
Chr4:1487201-1487700	27	27.5	5.2046	0.42134	16	16.5	2.56827	-0.59765	3.88643	0	0.5	0.109802	-5.14547	1	1.5	0.391671	-3.31073	30	30.5	5.29372	0.445834	41	41.5	8.07527	1.05506	14	14.5	2.57088	-0.596186	11	11.5	2.48483	-0.645298
Chr4:1488401-1488700	40	40.5	7.66495	0.216836	35	35.5	5.52567	-0.255291	6.59531	1	1.5	0.329407	-4.3235	0	0.5	0.130557	-5.65869	42	42.5	7.37649	0.161494	34	34.5	6.71317	0.0255543	11	11.5	2.03897	-1.6936	13	13.5	2.91698	-1.17697
Chr4:14911601-14911900	14	14.5	2.74424	0.275544	11	11.5	1.79001	-0.340899	2.26712	0	0.5	0.109802	-4.36788	0	0.5	0.130557	-4.11811	10	10.5	1.82243	-0.315002	6	6.5	1.2648	-0.841953	5	5.5	0.97516	-1.21715	3	3.5	0.756254	-1.58392
Chr4:16428001-16428300	29	29.5	5.58311	0.201909	26	26.5	4.1248	-0.234838	4.85395	0	0.5	0.109802	-5.46618	0	0.5	0.130557	-5.21641	26	26.5	4.59946	-0.0776967	34	34.5	6.71317	0.467834	14	14.5	2.57088	-0.9169	8	8.5	1.83662	-1.40211
Chr4:17624601-17625300	17	17.5	3.31202	0.42134	10	10.5	1.63435	-0.59765	2.47318	0	0.5	0.109802	-4.49339	0	0.5	0.130557	-4.24362	10	10.5	1.82243	-0.440509	7	7.5	1.45939	-0.761009	1	1.5	0.265953	-3.21713	0	0.5	0.108036	-4.51678
Chr4:2322801-2323900	16	16.5	3.12276	0.215289	14	14.5	2.25696	-0.253148	2.68986	1	1.5	0.329407	-3.02959	0	0.5	0.130557	-4.36478	7	7.5	1.30173	-1.0471	18	18.5	3.59982	0.420392	7	7.5	1.32976	-1.01636	4	4.5	0.972326	-1.46802
Chr4:2412401-2412900	22	22.5	4.25831	0.352393	15	15.5	2.41262	-0.467288	3.33546	0	0.5	0.109802	-4.92491	0	0.5	0.130557	-4.67514	11	11.5	1.99599	-0.740781	12	12.5	2.43231	-0.45556	6	6.5	1.15246	-1.53317	5	5.5	1.1884	-1.48887
Chr4:2508401-2508900	14	14.5	2.74424	-0.0745295	19	19.5	3.03523	0.0708677	2.88973	0	0.5	0.109802	-4.71796	0	0.5	0.130557	-4.46819	12	12.5	2.16956	-0.413537	14	14.5	2.82148	-0.0344856	3	3.5	0.620557	-2.2193	3	3.5	0.756254	-1.934
Chr4:2663401-2664300	18	18.5	3.50127	0.0993612	19	19.5	3.03523	-0.106714	3.26825	0	0.5	0.109802	-4.89554	0	0.5	0.130557	-4.64577	28	28.5	4.94659	0.597915	29	29.5	5.74025	0.812595	13	13.5	2.39358	-0.449351	14	14.5	3.13305	-0.0609506
Chr4:524401-524900	20	20.5	3.87979	0.166246	19	19.5	3.03523	-0.187928	3.45751	1	1.5	0.329407	-3.39179	1	1.5	0.391671	-3.14202	34	34.5	5.98797	0.792335	43	43.5	8.46444	1.29168	11	11.5	2.03897	-0.761891	9	9.5	2.05269	-0.752218
Chr4:5313001-5313300	28	28.5	5.39385	0.111466	29	29.5	4.59175	-0.120805	4.9928	0	0.5	0.109802	-5.50687	0	0.5	0.130557	-5.2571	11	11.5	1.99599	-1.32275	18	18.5	3.59982	-0.471927	8	8.5	1.50707	-1.72811	8	8.5	1.83662	-1.4428
Chr4:5314401-5314900	19	19.5	3.69053	0.429511	11	11.5	1.79001	-0.614353	2.74027	2	2.5	0.549011	-2.31941	0	0.5	0.130557	-4.39157	8	8.5	1.4753	-0.893311	8	8.5	1.65397	-0.728384	1	1.5	0.265953	-3.36508	4	4.5	0.972326	-1.49481
Chr4:5402201-5403100	18	18.5	3.50127	0.0322379	21	21.5	3.34653	-0.0329748	3.4239	0	0.5	0.109802	-4.96266	0	0.5	0.130557	-4.71289	6	6.5	1.12817	-1.60166	15	15.5	3.01606	-0.182975	7	7.5	1.32976	-1.36447	1	1.5	0.324109	-3.40109
Chr4:5642201-5643300	18	18.5	3.50127	0.169761	17	17.5	2.72392	-0.192434	3.1126	1	1.5	0.329407	-3.24018	1	1.5	0.391671	-2.99041	16	16.5	2.86381	-0.120182	17	17.5	3.40523	0.129634	16	16.5	2.92548	-0.0894455	16	16.5	3.5652	0.195862
Chr4:5710201-5710700	12	12.5	2.36573	-0.148743	18	18.5	2.87958	0.13483	2.62265	1	1.5	0.329407	-2.99308	0	0.5	0.130557	-4.32827	15	15.5	2.69025	0.0367143	16	16.5	3.21065	0.291839	7	7.5	1.32976	-0.979855	8	8.5	1.83662	-0.513976
Chr4:5743401-5743900	14	14.5	2.74424	0.179746	13	13.5	2.10131	-0.205371	2.42278	0	0.5	0.109802	-4.46368	0	0.5	0.130557	-4.21391	8	8.5	1.4753	-0.715655	7	7.5	1.45939	-0.7313	5	5.5	0.97516	-1.31295	7	7.5	1.62054	-0.580184
Chr4:581801-582100	13	13.5	2.55498	-0.207772	21	21.5	3.34653	0.181581	2.95076	0	0.5	0.109802	-4.74811	0	0.5	0.130557	-4.49833	6	6.5	1.12817	-1.3871	10	10.5	2.04314	-0.530298	3	3.5	0.620557	-2.24945	0	0.5	0.108036	-4.7715
Chr4:6016201-6016700	22	22.5	4.25831	0.163362	21	21.5	3.34653	-0.18425	3.80242	0	0.5	0.109802	-5.11394	0	0.5	0.130557	-4.86417	12	12.5	2.16956	-0.809518	10	10.5	2.04314	-0.89613	0	0.5	0.0886509	-5.42264	1	1.5	0.324109	-3.55237
Chr4:6203601-6204100	16	16.5	3.12276	-0.183352	25	25.5	3.96914	0.162655	3.54595	0	0.5	0.109802	-5.01319	1	1.5	0.391671	-3.17846	0	0.5	0.0867822	-5.35263	6	6.5	1.2648	-1.48726	4	4.5	0.797858	-2.15197	4	4.5	0.972326	-1.86666
Chr4:6343801-6344100	80	80.5	15.2353	0.166851	76	76.5	11.9074	-0.188702	13.5714	1	1.5	0.329407	-5.36455	1	1.5	0.391671	-5.11478	62	62.5	10.8478	-0.323165	72	72.5	14.1074	0.055887	7	7.5	1.32976	-3.35132	11	11.5	2.48483	-2.44934
Chr4:6479401-6479900	19	19.5	3.69053	0.167912	18	18.5	2.87958	-0.190061	3.28505	0	0.5	0.109802	-4.90294	1	1.5	0.391671	-3.0682	7	7.5	1.30173	-1.33548	12	12.5	2.43231	-0.43359	4	4.5	0.797858	-2.04171	1	1.5	0.324109	-3.34137
Chr4:6647201-6647500	13	13.5	2.55498	0.233961	11	11.5	1.79001	-0.279388	2.17249	0	0.5	0.109802	-4.30637	0	0.5	0.130557	-4.0566	9	9.5	1.64886	-0.397882	8	8.5	1.65397	-0.393419	0	0.5	0.0886509	-4.61507	0	0.5	0.108036	-4.32977
Chr4:6719001-6719300	10	10.5	1.98721	0.0151621	12	12.5	1.94566	-0.0153231	1.96643	2	2.5	0.549011	-1.84067	2	2.5	0.652785	-1.5909	12	12.5	2.16956	0.141818	10	10.5	2.04314	0.055206	11	11.5	2.03897	0.0522598	7	7.5	1.62054	-0.279104
Chr4:6793801-6794100	10	10.5	1.98721	-0.583685	25	25.5	3.96914	0.414399	2.97818	0	0.5	0.109802	-4.76145	1	1.5	0.391671	-2.92672	18	18.5	3.21094	0.108567	16	16.5	3.21065	0.108435	3	3.5	0.620557	-2.26279	5	5.5	1.1884	-1.32541
Chr4:7013401-7013700	11	11.5	2.17647	0.0785998	12	12.5	1.94566	-0.08313	2.06106	1	1.5	0.329407	-2.64545	0	0.5	0.130557	-3.98064	7	7.5	1.30173	-0.662955	5	5.5	1.07022	-0.945487	0	0.5	0.0886509	-4.53911	1	1.5	0.324109	-2.66884
Chr4:7345601-7346300	12	12.5	2.36573	-0.490242	27	27.5	4.28045	0.365238	3.32309	0	0.5	0.109802	-4.91954	0	0.5	0.130557	-4.66977	9	9.5	1.64886	-1.01105	3	3.5	0.681047	-2.2867	2	2.5	0.443255	-2.90632	1	1.5	0.324109	-3.35797
Chr4:7827801-7828100	19	19.5	3.69053	0.349806	13	13.5	2.10131	-0.462733	2.89592	0	0.5	0.109802	-4.72104	0	0.5	0.130557	-4.47127	2	2.5	0.433911	-2.73855	2	2.5	0.486462	-2.57362	0	0.5	0.0886509	-5.02974	0	0.5	0.108036	-4.74444
Chr4:7969601-7970100	15	15.5	2.9335	0.361107	10	10.5	1.63435	-0.482796	2.28393	0	0.5	0.109802	-4.37854	0	0.5	0.130557	-4.12877	10	10.5	1.82243	-0.325655	5	5.5	1.07022	-1.09361	6	6.5	1.15246	-0.986797	4	4.5	0.972326	-1.232
Chr4:8030201-8030900	36	36.5	6.90792	0.226194	31	31.5	4.90306	-0.268374	5.90549	0	0.5	0.109802	-5.74908	1	1.5	0.391671	-3.91434	27	27.5	4.77302	-0.307153	23	23.5	4.57274	-0.368997	13	13.5	2.39358	-1.30289	11	11.5	2.48483	-1.24891
Chr4:8465401-8466100	31	31.5	5.96163	0.0537387	35	35.5	5.52567	-0.0558181	5.74365	2	2.5	0.549011	-3.38706	0	0.5	0.130557	-5.45922	54	54.5	9.45926	0.71976	50	50.5	9.82653	0.774714	11	11.5	2.03897	-1.49413	12	12.5	2.70091	-1.08852
Chr4:8670401-8671300	19	19.5	3.69053	0.311546	14	14.5	2.25696	-0.397899	2.97375	0	0.5	0.109802	-4.7593	0	0.5	0.130557	-4.50953	15	15.5	2.69025	-0.144543	14	14.5	2.82148	-0.075831	14	14.5	2.57088	-0.210022	3	3.5	0.756254	-1.97534
Chr4:929401-929900	20	20.5	3.87979	0.267113	16	16.5	2.56827	-0.328068	3.22403	0	0.5	0.109802	-4.87589	0	0.5	0.130557	-4.62611	15	15.5	2.69025	-0.261125	25	25.5	4.96191	0.622031	5	5.5	0.97516	-1.72515	8	8.5	1.83662	-0.811815
Chr4:9798201-9798700	15	15.5	2.9335	0.312765	11	11.5	1.79001	-0.399894	2.36175	0	0.5	0.109802	-4.42688	0	0.5	0.130557	-4.17711	9	9.5	1.64886	-0.518387	6	6.5	1.2648	-0.900948	0	0.5	0.0886509	-4.73558	1	1.5	0.324109	-2.86531
Chr4:9927801-9928100	10	10.5	1.98721	0.134132	10	10.5	1.63435	-0.147892	1.81078	0	0.5	0.109802	-4.04363	0	0.5	0.130557	-3.79386	10	10.5	1.82243	0.00924847	7	7.5	1.45939	-0.311251	3	3.5	0.620557	-1.54498	2	2.5	0.540181	-1.7451
Chr5:10035601-10035900	18	18.5	3.50127	0.243772	15	15.5	2.41262	-0.293509	2.95695	0	0.5	0.109802	-4.75113	0	0.5	0.130557	-4.50136	10	10.5	1.82243	-0.698247	7	7.5	1.45939	-1.01875	0	0.5	0.0886509	-5.05983	1	1.5	0.324109	-3.18956
Chr5:10479801-10480100	11	11.5	2.17647	0.0785998	12	12.5	1.94566	-0.08313	2.06106	2	2.5	0.549011	-1.90848	0	0.5	0.130557	-3.98064	15	15.5	2.69025	0.384351	12	12.5	2.43231	0.238938	11	11.5	2.03897	-0.015547	4	4.5	0.972326	-1.08388
Chr5:12566401-12566900	17	17.5	3.31202	-0.00749824	21	21.5	3.34653	0.00745947	3.32927	3	3.5	0.768616	-2.11487	3	3.5	0.913899	-1.8651	7	7.5	1.30173	-1.35477	9	9.5	1.84856	-0.84881	13	13.5	2.39358	-0.476041	7	7.5	1.62054	-1.03873
Chr5:13656401-13657500	12	12.5	2.36573	0.242254	10	10.5	1.63435	-0.291309	2.00004	0	0.5	0.109802	-4.18705	1	1.5	0.391671	-2.35231	9	9.5	1.64886	-0.278557	8	8.5	1.65397	-0.274095	10	10.5	1.86167	-0.103431	4	4.5	0.972326	-1.04052
Chr5:13851201-13851900	17	17.5	3.31202	0.37664	11	11.5	1.79001	-0.511105	2.55101	0	0.5	0.109802	-4.53809	0	0.5	0.130557	-4.28832	10	10.5	1.82243	-0.485208	13	13.5	2.62689	0.0422889	10	10.5	1.86167	-0.454472	10	10.5	2.26876	-0.169165
Chr5:13855001-13855500	61	61.5	11.6394	0.375567	40	40.5	6.30393	-0.509121	8.97165	0	0.5	0.109802	-6.35239	0	0.5	0.130557	-6.10262	16	16.5	2.86381	-1.64744	19	19.5	3.7944	-1.2415	8	8.5	1.50707	-2.57363	14	14.5	3.13305	-1.51781
Chr5:14123601-14124100	22	22.5	4.25831	0.254784	18	18.5	2.87958	-0.30964	3.56894	0	0.5	0.109802	-5.02252	2	2.5	0.652785	-2.45082	13	13.5	2.34312	-0.607065	19	19.5	3.7944	0.0883768	10	10.5	1.86167	-0.938899	4	4.5	0.972326	-1.87598
Chr5:14242001-14242500	25	25.5	4.82608	0.544874	11	11.5	1.79001	-0.886014	3.30804	0	0.5	0.109802	-4.913	0	0.5	0.130557	-4.66323	6	6.5	1.12817	-1.55199	3	3.5	0.681047	-2.28015	2	2.5	0.443255	-2.89977	0	0.5	0.108036	-4.93639
Chr5:14715601-14715900	11	11.5	2.17647	0.134132	11	11.5	1.79001	-0.147892	1.98324	0	0.5	0.109802	-4.17488	0	0.5	0.130557	-3.92511	0	0.5	0.0867822	-4.51431	0	0.5	0.0972924	-4.34939	1	1.5	0.265953	-2.89861	3	3.5	0.756254	-1.39091
Chr5:14759801-14760300	18	18.5	3.50127	0.169761	17	17.5	2.72392	-0.192434	3.1126	0	0.5	0.109802	-4.82514	1	1.5	0.391671	-2.99041	4	4.5	0.78104	-1.99465	8	8.5	1.65397	-0.912186	4	4.5	0.797858	-1.96391	4	4.5	0.972326	-1.67861
Chr5:14926201-14926900	10	10.5	1.98721	-0.0947397	14	14.5	2.25696	0.0888998	2.12209	0	0.5	0.109802	-4.2725	1	1.5	0.391671	-2.43777	9	9.5	1.64886	-0.364013	12	12.5	2.43231	0.196843	1	1.5	0.265953	-2.99624	7	7.5	1.62054	-0.389006
Chr5:14962001-14962500	12	12.5	2.36573	-0.105283	17	17.5	2.72392	0.0981197	2.54482	0	0.5	0.109802	-4.53459	0	0.5	0.130557	-4.28481	4	4.5	0.78104	-1.7041	0	0.5	0.0972924	-4.7091	4	4.5	0.797858	-1.67336	1	1.5	0.324109	-2.97302
Chr5:1516001-1516300	11	11.5	2.17647	0.0785998	12	12.5	1.94566	-0.08313	2.06106	0	0.5	0.109802	-4.23041	0	0.5	0.130557	-3.98064	4	4.5	0.78104	-1.39992	8	8.5	1.65397	-0.317455	3	3.5	0.620557	-1.73175	2	2.5	0.540181	-1.93187
Chr5:1518601-1518900	29	29.5	5.58311	0.201909	26	26.5	4.1248	-0.234838	4.85395	0	0.5	0.109802	-5.46618	0	0.5	0.130557	-5.21641	25	25.5	4.42589	-0.133192	27	27.5	5.35108	0.14067	10	10.5	1.86167	-1.38256	14	14.5	3.13305	-0.631593
Chr5:15253201-15253700	10	10.5	1.98721	-0.0947397	14	14.5	2.25696	0.0888998	2.12209	0	0.5	0.109802	-4.2725	0	0.5	0.130557	-4.02273	4	4.5	0.78104	-1.44202	17	17.5	3.40523	0.68227	5	5.5	0.97516	-1.12177	5	5.5	1.1884	-0.836465
Chr5:15350201-15350700	18	18.5	3.50127	0.321787	13	13.5	2.10131	-0.414803	2.80129	0	0.5	0.109802	-4.67311	0	0.5	0.130557	-4.42334	3	3.5	0.607476	-2.20519	9	9.5	1.84856	-0.599695	3	3.5	0.620557	-2.17446	2	2.5	0.540181	-2.37458
Chr5:15778801-15779900	35	35.5	6.71866	0.557357	15	15.5	2.41262	-0.920218	4.56564	0	0.5	0.109802	-5.37784	0	0.5	0.130557	-5.12807	18	18.5	3.21094	-0.50782	29	29.5	5.74025	0.330297	6	6.5	1.15246	-1.9861	8	8.5	1.83662	-1.31377
Chr5:16003201-16003900	11	11.5	2.17647	-0.0762178	15	15.5	2.41262	0.0723925	2.29454	1	1.5	0.329407	-2.80026	0	0.5	0.130557	-4.13546	11	11.5	1.99599	-0.201101	10	10.5	2.04314	-0.167418	5	5.5	0.97516	-1.2345	5	5.5	1.1884	-0.949188
Chr5:16130801-16131300	22	22.5	4.25831	0.223662	19	19.5	3.03523	-0.264813	3.64677	0	0.5	0.109802	-5.05364	3	3.5	0.913899	-1.99651	16	16.5	2.86381	-0.34868	12	12.5	2.43231	-0.584291	3	3.5	0.620557	-2.55498	3	3.5	0.756254	-2.26968
Chr5:16309801-16310300	11	11.5	2.17647	0.191887	10	10.5	1.63435	-0.221382	1.90541	0	0.5	0.109802	-4.11712	0	0.5	0.130557	-3.86735	3	3.5	0.607476	-1.6492	3	3.5	0.681047	-1.48428	0	0.5	0.0886509	-4.42582	0	0.5	0.108036	-4.14051
Chr5:17175201-17175500	27	27.5	5.2046	0.232083	23	23.5	3.65784	-0.276712	4.43122	1	1.5	0.329407	-3.74976	0	0.5	0.130557	-5.08495	33	33.5	5.81441	0.39193	39	39.5	7.6861	0.794548	9	9.5	1.68437	-1.3955	6	6.5	1.40447	-1.65768
Chr5:17190601-17191300	32	32.5	6.15089	0.522593	15	15.5	2.41262	-0.827602	4.28175	2	2.5	0.549011	-2.96329	4	4.5	1.17501	-1.86552	39	39.5	6.8558	0.679123	57	57.5	11.1886	1.38576	19	19.5	3.45739	-0.308519	17	17.5	3.78127	-0.179331
Chr5:17210401-17210700	40	40.5	7.66495	0.0559124	45	45.5	7.0822	-0.058167	7.37357	0	0.5	0.109802	-6.06938	0	0.5	0.130557	-5.81961	23	23.5	4.07876	-0.854232	31	31.5	6.12942	-0.266614	6	6.5	1.15246	-2.67764	5	5.5	1.1884	-2.63335
Chr5:17222001-17222500	15	15.5	2.9335	-0.234526	25	25.5	3.96914	0.201679	3.45132	0	0.5	0.109802	-4.97417	0	0.5	0.130557	-4.7244	22	22.5	3.9052	0.178248	19	19.5	3.7944	0.136724	7	7.5	1.32976	-1.37598	7	7.5	1.62054	-1.09067
Chr5:17233801-17234100	11	11.5	2.17647	-0.343464	21	21.5	3.34653	0.277215	2.7615	0	0.5	0.109802	-4.65247	0	0.5	0.130557	-4.4027	7	7.5	1.30173	-1.08502	13	13.5	2.62689	-0.0720943	0	0.5	0.0886509	-4.96117	5	5.5	1.1884	-1.21643
Chr5:17327201-17327700	20	20.5	3.87979	0.302367	15	15.5	2.41262	-0.383013	3.1462	0	0.5	0.109802	-4.84063	0	0.5	0.130557	-4.59086	3	3.5	0.607476	-2.37271	5	5.5	1.07022	-1.55571	2	2.5	0.443255	-2.8274	2	2.5	0.540181	-2.5421
Chr5:17469401-17469900	24	24.5	4.63682	0.303095	18	18.5	2.87958	-0.384185	3.7582	0	0.5	0.109802	-5.09706	0	0.5	0.130557	-4.84729	22	22.5	3.9052	0.0553553	21	21.5	4.18357	0.154694	7	7.5	1.32976	-1.49887	6	6.5	1.40447	-1.42001
Chr5:17498201-17498500	21	21.5	4.06905	0.134132	21	21.5	3.34653	-0.147892	3.70779	0	0.5	0.109802	-5.07758	0	0.5	0.130557	-4.82781	12	12.5	2.16956	-0.77316	15	15.5	3.01606	-0.297893	0	0.5	0.0886509	-5.38628	2	2.5	0.540181	-2.77904
Chr5:17644201-17644900	20	20.5	3.87979	0.0418679	23	23.5	3.65784	-0.0431193	3.76881	0	0.5	0.109802	-5.10113	0	0.5	0.130557	-4.85136	8	8.5	1.4753	-1.3531	16	16.5	3.21065	-0.231246	2	2.5	0.443255	-3.0879	6	6.5	1.40447	-1.42408
Chr5:17742001-17742500	10	10.5	1.98721	-0.0947397	14	14.5	2.25696	0.0888998	2.12209	0	0.5	0.109802	-4.2725	0	0.5	0.130557	-4.02273	5	5.5	0.954605	-1.15251	8	8.5	1.65397	-0.35955	5	5.5	0.97516	-1.12177	2	2.5	0.540181	-1.97397
Chr5:18132201-18132900	33	33.5	6.34014	0.298643	25	25.5	3.96914	-0.377045	5.15464	1	1.5	0.329407	-3.96793	0	0.5	0.130557	-5.30312	18	18.5	3.21094	-0.682876	7	7.5	1.45939	-1.82051	10	10.5	1.86167	-1.46928	1	1.5	0.324109	-3.99132
Chr5:18420601-18421300	29	29.5	5.58311	0.24893	24	24.5	3.81349	-0.301027	4.6983	8	8.5	1.86664	-1.3317	1	1.5	0.391671	-3.58443	29	29.5	5.12015	0.124047	13	13.5	2.62689	-0.838781	16	16.5	2.92548	-0.683466	2	2.5	0.540181	-3.12062
Chr5:18624601-18625500	13	13.5	2.55498	0.286592	10	10.5	1.63435	-0.358002	2.09467	0	0.5	0.109802	-4.25374	0	0.5	0.130557	-4.00397	9	9.5	1.64886	-0.345251	6	6.5	1.2648	-0.727812	3	3.5	0.620557	-1.75509	2	2.5	0.540181	-1.95521
Chr5:19027401-19027900	16	16.5	3.12276	0.134132	16	16.5	2.56827	-0.147892	2.84551	0	0.5	0.109802	-4.69571	0	0.5	0.130557	-4.44594	14	14.5	2.51668	-0.177165	14	14.5	2.82148	-0.0122376	4	4.5	0.797858	-1.83448	4	4.5	0.972326	-1.54918
Chr5:19175401-19176100	23	23.5	4.44756	0.548489	10	10.5	1.63435	-0.895806	3.04096	2	2.5	0.549011	-2.46962	1	1.5	0.391671	-2.95681	6	6.5	1.12817	-1.43054	9	9.5	1.84856	-0.718128	4	4.5	0.797858	-1.93032	2	2.5	0.540181	-2.49301
Chr5:19526201-19526700	16	16.5	3.12276	0.0572974	18	18.5	2.87958	-0.0596674	3.00117	0	0.5	0.109802	-4.77254	0	0.5	0.130557	-4.52277	11	11.5	1.99599	-0.588418	16	16.5	3.21065	0.0973413	8	8.5	1.50707	-0.993781	8	8.5	1.83662	-0.708473
Chr5:19812001-19812500	15	15.5	2.9335	0.176759	14	14.5	2.25696	-0.20148	2.59523	0	0.5	0.109802	-4.56288	0	0.5	0.130557	-4.31311	11	11.5	1.99599	-0.378758	6	6.5	1.2648	-1.03695	3	3.5	0.620557	-2.06423	4	4.5	0.972326	-1.41635
Chr5:19952401-19952900	42	42.5	8.04347	0.296083	32	32.5	5.05871	-0.372965	6.55109	0	0.5	0.109802	-5.89876	0	0.5	0.130557	-5.64898	43	43.5	7.55005	0.204752	45	45.5	8.85361	0.43453	19	19.5	3.45739	-0.922053	10	10.5	2.26876	-1.52983
Chr5:20557001-20557700	29	29.5	5.58311	0.273028	23	23.5	3.65784	-0.33705	4.62048	0	0.5	0.109802	-5.39506	1	1.5	0.391671	-3.56033	6	6.5	1.12817	-2.03406	3	3.5	0.681047	-2.76222	0	0.5	0.0886509	-5.70376	1	1.5	0.324109	-3.83349
Chr5:21028001-21028300	17	17.5	3.31202	0.291194	13	13.5	2.10131	-0.365226	2.70666	0	0.5	0.109802	-4.62354	0	0.5	0.130557	-4.37376	0	0.5	0.0867822	-4.96297	3	3.5	0.681047	-1.99069	0	0.5	0.0886509	-4.93224	0	0.5	0.108036	-4.64693
Chr5:21155401-21155900	10	10.5	1.98721	-0.196859	16	16.5	2.56827	0.173194	2.27774	0	0.5	0.109802	-4.37462	0	0.5	0.130557	-4.12485	0	0.5	0.0867822	-4.71406	0	0.5	0.0972924	-4.54913	0	0.5	0.0886509	-4.68332	0	0.5	0.108036	-4.39802
Chr5:21697001-21697700	24	24.5	4.63682	0.216141	21	21.5	3.34653	-0.254328	3.99168	1	1.5	0.329407	-3.59905	0	0.5	0.130557	-4.93424	10	10.5	1.82243	-1.13113	15	15.5	3.01606	-0.404328	10	10.5	1.86167	-1.1004	11	11.5	2.48483	-0.683846
Chr5:22271801-22272300	11	11.5	2.17647	0.191887	10	10.5	1.63435	-0.221382	1.90541	0	0.5	0.109802	-4.11712	0	0.5	0.130557	-3.86735	6	6.5	1.12817	-0.756119	5	5.5	1.07022	-0.8322	2	2.5	0.443255	-2.10389	1	1.5	0.324109	-2.55555
Chr5:2347601-2348700	19	19.5	3.69053	0.134132	19	19.5	3.03523	-0.147892	3.36288	0	0.5	0.109802	-4.93672	0	0.5	0.130557	-4.68695	16	16.5	2.86381	-0.23176	18	18.5	3.59982	0.0982266	3	3.5	0.620557	-2.43806	8	8.5	1.83662	-0.872647
Chr5:24542401-24543100	22	22.5	4.25831	-0.0554077	29	29.5	4.59175	0.0533582	4.42503	0	0.5	0.109802	-5.33271	2	2.5	0.652785	-2.76101	22	22.5	3.9052	-0.180291	23	23.5	4.57274	0.047372	18	18.5	3.28008	-0.431954	3	3.5	0.756254	-2.54875
Chr5:24970801-24971300	13	13.5	2.55498	0.233961	11	11.5	1.79001	-0.279388	2.17249	0	0.5	0.109802	-4.30637	0	0.5	0.130557	-4.0566	3	3.5	0.607476	-1.83845	8	8.5	1.65397	-0.393419	0	0.5	0.0886509	-4.61507	2	2.5	0.540181	-2.00784
Chr5:26289401-26289900	14	14.5	2.74424	0.22685	12	12.5	1.94566	-0.269299	2.34495	0	0.5	0.109802	-4.41658	0	0.5	0.130557	-4.16681	1	1.5	0.260347	-3.17105	1	1.5	0.291877	-3.00612	0	0.5	0.0886509	-4.72528	0	0.5	0.108036	-4.43997
Chr5:26415201-26415700	17	17.5	3.31202	0.0973994	18	18.5	2.87958	-0.104454	3.0958	0	0.5	0.109802	-4.81733	0	0.5	0.130557	-4.56756	15	15.5	2.69025	-0.20257	23	23.5	4.57274	0.562749	2	2.5	0.443255	-2.8041	3	3.5	0.756254	-2.03337
Chr5:26464601-26465300	21	21.5	4.06905	0.328327	15	15.5	2.41262	-0.425766	3.24083	0	0.5	0.109802	-4.88338	0	0.5	0.130557	-4.63361	14	14.5	2.51668	-0.36484	26	26.5	5.1565	0.670026	7	7.5	1.32976	-1.28519	12	12.5	2.70091	-0.262921
Chr5:317401-317700	13	13.5	2.55498	0.286592	10	10.5	1.63435	-0.358002	2.09467	0	0.5	0.109802	-4.25374	0	0.5	0.130557	-4.00397	7	7.5	1.30173	-0.686288	5	5.5	1.07022	-0.96882	3	3.5	0.620557	-1.75509	2	2.5	0.540181	-1.95521
Chr5:3372601-3373300	19	19.5	3.69053	0.389108	12	12.5	1.94566	-0.534462	2.8181	0	0.5	0.109802	-4.68174	0	0.5	0.130557	-4.43197	4	4.5	0.78104	-1.85125	6	6.5	1.2648	-1.15581	1	1.5	0.265953	-3.40548	1	1.5	0.324109	-3.12017
Chr5:491601-492100	28	28.5	5.39385	0.228531	24	24.5	3.81349	-0.271673	4.60367	0	0.5	0.109802	-5.38981	0	0.5	0.130557	-5.14003	2	2.5	0.433911	-3.40731	0	0.5	0.0972924	-5.56431	0	0.5	0.0886509	-5.69851	0	0.5	0.108036	-5.4132
Chr5:5008201-5008700	13	13.5	2.55498	0.286592	10	10.5	1.63435	-0.358002	2.09467	0	0.5	0.109802	-4.25374	0	0.5	0.130557	-4.00397	14	14.5	2.51668	0.264803	9	9.5	1.84856	-0.180324	2	2.5	0.443255	-2.24051	3	3.5	0.756254	-1.46978
Chr5:6073601-6073900	22	22.5	4.25831	-0.129589	32	32.5	5.05871	0.118902	4.65851	0	0.5	0.109802	-5.40689	2	2.5	0.652785	-2.83519	12	12.5	2.16956	-1.10247	11	11.5	2.23772	-1.05784	10	10.5	1.86167	-1.32327	6	6.5	1.40447	-1.72984
Chr5:6341601-6342100	19	19.5	3.69053	0.202502	17	17.5	2.72392	-0.235641	3.20723	0	0.5	0.109802	-4.86835	0	0.5	0.130557	-4.61858	12	12.5	2.16956	-0.563927	9	9.5	1.84856	-0.794929	6	6.5	1.15246	-1.47661	2	2.5	0.540181	-2.56981
Chr5:7777201-7778100	16	16.5	3.12276	0.095203	17	17.5	2.72392	-0.101932	2.92334	8	8.5	1.86664	-0.647175	4	4.5	1.17501	-1.31494	11	11.5	1.99599	-0.550512	20	20.5	3.98899	0.448405	10	10.5	1.86167	-0.651021	4	4.5	0.972326	-1.58811
Chr5:7800601-7801100	16	16.5	3.12276	0.257647	13	13.5	2.10131	-0.313884	2.61203	0	0.5	0.109802	-4.57219	0	0.5	0.130557	-4.32242	3	3.5	0.607476	-2.10428	1	1.5	0.291877	-3.16174	1	1.5	0.265953	-3.29593	0	0.5	0.108036	-4.59559
Chr5:7934801-7935100	29	29.5	5.58311	0.37366	19	19.5	3.03523	-0.505605	4.30917	0	0.5	0.109802	-5.29443	0	0.5	0.130557	-5.04466	29	29.5	5.12015	0.248776	29	29.5	5.74025	0.413703	14	14.5	2.57088	-0.745149	14	14.5	3.13305	-0.459842
Chr5:8133401-8133900	13	13.5	2.55498	-0.00374615	16	16.5	2.56827	0.00373645	2.56163	12	12.5	2.74506	0.0997757	0	0.5	0.130557	-4.29431	19	19.5	3.38451	0.401885	9	9.5	1.84856	-0.470662	19	19.5	3.45739	0.432622	23	23.5	5.0777	0.987116
Chr5:8233801-8234300	13	13.5	2.55498	0.183183	12	12.5	1.94566	-0.209872	2.25032	0	0.5	0.109802	-4.35715	0	0.5	0.130557	-4.10738	15	15.5	2.69025	0.257609	8	8.5	1.65397	-0.444198	4	4.5	0.797858	-1.49593	3	3.5	0.756254	-1.57319
Chr5:8241201-8241700	10	10.5	1.98721	-0.146703	15	15.5	2.41262	0.133152	2.19991	0	0.5	0.109802	-4.32447	0	0.5	0.130557	-4.0747	6	6.5	1.12817	-0.963463	5	5.5	1.07022	-1.03954	1	1.5	0.265953	-3.0482	1	1.5	0.324109	-2.7629
Chr5:8538601-8539100	13	13.5	2.55498	0.233961	11	11.5	1.79001	-0.279388	2.17249	1	1.5	0.329407	-2.72141	1	1.5	0.391671	-2.47164	3	3.5	0.607476	-1.83845	5	5.5	1.07022	-1.02145	2	2.5	0.443255	-2.29314	1	1.5	0.324109	-2.7448
Chr5:8594001-8594500	15	15.5	2.9335	0.265991	12	12.5	1.94566	-0.326374	2.43958	0	0.5	0.109802	-4.47365	0	0.5	0.130557	-4.22388	4	4.5	0.78104	-1.64316	12	12.5	2.43231	-0.00430569	1	1.5	0.265953	-3.19739	3	3.5	0.756254	-1.68969
Chr5:8611401-8612100	14	14.5	2.74424	0.179746	13	13.5	2.10131	-0.205371	2.42278	0	0.5	0.109802	-4.46368	0	0.5	0.130557	-4.21391	16	16.5	2.86381	0.241276	14	14.5	2.82148	0.21979	13	13.5	2.39358	-0.0174941	9	9.5	2.05269	-0.239147
Chr5:9188001-9189300	28	28.5	5.39385	0.495702	14	14.5	2.25696	-0.761231	3.82541	0	0.5	0.109802	-5.12263	0	0.5	0.130557	-4.87286	17	17.5	3.03738	-0.332788	13	13.5	2.62689	-0.542256	12	12.5	2.21627	-0.787478	6	6.5	1.40447	-1.44559
Chr5:9290201-9290500	10	10.5	1.98721	-0.146703	15	15.5	2.41262	0.133152	2.19991	0	0.5	0.109802	-4.32447	0	0.5	0.130557	-4.0747	17	17.5	3.03738	0.46538	12	12.5	2.43231	0.14488	0	0.5	0.0886509	-4.63317	1	1.5	0.324109	-2.7629
Chr5:9357601-9358100	12	12.5	2.36573	0.18718	11	11.5	1.79001	-0.215138	2.07787	0	0.5	0.109802	-4.24212	0	0.5	0.130557	-3.99235	9	9.5	1.64886	-0.333632	8	8.5	1.65397	-0.329169	0	0.5	0.0886509	-4.55082	3	3.5	0.756254	-1.45816
Chr5:9644201-9644700	10	10.5	1.98721	0.134132	10	10.5	1.63435	-0.147892	1.81078	0	0.5	0.109802	-4.04363	0	0.5	0.130557	-3.79386	9	9.5	1.64886	-0.135141	12	12.5	2.43231	0.425714	2	2.5	0.443255	-2.0304	3	3.5	0.756254	-1.25967
