# Supplementary material for: The Pol IV largest subunit CTD quantitatively affects siRNA levels guiding RNA-directed DNA methylation
Source: Nucleic Acids Res. 2019 Jul 22;47(17):9024–36. doi: 10.1093/nar/gkz615 (PMC6753486; doi:10.1093/nar/gkz615)
Supplement: gkz615_Supplemental_Files [file gkz615_supplemental_files.zip › Table_S8.xlsx]

## Sheet: Sheet1
Table S8. Oligonucleotides used in this study.
NRPD1 construct cloning
nrpd1 ΔCTD	NRPD1-F	CACCGGTGTCTCACATTCCAAAGTCCCC
	NRPD1 d1337-R	CCATGTAAAGATCGTTCTAAGCAGTGACATAGGAAT
Chop PCR Figure 3D
AtSN1	Forward	ACCAACGTGCTGTTGGCCCAGTGGTAAATC
	Reverse	AAAATAAGTGGTGGTTGTACAAGC
soloLTR	Forward	ATAAAACTCGAAACAAGAGTTTTCTTATTGCTTTC
	Reverse	TAATGGTATTATTTTGATCAGTGTTATAAACCGGA
RT PCR Figure 4, 5
AT3TE63155	F	ACGAAAAGCAAACCACAAATCCA
	R	TTCCGCGTCTGCTTTGATCT
AT5TE47755	F	TCGGAGCTCGACCTTGTAAT
	R	GAGGTCGTTGCTTCCCAAGA
AT3TE47840	F	GGGTAAGAAAATGGAAAATTTGCGG
	R	ACTTGGTTCATTCGGACACA
AT3G30844	F	TACAGTGACGTGAACTCCCC
	R	TTCACAAAGGCGCTTCCAAC
AT1TE75910	F	AGAGCCGTCAACCATGGAAG
	R	TGGCCATTCGGTTCGAGAAA
AT2TE07550	F	CCTAGCTGCAGACGTCACAA
	R	GACACGTTTTCTCAGACGCG
AT2TE82000	F	CAGAGCTGGGTTCGATCCTC
	R	CTTCTCCCCGAAAGACCACC
AT3TE37570	F	TCTCATGCACCAAGTGTCGT
	R	GCCGAAGCCCGTAATTTTCC
AT4TE27915	F	TCCTTGCCATGATTCCACGA
	R	AAGGTGAGTGCGTGACCATG
ERT14	F	CCATTCGTGTTTAGGTTGAGTTAAGTGAGG
	R	CACTGGAAATATAGATTTCATTGATAGAAGATCTG
ERT7	F	GCCAATCTATCCAAGGCAGAGACG
	R	TTACACCACATCTGATCCCTTTACTCTACC
ERT9	F	CTTACTCCAATAGACCATGGCTATTGC
	R	GGCTTCTGCATCATGTATGATTTGCTCG
SDC	F	AATGTAAGTTGTAAACCATTTGAACGTGACC
	R	CAGGCATCCGTAGAACTCATGAGC
solo LTR	F	ATCAATTATTATGTCATGTTAAAACCGATTG
	R	TGTTTCGAGTTTTATTCTCTCTAGTCTTCATT
AtSN1	F	ACCAACGTGCTGTTGGCCCAGTGGTAAATC
	R	AAAATAAGTGGTGGTTGTACAAGC
TUB8	F	ATAACCGTTTCAAATTCTCTCTCTC
	R	TGCAAATCGTTCTCTCCTTG
